# Supplementary material for: A bioinformatics pipeline to search functional motifs within whole-proteome data: a case study of poxviruses
Source: Virus Genes. 2016 Dec 20;53(2):173–8. doi: 10.1007/s11262-016-1416-9 (PMC5357487; doi:10.1007/s11262-016-1416-9)
Supplement: Supplementary file 2 — Table S2 (XLS 52 kb) [file 11262_2016_1416_MOESM2_ESM.xls]

## Sheet: Functional motifs
Pattern motif	Function of protein containing the pattern	Reference (Pubmed IDs)
!!!!D	Walker B motif - ATP-binding motifs	PMID: 22889913
!!!!DxDxR	Walker A′ motif - ATP-binding motifs	PMID: 22889913
!!!DxxP	Walker B motif - ATP-binding motifs	PMID: 22889913
!!xSxS[DE][DE][DE]	SUMOylation - SUMO binding to substrate	PMID: 26101541
!Kx[DE]	SUMOylation - SUMO binding to substrate	PMID: 26101541
!PxV	Binding to ESCRT, paramyxoviruses budding	PMID: 23435234
!x!xxxx!	Caveolin scaffolding domain (CSD)	PMID: 12223531
!x!xxxx!xx!	Caveolin scaffolding domain (CSD)	PMID: 12223531
!xxxx!xx!	Caveolin scaffolding domain (CSD)	PMID: 12223531
[AG]xxxxGK[ST]	Walker A motif, ATP-binding motifs	PMID: 22889913
[DE]xxxL[LI]	viral pathogenesis, interact with cellular clathrin adaptor proteins, sorting signal	PMID: 24843023, PMID: 25915900
[ENT][HNPS][ILV]Y[ADEG]	EPIYA-related motif, interactions between bacterial effectors and host SH2 domain-containing proteins	PMID: 25475989
[GD]DIWK	HIV release, interfering with tetherin function	PMID: 24109238
[GE][KR]Q[GE]RL	Cleavage motif of Newcastle disease virus protein	PMID: 22393889
[ILV]QxxxRGxxx[RK]	IQ motifs, Myosin superfamily	PMID: 22399849
[KR]xTQT	Dynein binding motifs, protein transport, viruses transport inside the cell (Adenovirus, ASF virus, Papilloma virus, Rabies virus, Mokola Virus and Ebolavirus)	PMID: 21777386
[LI]xCx[DE]	Binding to retinoblastoma protein	PMID: 25475989
[LIVFM]x(2-3)[LIVFM]x[LIVFM]	Nuclear export signal (NES), regulate protein export to nucleus from cytoplasm	PMID: 15314210, PMID: 21167871, PMID: 26029198
[LM]VxSxVxA	Cleavage of NS1 from the NS1-NS2A region of flavivirus	PMID: 23523765
[PR]xxKR{DE}[KR]	Nuclear localization sequence (NLS) motif - Class 2, regulate import of the protein into the nucleus	PMID: 19001369, PMID: 21167871, PMID: 26029198
[QE][ST]RGLF	Cleavage site for Influenza virus	PMID: 26055889
[RHK][STALV]x[ST]x[PESRDIFTQ]	Phosphoserine/threonine-binding proteins, regulation of signalling cascades	PMID: 25475989
[RK]RQ[RK]RF	Cleavage motif of Newcastle disease virus protein	PMID: 15914855, PMID: 22393889
[RK]xxxx!x!	Lyase activity, catalyzes the removal of the phosphate group from the phosphothreonine in the mitogen-activated protein kinases such as MAPK2/ERK2, MAPK3/ERK1, MAPK8 and MAPK14	PMID: 25475989
[RKY]xxPxxP	Interact with host SH3 domain	PMID: 25475989
[RP]xxKR[KR]{DE}	Nuclear localization sequence (NLS) motif - Class 4, regulate protein import into nucleus	PMID: 19001369, PMID: 21167871, PMID: 26029198
[SIVL]xYxx[IVL]	ITIM motif, negative signal of immune receptors	PMID: 23874461
[ST]x[VIL]	Pathogenesis, PDZ domain, C-terminl	PMID: 25475989
[VI]x[VI][VI]	SUMOylation - SUMO binding to substrate	PMID: 26101541
Ax(3)IQx(2)FRx(4)KK	IQ motifs, Myosin superfamily	PROSITE ID PS50096, (http://prosite.expasy.org/PS50096, http://prosite.expasy.org/PDOC50096)
AxxxAxxxAxxxW	Helix-Helix Interactions	PMID: 22072710, PMID: 24574397
++x+ - +++xx+	Heparan sulfate-binding motif, post-internalization of adenovirus infection	PMID: 19656960
CETTG	Retroviruses fusogenic activities, syncytia and fusion	PMID: 24239536, PMID: 17959780
Cx(13-20)Cx(5-6)Cx(9-19)Cx(10-14)Cx(4-14)C	6-cysteine motif, degradation of chitin and chitotriose	PMID: 23864639, PMID: 26057202
Cx2Cx6Wx3Dx5Hx6C	Inhibitor of apoptosis (IAP) - block the apoptosis, Baculovirus encode IAPs, which characterized by the presence of one or more baculoviral IAP repeat (BIR) domains	PMID: 22095281, PMID: 23741982
Cx5CxnHx6C (C2HC zinc finger)	Budded virions production and nucleocapsid assembly	PMID: 23864639, PMID: 26057202
CxxC	Protein interaction, thiol-disulﬁde transfer, disulﬁde isomerization, virus fusion	PMID: 23885084, PMID: 11983854, PMID: 18480461
CxxxC	protein interaction and thiol-disulﬁde transfer	PMID: 23885084, PMID: 11983854
DGE	Binding to integrins, and viral attachment to cellular receptors	PMID: 12941907, PMID: 16603530
DLxxL	Binding to integrins, and viral attachment to cellular receptors	PMID: 23740982
DSGxxS	Enhance virion-release, anti-tetherin activity	PMID: 23514615, PMID: 24782851
EDLY	EPIYA-related motif, interactions between bacterial effectors and host SH2 domain-containing proteins	PMID: 25475989
EHIYD	EPIYA-related motif, interactions between bacterial effectors and host SH2 domain-containing proteins	PMID: 25475989
EHLYA	EPIYA-related motif, interactions between bacterial effectors and host SH2 domain-containing proteins	PMID: 25475989
ENIYE	EPIYA-related motif, interactions between bacterial effectors and host SH2 domain-containing proteins	PMID: 25475989
EPIYA	EPIYA-related motif, interactions between bacterial effectors and host SH2 domain-containing proteins	PMID: 25475989
EPIYG	EPIYA-related motif, interactions between bacterial effectors and host SH2 domain-containing proteins	PMID: 25475989
EPIYG	EPIYA-related motif, interactions between bacterial effectors and host SH2 domain-containing proteins	PMID: 25475989
EPLYA	EPIYA-related motif, interactions between bacterial effectors and host SH2 domain-containing proteins	PMID: 25475989
EPLYA	EPIYA-related motif, interactions between bacterial effectors and host SH2 domain-containing proteins	PMID: 25475989
EPVYA	EPIYA-related motif, interactions between bacterial effectors and host SH2 domain-containing proteins	PMID: 25475989
ESIYE	EPIYA-related motif, interactions between bacterial effectors and host SH2 domain-containing proteins	PMID: 25475989
ExxxLV	Sorting signal, anti-tetherin,	PMID: 22479182
G[IV]QVD	Dynein binding motifs, protein transport, viruses transport inside the cell	PMID: 21777386
GK[DE]x[ST]NPLxxxxLxK	Suppression of RNA silencing, salicylic acid dependent defence responses and signalling	PMID: 24088344
GKYLQRRLQ	Putative RNA-binding motif in porcine reproductive and respiratory syndrome virus	PMID: 24825891
GPG[RQ]	HIV neutralization by human antibodies	PMID: 1916888, PMID: 15588347
Gx(1-2)GxxG	Protein folding, Rossmann folds motifs, and bind FAD or NAD(P)	PMID: 12368099
Gxxx[GA]	Protein folding, Rossmann folds motifs, and bind FAD or NAD(P)	PMID: 12368099
GxxxG	Protein folding, Rossmann folds motifs, and bind FAD or NAD(P)	PMID: 21507970, PMID: 24569864
HxCx[ST]WxS	Pentraxin domain, pathogen recognition, inﬂammation, host defense, and antiviral response	PMID: 21716666, PMID: 22665991
HxxxW	Proton transport, protein’s channel function, transmembrane domain, and viral replication	PMID: 20451491, PMID: 20926635, PMID: 16761092, PMID: 18408016
IDA	Binding to integrins, and viral attachment to cellular receptors	PMID: 16298987
K[KR]RK	Nuclear localization sequence (NLS) motif - Class 1, regulate protein import into nucleus	PMID: 19001369, PMID: 21167871, PMID: 26029198
KDEL	NAD+ ADP-ribosyltransferase activity, ADP-ribosylation of Gs alpha, a GTP-binding regulatory protein	PMID: 25475989
KGD or KGE	Viral attachment to cellular receptors	PMID: 23740982
KKKRGLF	Cleavage site for Influenza A virus hemagglutinin	PMID: 26095298
KKTK	Heparan sulfate-binding motif, post-internalization steps of adenovirus infection	PMID: 19656960, PMID: 17855526, PMID: 16160140, PMID: 19647886
KLGxGLxF[DN]	Adenovirus fiber flexibility motif	PMID: 19656960
KR[KR]R	Nuclear localization sequence (NLS) motif - Class 1, regulate protein import into nucleus	PMID: 19001369, PMID: 21167871, PMID: 26029198
KRAR	Adenovirus nuclear localization signal (NLS)	PMID: 1962447, PMID: 24142408
KRIHIGPGRAFYTT	HIV neutralization by human antibodies	PMID: 12575942
KRx(10-12)K[KR][KR]	Nuclear localization sequence (NLS) motif - Bipartite, regulate protein import into nucleus	PMID: 19001369, PMID: 21167871, PMID: 26029198
KRx(10-12)K[KR]X[KR]	Nuclear localization sequence (NLS) motif - Bipartite, regulate protein import into nucleus	PMID: 19001369, PMID: 21167871, PMID: 26029198
KRx[WFY]xxAF	Nuclear localization sequence (NLS) motif - Class 3, regulate protein import into nucleus	PMID: 19001369, PMID: 21167871, PMID: 26029198
KRxR	Nuclear localization sequence (NLS) motif, regulate protein import into nucleus, influenza B virus nucleoprotein	PMID: 23689061, PMID: 25122787
KRxxPxGPDPxH	Mimics host plant CLE extracellular signal peptides that regulate cell fate, cell differentiation	PMID: 25475989
KSS[RG]LF	Cleavage site of H9N2 avian influenza virus	PMID: 26055889
KxGFFKR	Adhesion protein motif	PMID: 24001772
KxGGLxF[DN]	Adenovirus fiber flexibility motif	PMID: 19656960
L!x![DE]	Clathrin-binding motifs, clathrin-box	PMID: 22239657
L[FL][VI]F[VIL]LE[LF]LLxF	Agnoprotein function, productive viral infection	PMID: 23747198
L[LI][DEN][LF][DE]	Clathrin-binding motifs, clathrin-box	PMID: 22239657
LDI	Binding to integrins, and viral attachment to cellular receptors	PMID: 11513858, PMID: 16298987
LDV	Binding to integrins, and viral attachment to cellular receptors	PMID: 11513858, PMID: 16298987
LGKR[KR][WFY]	Nuclear localization sequence (NLS) motif - Class 5, regulate protein import into nucleus	PMID: 19001369, PMID: 21167871, PMID: 26029198
LGxGxxIxW	Regulation of APOBEC3 proteins	PMID: 20592083, PMID: 20335268, PMID: 24418547, PMID: 23202519
LPxTG	Sortases, adhesion protein, transpeptidase, virulence factors, fibrinogen-binding, cell wall anchoring, and adhesion of bacteria to the oral cavity	PMID: 10754567, PMID: 19383683
LRGG	ISGylation, antiviral response	PMID: 24095857
LxCxE	Binding of virus proteins to retinoblastoma protein and gene expression modulation, virus replication	PMID: 15078963, PMID: 16299528, PMID: 23514892, PMID: 25681708, PMID: 24371076, PMID: 23514892, PMID: 24371076, PMID: 24027329
LxxLL	Induction of cellular-malignant transformation by Kaposin, activation of cap-dependent translation, and HIV retrotransposition	PMID: 15684715, PMID: 19458171, PMID: 22553330
LYPxL	Recruits ESCRT machinery, retroviruses release and replication	PMID: 20392845
N{P}[ST]{P}	Glycosylation sites	PROSITE ID: PDOC00001, (http://prosite.expasy.org/PDOC00001)
NPLYE	EPIYA-related motif, interactions between bacterial effectors and host SH2 domain-containing proteins	PMID: 25475989
NYx[EK]C[LI][KIR][NT]APYID	Interact with EPB41 (red blood cell cytoskeleton)	PMID: 25475989
P[TS]AP	Recruit ESCRT pathway, mediates viral budding and release	PMID: 24034610, PMID: 25105277, PMID: 23435234
PHQ	Retroviruses fusogenic activities, syncytia and fusion	PMID: 24239536, PMID: 10590117
PPLP	Regulation of APOBEC3 proteins	PMID: 24422669
PPxY	Protein ubiquitylation, Interaction with Nedd4 E3 ubiquitin ligases, Recruit ESCRT pathway, and mediates virus entry, cellular microtubule-dependent trafficking, budding, and release	PMID: 20333243, PMID: 17433711, PMID: 19081591, PMID: 24034610, PMID: 25105277, PMID: 23435234
PWxxW	Clathrin-binding motifs, W-box	PMID: 22239657
PxxP	Interact with clathrin adaptor protein, anti-tethrin	PMID: 15047914, PMID: 18073204, PMID: 24465204
PxxPx[KR]	Interact with host SH3 domain	PMID: 25475989
RGD	Binding to integrins, and viral attachment to cellular receptors	PMID: 23607394, PMID: 15613334, PMID: 16160140, PMID: 20376613, PMID: 23740480
RGDLxxL	Binding to integrins, and viral attachment to cellular receptors	PMID: 25645358
RKRP	Nuclear localization signal in fowl adenoviruses	PMID: 24142408
RRRRx(5)Rx(4)RK	The agnoprotein, Nuclear localization signal (NLS) motif, regulate protein import into nucleus	PMID: 22726243
RSS[RG]LF	Cleavage site of protein of H9N2 avian influenza vaccine strain	PMID: 26055889
Rx[LC]	Required for immediate early gene expression of cytomegalovirus	PMID: 24101496
Rx[RK]RGLF	The cleavage site of Influenza virus protein	PMID: 26095298
Rx{P}[ST]{P}P	Phosphoserine/threonine-binding proteins, regulation of signalling cascades	PMID: 25475989
RxL!	Required for immediate early gene expression of cytomegalovirus	PMID: 24101496
RxLR	Mediate entry of Phytophthora sojae, bind phospholipids, PtdIns-3-P, and mediate lipid raft-mediated endocytosis	PMID: 18621946, PMID: 22403824
RxLX!	Required for immediate early gene expression of cytomegalovirus	PMID: 24101496
RxLx[EQD]	Exports Plasmodium falciparum proteins into erythrocyte	PMID: 25878772
RxRRGLF	The cleavage site of Influenza virus protein	PMID: 26095298
Rxx{P}[ST][IVLM]x	Phosphoserine/threonine-binding proteins, regulation of signalling cascades	PMID: 25475989
RxxK	Regulates endocytosis, endosome sorting, Interact with host SH3 domain, and mediate AMSH interaction with SH3 domains of STAM and Grb2 families	PMID: 20159979, PMID: 25475989
RxxRGLF	The cleavage site of Influenza virus protein	PMID: 26095298
SDI	Binding to integrins, and viral attachment to cellular receptors	PMID: 23514881
SLxYLA	Regulation of APOBEC3 proteins	PMID: 24422669
SVSVGMKPSPRP	Adhesion protein motif	PMID: 23183721
T[QDE]x(5)Adx(2)[IL]	Regulation and interaction with APOBEC3G, APOBEC3F and Cullin5	PMID: 20592083, PMID: 19535447
TPLYA	EPIYA-related motif, interactions between bacterial effectors and host SH2 domain-containing proteins	PMID: 25475989
VxHxMY	Regulation of APOBEC3 proteins, Binding of HIV-Vif to human APOBEC3G, ElonginB and C, and Cullin5	PMID: 24422669
VxxxIxxLxxxL	Helix-helix interactions	PMID: 22072710, PMID: 24574397
W[ST]xCxVTCG	Cell surface of Plasmodium falciparum, thrombospondin type-1 (TSP1) repeat profile, adhesive, and immunodominant surface antigen on the sporozoite (the infective stage of the malaria parasite that is transmitted from the mosquito to the vertebrate host)	PMID: 25475989
WxxF	Mediate binding of endocytic protein NECAP-1 to a C-terminal of clathrin adaptor protein 2	PMID: 9525900, PMID: 15359277, PMID: 24130457, PMID: 22606007
WxxxWx(9)W	Tumor necrosis factor receptor-associated factor 6 (TRAF6) binding, Trp-rich motif	PMID: 23678181
x(3)!x(3)!x(3)!x(5)	Pathogenesis, Required for efficient pedestal formation in host epithelial cells during infection	PMID: 25475989
xx[PV]xxP	Interact with host SH3 domain, directly binds and activates WASL/N-WASP, and pathogenesis	PMID: 25475989
xYxDx	Interact with CASP4	PMID: 25475989
YGL	Binding to integrins, and viral attachment to cellular receptors	PMID: 11513858, PMID: 16298987
Yxx[LI]x(6-8)Yxx[LI]	ITAM motif, positive signal of immune receptors	PMID: 23874461
YxxL	Recruit ESCRT pathway, viral budding and release	PMID: 19109396, PMID: 24034610, PMID: 25105277, PMID: 23435234
YxxΦ	Necessary for endocytosis, intracellular trafficking, interact with clathrin adaptor protein, anti-tethrin, promote viral spread, and viral fusion, replication and pathogenesis,	PMID: 11489622, PMID: 18073204, PMID: 23843643, PMID: 24465204, PMID: 24762043
YxYxxΦ	Interact with clathrin adaptor protein, anti-tethrin, and promote viral spread	PMID: 24843023
