# Supplementary material for: A bioinformatics pipeline to search functional motifs within whole-proteome data: a case study of poxviruses
Source: Virus Genes. 2016 Dec 20;53(2):173–8. doi: 10.1007/s11262-016-1416-9 (PMC5357487; doi:10.1007/s11262-016-1416-9)
Supplement: Supplementary file 3 — Table S3 (XLSX 25 kb) [file 11262_2016_1416_MOESM3_ESM.xlsx]

## Sheet: Number of McPs per proteome
			Number of motif-containing proteins (McPs; protein with at least one instance of motifs is considered) per each query motif												McPs normalized to a proteome (% McPs/total number of proteins encoded by virus)
	Viruses		Vaccinia virus WR	Variola virus DNA	Monkeypox virus strain Zaire-96-I-16	Yaba monkey tumor virus	Fowlpox virus	Canarypox virus strain ATCC VR-111	Orf virus strain OV-SA00	Cowpox virus strain Brighton Red	Camelpox virus M-96 from Kazakhstan	Myxoma virus strain Lausanne	Nile crocodilepox virus		Vaccinia virus WR	Variola virus DNA	Monkeypox virus strain Zaire-96-I-16	Yaba monkey tumor virus	Fowlpox virus	Canarypox virus strain ATCC VR-111	Orf virus strain OV-SA00	Cowpox virus strain Brighton Red	Camelpox virus M-96 from Kazakhstan	Myxoma virus strain Lausanne	Nile crocodilepox virus
Function	motif / number of proteins		218	197	191	140	260	328	130	233	211	170	173		218	197	191	140	260	328	130	233	211	170	173
6-cysteine motif, degradation of chitin and chitotriose	Cx(13,20)Cx(5,6)Cx(9,19)Cx(10,14)Cx(4,14)C		0	1	2	0	0	1	1	5	2	2	1		0	0.5	1	0	0	0.3	0.8	2.1	0.9	1.2	0.6
Adenovirus fiber flexibility motif	KLGxGLxF[DN]		0	0	0	0	0	0	0	0	0	0	0		0	0	0	0	0	0	0	0	0	0	0
Adenovirus fiber flexibility motif	KxGGLxF[DN]		0	0	0	0	0	0	0	0	0	0	0		0	0	0	0	0	0	0	0	0	0	0
Adenovirus nuclear localization signal (NLS)	KRAR		0	0	1	1	0	1	2	1	0	0	2		0	0	0.5	0.7	0	0.3	1.5	0.4	0	0	1.2
Adhesion protein motif	KxGFFKR		0	0	0	0	0	0	0	0	0	0	0		0	0	0	0	0	0	0	0	0	0	0
Adhesion protein motif	SVSVGMKPSPRP		0	0	0	0	0	0	0	0	0	0	0		0	0	0	0	0	0	0	0	0	0	0
Agnoprotein function, productive viral infection	L[FL][VI]F[VIL]LE[LF]LLxF		0	0	0	0	0	0	0	0	0	0	0		0	0	0	0	0	0	0	0	0	0	0
Binding of virus proteins to retinoblastoma protein, virus replication	LxCxE		2	2	2	6	12	7	4	4	2	3	2		0.9	1	1	4.3	4.6	2.1	3.1	1.7	0.9	1.8	1.2
Binding to ESCRT, paramyxoviruses budding	!PxV		42	41	42	30	53	79	44	47	41	51	72		19.3	20.8	22	21.4	20.4	24.1	33.8	20.2	19.4	30	41.6
Binding to integrins, viral attachment to cellular receptors	DGE		5	5	8	5	12	14	7	10	5	6	20		2.3	2.5	4.2	3.6	4.6	4.3	5.4	4.3	2.4	3.5	11.6
Binding to integrins, viral attachment to cellular receptors	DLxxL		24	23	30	14	30	56	22	33	25	20	31		11	11.7	15.7	10	11.5	17.1	16.9	14.2	11.8	11.8	17.9
Binding to integrins, viral attachment to cellular receptors	RGD		9	6	10	5	8	10	11	7	10	6	14		4.1	3	5.2	3.6	3.1	3	8.5	3	4.7	3.5	8.1
Binding to integrins, viral attachment to cellular receptors	SDI		26	21	24	21	39	57	6	27	26	23	14		11.9	10.7	12.6	15	15	17.4	4.6	11.6	12.3	13.5	8.1
Binding to phospholipids, lipid raft-mediated endocytosis	RxLR		12	8	10	6	12	19	36	14	11	5	38		5.5	4.1	5.2	4.3	4.6	5.8	27.7	6	5.2	2.9	22
Binding to retinoblastoma protein	[LI]xCx[DE]		20	21	19	20	34	39	8	23	24	15	12		9.2	10.7	9.9	14.3	13.1	11.9	6.2	9.9	11.4	8.8	6.9
Budded virions production and nucleocapsid assembly (C2HC zinc finger)	Cx(5)Cx(1,)Hx(6)C		2	2	1	2	7	8	2	3	3	4	3		0.9	1	0.5	1.4	2.7	2.4	1.5	1.3	1.4	2.4	1.7
Cell surface of Plasmodium falciparum, Thrombospondin type-1 (TSP1) repeat profile, adhesive	W[ST]xCxVTCG		0	0	0	0	0	0	0	0	0	0	0		0	0	0	0	0	0	0	0	0	0	0
Clathrin-binding motifs, clathrin-box	L!x![DE]		88	80	81	48	105	162	70	105	83	65	101		40.4	40.6	42.4	34.3	40.4	49.4	53.8	45.1	39.3	38.2	58.4
Clathrin-binding motifs, clathrin-box	L[LI][DEN][LF][DE]		2	3	3	0	3	5	0	3	3	1	3		0.9	1.5	1.6	0	1.2	1.5	0	1.3	1.4	0.6	1.7
Clathrin-binding motifs, W-box	PWxxW		0	0	0	0	0	0	0	0	0	0	1		0	0	0	0	0	0	0	0	0	0	0.6
Cleavage motif of Newcastle disease virus protein	[RK]RQ[RK]RF		0	0	0	0	0	0	0	0	0	0	0		0	0	0	0	0	0	0	0	0	0	0
Cleavage site for Influenza A virus hemagglutinin	KKKRGLF		0	0	0	0	0	0	0	0	0	0	0		0	0	0	0	0	0	0	0	0	0	0
Cleavage site for Influenza virus	[QE][ST]RGLF		0	0	0	0	0	0	0	0	0	0	0		0	0	0	0	0	0	0	0	0	0	0
Cleavage site of H9N2 avian influenza vaccine strain	RSS[RG]LF		0	0	0	0	0	0	0	0	0	0	0		0	0	0	0	0	0	0	0	0	0	0
Cleavage site of H9N2 avian influenza virus	KSS[RG]LF		0	0	0	0	0	0	0	0	0	0	0		0	0	0	0	0	0	0	0	0	0	0
Dynein binding motifs, protein transport, viruses transport inside the cell	[KR]xTQT		1	1	1	0	0	1	1	1	1	0	1		0.5	0.5	0.5	0	0	0.3	0.8	0.4	0.5	0	0.6
Dynein binding motifs, protein transport, viruses transport inside the cell	G[IV]QVD		0	0	0	0	0	0	1	0	0	0	0		0	0	0	0	0	0	0.8	0	0	0	0
Enhance virion-release, anti-tetherin activity	DSGxxS		1	2	2	1	2	3	2	2	2	2	3		0.5	1	1	0.7	0.8	0.9	1.5	0.9	0.9	1.2	1.7
EPIYA-related motif, interactions between bacterial effectors and host SH2 domain-containing proteins	[ENT][HNPS][ILV]Y[ADEG]		9	9	7	8	10	12	3	10	8	6	3		4.1	4.6	3.7	5.7	3.8	3.7	2.3	4.3	3.8	3.5	1.7
EPIYA-related motif, interactions between bacterial effectors and host SH2 domain-containing proteins	EDLY		0	0	0	0	1	2	0	0	0	1	0		0	0	0	0	0.4	0.6	0	0	0	0.6	0
EPIYA-related motif, interactions between bacterial effectors and host SH2 domain-containing proteins	EHLYA		0	0	0	0	0	0	0	0	0	0	0		0	0	0	0	0	0	0	0	0	0	0
EPIYA-related motif, interactions between bacterial effectors and host SH2 domain-containing proteins	EPIYA		0	0	0	0	0	0	0	0	0	0	0		0	0	0	0	0	0	0	0	0	0	0
EPIYA-related motif, interactions between bacterial effectors and host SH2 domain-containing proteins	EPLYA		0	0	0	0	0	0	0	0	0	0	0		0	0	0	0	0	0	0	0	0	0	0
Exports Plasmodium falciparum proteins into erythrocyte	RxLx[EQD] - see RxLx! Motif		32	29	32	18	49	73	49	37	31	28	58		14.7	14.7	16.8	12.9	18.8	22.3	37.7	15.9	14.7	16.5	33.5
Glycosylation sites	N{P}[ST]{P}		165	153	154	112	209	264	78	181	167	128	101		75.7	77.7	80.6	80	80.4	80.5	60	77.7	79.1	75.3	58.4
Helix-helix interactions	AxxxAxxxAxxxW		0	0	0	0	0	0	1	0	0	0	0		0	0	0	0	0	0	0.8	0	0	0	0
Helix-helix interactions	VxxxIxxLxxxL		1	2	1	2	2	6	2	1	2	2	1		0.5	1	0.5	1.4	0.8	1.8	1.5	0.4	0.9	1.2	0.6
Heparan sulfate-binding motif, post-internalization of adenovirus infection	bbbxxb		19	19	19	17	22	50	25	24	21	26	34		8.7	9.6	9.9	12.1	8.5	15.2	19.2	10.3	10	15.3	19.7
Heparan sulfate-binding motif, post-internalization of adenovirus infection	bbxb		100	87	84	70	134	171	65	115	88	88	107		45.9	44.2	44	50	51.5	52.1	50	49.4	41.7	51.8	61.8
Heparan sulfate-binding motif, post-internalization steps of adenovirus infection	KKTK		2	2	1	2	9	2	1	2	1	2	2		0.9	1	0.5	1.4	3.5	0.6	0.8	0.9	0.5	1.2	1.2
HIV neutralization by human antibodies	GPG[RQ]		0	0	0	0	0	0	0	0	0	0	2		0	0	0	0	0	0	0	0	0	0	1.2
HIV neutralization by human antibodies	KRIHIGPGRAFYTT		0	0	0	0	0	0	0	0	0	0	0		0	0	0	0	0	0	0	0	0	0	0
Induction of cellular-malignant transformation by Kaposin	LxxLL		53	50	54	29	64	96	48	64	54	49	65		24.3	25.4	28.3	20.7	24.6	29.3	36.9	27.5	25.6	28.8	37.6
Inhibitor of apoptosis (IAP) - block the apoptosis	Cx(2)Cx(6)Wx(3)Dx(5)Hx(6)C		0	0	0	0	0	0	0	0	0	0	0		0	0	0	0	0	0	0	0	0	0	0
Interact with CASP4	xYxDx		121	108	120	67	145	185	45	138	123	84	80		55.5	54.8	62.8	47.9	55.8	56.4	34.6	59.2	58.3	49.4	46.2
Interact with clathrin adaptor protein, anti-tethrin	PxxP		47	40	43	21	58	76	65	54	43	41	91		21.6	20.3	22.5	15	22.3	23.2	50	23.2	20.4	24.1	52.6
Interact with clathrin adaptor protein, anti-tethrin, viral spread	YxYxx!		57	57	55	37	94	126	17	71	61	57	51		26.1	28.9	28.8	26.4	36.2	38.4	13.1	30.5	28.9	33.5	29.5
Interact with EPB41 (red blood cell cytoskeleton)	NYx[EK]C[LI][KIR][NT]APYID		0	0	0	0	0	0	0	0	0	0	0		0	0	0	0	0	0	0	0	0	0	0
Interact with host SH3 domain	[RKY]xxPxxP		9	11	7	5	10	15	17	14	10	9	28		4.1	5.6	3.7	3.6	3.8	4.6	13.1	6	4.7	5.3	16.2
Interact with host SH3 domain	PxxPx[KR]		8	8	7	5	11	22	15	12	8	7	22		3.7	4.1	3.7	3.6	4.2	6.7	11.5	5.2	3.8	4.1	12.7
Interact with host SH3 domain	xx[PV]xxP		100	94	94	59	118	157	94	112	101	88	124		45.9	47.7	49.2	42.1	45.4	47.9	72.3	48.1	47.9	51.8	71.7
IQ motifs, myosin superfamily	[ILV]QxxxRGxxx[RK]		1	0	1	0	0	0	0	1	1	0	1		0.5	0	0.5	0	0	0	0	0.4	0.5	0	0.6
IQ motifs, myosin superfamily	Ax(3)IQx(2)FRx(4)KK		0	0	0	0	0	0	0	0	0	0	0		0	0	0	0	0	0	0	0	0	0	0
ISGylation, antiviral response	LRGG		0	0	0	0	0	1	1	0	0	0	1		0	0	0	0	0	0.3	0.8	0	0	0	0.6
ITAM motif, positive signal of immune receptors	Yxx[LI]x(6,8)Yxx[LI]		10	11	11	13	21	34	2	16	9	12	13		4.6	5.6	5.8	9.3	8.1	10.4	1.5	6.9	4.3	7.1	7.5
Mediate binding of endocytic protein NECAP-1 to a C-terminal of clathrin adaptor protein 2	WxxF		15	14	16	10	15	14	8	18	17	10	12		6.9	7.1	8.4	7.1	5.8	4.3	6.2	7.7	8.1	5.9	6.9
Mimics host plant CLE extracellular signal peptides that regulate cell fate, cell differentiation	KRxxPxGPDPxH		0	0	0	0	0	0	0	0	0	0	0		0	0	0	0	0	0	0	0	0	0	0
NAD+ ADP-ribosyltransferase activity, ADP-ribosylation of Gs alpha, a GTP-binding regulatory protein	KDEL		2	1	2	0	2	2	0	2	2	1	0		0.9	0.5	1	0	0.8	0.6	0	0.9	0.9	0.6	0
Nuclear localization sequence (NLS) motif	KRxR		11	10	10	6	8	18	9	17	13	10	19		5	5.1	5.2	4.3	3.1	5.5	6.9	7.3	6.2	5.9	11
Nuclear localization sequence (NLS) motif - Bipartite	KRx(10,12)K[KR][KR]		0	0	0	0	1	4	1	0	0	0	1		0	0	0	0	0.4	1.2	0.8	0	0	0	0.6
Nuclear localization sequence (NLS) motif - Bipartite	KRx(10,12)K[KR]x[KR]		1	1	2	2	1	5	0	2	0	0	2		0.5	0.5	1	1.4	0.4	1.5	0	0.9	0	0	1.2
Nuclear localization sequence (NLS) motif - Class 1	K[KR]RK		3	3	2	2	6	8	0	3	3	2	5		1.4	1.5	1	1.4	2.3	2.4	0	1.3	1.4	1.2	2.9
Nuclear localization sequence (NLS) motif - Class 1	KR[KR]R		1	1	1	1	0	3	2	1	2	1	7		0.5	0.5	0.5	0.7	0	0.9	1.5	0.4	0.9	0.6	4
Nuclear localization sequence (NLS) motif - Class 2	[PR]xxKR{DE}[KR]		0	0	0	3	5	5	1	0	0	3	1		0	0	0	2.1	1.9	1.5	0.8	0	0	1.8	0.6
Nuclear localization sequence (NLS) motif - Class 3	KRx[WFY]xxAF		0	0	0	0	0	0	0	0	0	0	0		0	0	0	0	0	0	0	0	0	0	0
Nuclear localization sequence (NLS) motif - Class 4	[RP]xxKR[KR]{DE}		1	2	0	2	4	2	3	2	1	2	2		0.5	1	0	1.4	1.5	0.6	2.3	0.9	0.5	1.2	1.2
Nuclear localization sequence (NLS) motif - Class 5	LGKR[KR][WFY]		0	0	0	0	0	0	0	0	0	0	0		0	0	0	0	0	0	0	0	0	0	0
Nuclear localization signal in fowl adenoviruses	RKRP		1	1	1	0	2	0	0	1	0	0	0		0.5	0.5	0.5	0	0.8	0	0	0.4	0	0	0
Pentraxin domain, pathogen recognition, inﬂammation, host defense, antiviral response	HxCx[ST]WxS		0	0	0	0	0	0	0	0	0	0	0		0	0	0	0	0	0	0	0	0	0	0
Phosphoserine/threonine-binding proteins, regulation of signalling cascades	Rx{P}[ST]{P}P		10	11	11	5	14	7	20	9	8	11	23		4.6	5.6	5.8	3.6	5.4	2.1	15.4	3.9	3.8	6.5	13.3
Phosphoserine/threonine-binding proteins, regulation of signalling cascades	Rxx{P}[ST][IVLM]x		73	65	70	49	86	100	59	87	73	60	82		33.5	33	36.6	35	33.1	30.5	45.4	37.3	34.6	35.3	47.4
Protein folding, Rossmann folds motifs, bind FAD or NAD(P)	Gx(1,2)GxxG		8	10	13	8	14	12	8	15	13	11	21		3.7	5.1	6.8	5.7	5.4	3.7	6.2	6.4	6.2	6.5	12.1
Protein folding, Rossmann folds, protein interactions, helix-helix interaction, virus replication	GxxxG		70	62	64	33	70	89	62	75	64	61	75		32.1	31.5	33.5	23.6	26.9	27.1	47.7	32.2	30.3	35.9	43.4
Protein interaction, thiol-disulﬁde transfer	CxxxC		25	23	22	16	27	41	15	32	28	16	36		11.5	11.7	11.5	11.4	10.4	12.5	11.5	13.7	13.3	9.4	20.8
Protein interaction, thiol-disulﬁde transfer, disulﬁde isomerization, virus fusion	CxxC		35	33	32	27	48	64	30	44	35	31	28		16.1	16.8	16.8	19.3	18.5	19.5	23.1	18.9	16.6	18.2	16.2
Protein ubiquitylation, interaction with Nedd4 E3 ubiquitin ligases, recruit ESCRT pathway	PPxY		4	4	4	4	8	5	3	4	3	4	6		1.8	2	2.1	2.9	3.1	1.5	2.3	1.7	1.4	2.4	3.5
Proton transport, protein’s channel function, transmembrane domain, viral replication	HxxxW		9	7	10	4	16	30	9	10	8	8	7		4.1	3.6	5.2	2.9	6.2	9.1	6.9	4.3	3.8	4.7	4
Putative RNA-binding motif in porcine reproductive and respiratory syndrome virus	GKYLQRRLQ		0	0	0	0	0	0	0	0	0	0	0		0	0	0	0	0	0	0	0	0	0	0
Recruit ESCRT pathway, mediates viral budding and release	P[TS]AP		0	0	0	0	0	2	5	0	0	0	2		0	0	0	0	0	0.6	3.8	0	0	0	1.2
Recruit ESCRT pathway, viral budding and release	YxxL		129	120	128	90	162	222	61	149	133	119	111		59.2	60.9	67	64.3	62.3	67.7	46.9	63.9	63	70	64.2
Recruit ESCRT pathway, retroviruses release and replication	LYPxL		1	1	1	3	2	1	2	1	1	2	2		0.5	0.5	0.5	2.1	0.8	0.3	1.5	0.4	0.5	1.2	1.2
Regulates endocytosis, endosome sorting, interact with host SH3 domain	RxxK		104	92	93	73	154	200	63	119	97	97	80		47.7	46.7	48.7	52.1	59.2	61	48.5	51.1	46	57.1	46.2
Regulation of APOBEC3 proteins	LGxGxxIxW		0	0	0	0	0	0	0	0	0	0	0		0	0	0	0	0	0	0	0	0	0	0
Regulation of APOBEC3 proteins	PPLP		0	1	0	0	2	0	7	1	1	0	5		0	0.5	0	0	0.8	0	5.4	0.4	0.5	0	2.9
Regulation of APOBEC3 proteins	SLxYLA		0	0	0	0	0	0	0	0	0	1	0		0	0	0	0	0	0	0	0	0	0.6	0
Regulation of APOBEC3 proteins	T[QDE]x(5)ADx(2)[IL]		0	0	0	0	0	1	0	0	0	0	1		0	0	0	0	0	0.3	0	0	0	0	0.6
Regulation of APOBEC3 proteins	VxHxMY		0	0	0	0	0	1	0	0	0	0	0		0	0	0	0	0	0.3	0	0	0	0	0
Required for immediate early gene expression of cytomegalovirus	RxLx! - see RxLx[EQD] motif		67	65	67	37	91	125	89	83	72	60	119		30.7	33	35.1	26.4	35	38.1	68.5	35.6	34.1	35.3	68.8
Retroviruses fusogenic activities, syncytia and fusion	CETTG		0	0	0	0	0	0	0	0	0	0	0		0	0	0	0	0	0	0	0	0	0	0
Retroviruses fusogenic activities, syncytia and fusion	PHQ		2	2	2	1	2	1	2	2	2	4	5		0.9	1	1	0.7	0.8	0.3	1.5	0.9	0.9	2.4	2.9
Sortases, adhesion protein, transpeptidase, virulence factors, fibrinogen-binding, cell wall anchoring	LPxTG		0	0	0	0	2	0	0	0	0	0	1		0	0	0	0	0.8	0	0	0	0	0	0.6
Sorting signal, anti-tetherin	ExxxLV		18	16	18	16	23	26	14	22	21	16	14		8.3	8.1	9.4	11.4	8.8	7.9	10.8	9.4	10	9.4	8.1
SUMO binding	[VI]x[VI][VI]		105	102	98	78	141	191	53	122	107	78	72		48.2	51.8	51.3	55.7	54.2	58.2	40.8	52.4	50.7	45.9	41.6
SUMOylation - SUMO binding to substrate	!!xSxS[DE][DE][DE]		0	0	0	0	0	1	0	0	0	0	1		0	0	0	0	0	0.3	0	0	0	0	0.6
SUMOylation - SUMO binding to substrate	!Kx[DE]		119	110	112	82	147	194	52	128	116	104	74		54.6	55.8	58.6	58.6	56.5	59.1	40	54.9	55	61.2	42.8
Suppression of RNA silencing, salicylic acid dependent defence responses and signalling	GK[DE]x[ST]NPLxxxxLxK		0	0	0	0	0	0	0	0	0	0	0		0	0	0	0	0	0	0	0	0	0	0
The agnoprotein, Nuclear localization signal (NLS) motif	RRRRx(5)Rx(4)RK		0	0	0	0	0	0	0	0	0	0	0		0	0	0	0	0	0	0	0	0	0	0
The cleavage site of Influenza virus	Rx[RK]RGLF		0	0	0	0	0	0	0	0	0	0	0		0	0	0	0	0	0	0	0	0	0	0
The cleavage site of Influenza virus	RxRRGLF		0	0	0	0	0	0	0	0	0	0	0		0	0	0	0	0	0	0	0	0	0	0
The cleavage site of Influenza virus	RxxRGLF		0	0	0	0	0	0	0	0	0	0	0		0	0	0	0	0	0	0	0	0	0	0
Tumor necrosis factor receptor-associated factor 6 (TRAF6) binding, Trp-rich motif	WxxxWx(9)W		0	0	0	0	0	0	0	0	0	0	0		0	0	0	0	0	0	0	0	0	0	0
Viral pathogenesis, interact with cellular clathrin adaptor proteins, sorting signal	[DE]xxxL[LI]		76	68	78	50	94	154	46	92	87	60	60		34.9	34.5	40.8	35.7	36.2	47	35.4	39.5	41.2	35.3	34.7
Walker A motif - ATP-binding motifs	[AG]xxxxGK[ST]		5	5	4	7	12	13	5	6	5	6	5		2.3	2.5	2.1	5	4.6	4	3.8	2.6	2.4	3.5	2.9
Walker A′ motif - ATP-binding motifs	!!!!DxDxR		3	3	3	1	2	2	1	3	3	2	5		1.4	1.5	1.6	0.7	0.8	0.6	0.8	1.3	1.4	1.2	2.9
Walker B motif - ATP-binding motifs	!!!!D		128	116	120	80	150	178	100	136	123	99	122		58.7	58.9	62.8	57.1	57.7	54.3	76.9	58.4	58.3	58.2	70.5
Walker B motif - ATP-binding motifs	!!!DxxP		15	13	19	8	19	13	23	18	17	15	31		6.9	6.6	9.9	5.7	7.3	4	17.7	7.7	8.1	8.8	17.9
