# Supplementary material for: A bioinformatics pipeline to search functional motifs within whole-proteome data: a case study of poxviruses
Source: Virus Genes. 2016 Dec 20;53(2):173–8. doi: 10.1007/s11262-016-1416-9 (PMC5357487; doi:10.1007/s11262-016-1416-9)
Supplement: Supplementary file 4 — Supplementary material 4 (TXT 939 kb) [file 11262_2016_1416_MOESM4_ESM.txt]

BLASTP 2.3.0+
Reference: Stephen F. Altschul, Thomas L. Madden, Alejandro
A. Schaffer, Jinghui Zhang, Zheng Zhang, Webb Miller, and
David J. Lipman (1997), "Gapped BLAST and PSI-BLAST: a new
generation of protein database search programs", Nucleic
Acids Res. 25:3389-3402.


Reference for compositional score matrix adjustment: Stephen
F. Altschul, John C. Wootton, E. Michael Gertz, Richa
Agarwala, Aleksandr Morgulis, Alejandro A. Schaffer, and
Yi-Kuo Yu (2005) "Protein database searches using
compositionally adjusted substitution matrices", FEBS J.
272:5101-5109.


RID: 737HGP8D01R


Database: All non-redundant GenBank CDS
translations+PDB+SwissProt+PIR+PRF excluding environmental samples
from WGS projects
           77,704,984 sequences; 28,292,933,896 total letters
Query= gi|81999689|sp|Q5UNS9.1|COLL7_MIMIV RecName: Full=Collagen-like
protein 7

Length=1937


                                                                   Score     E
Sequences producing significant alignments:                       (Bits)  Value

ref|YP_003987191.1|  collagen-like protein 7 [Acanthamoeba pol...  3615    0.0   
gb|AEQ60874.1|  Collagen triple helix repeat containing protei...  3532    0.0   
gb|AKI79453.1|  collagen triple helix repeat containing protei...  3523    0.0   
gb|AHJ40290.1|  collagen-like protein 7 [Samba virus]              1458    0.0   
gb|AKI80407.1|  collagen triple helix repeat containing protei...  1417    0.0   
gb|AFX92323.1|  collagen-like protein 7 [Megavirus courdo11]       1308    0.0   
ref|YP_007418170.1|  collagen-like protein 7 [Megavirus lba]       1207    0.0   
ref|YP_004894338.1|  mg287 gene product [Megavirus chiliensis]     1009    0.0   
gb|AEX61384.1|  collagen-like protein 7 [Megavirus courdo7]        973     0.0   
gb|AGF85532.1|  repeat protein [Moumouvirus goulette]              694     0.0   
gb|AKI79452.1|  collagen-like protein 6 [Acanthamoeba polyphag...  692     0.0   
ref|YP_003987190.1|  collagen-like protein 6 [Acanthamoeba pol...  684     0.0   
ref|YP_003986692.1|  collagen-like protein 2 [Acanthamoeba pol...  678     0.0   
gb|AEJ34432.1|  collagen triple helix repeat-containing protei...  675     0.0   
gb|AHA45677.1|  collagen-like protein 2 [Hirudovirus strain Sa...  669     0.0   
gb|ACG80590.1|  collagen triple helix repeat-containing protei...  629     0.0   
gb|AKI78955.1|  collagen triple helix repeat-containing protei...  628     0.0   
gb|EJN40655.1|  collagen triple helix repeat containing protei...  627     0.0   
gb|AEQ60378.1|  Collagen triple helix repeat containing protei...  627     0.0   
gb|AEX63054.1|  collagen-like protein 7 [Moumouvirus Monve]        528     3e-151
ref|YP_007354197.1|  collagen repeat protein [Acanthamoeba pol...  488     1e-141
ref|YP_004894802.1|  mg751 gene product [Megavirus chiliensis]     474     3e-141
ref|YP_007418171.1|  collagen-like protein 2 [Megavirus lba]       466     6e-136
ref|YP_004894340.1|  mg289 gene product [Megavirus chiliensis]     464     4e-135
ref|WP_051892197.1|  hypothetical protein [Arenibacter algicola]   462     2e-128
gb|EJN41080.1|  collagen triple helix repeat containing protei...  438     6e-125
gb|EJN40656.1|  collagen triple helix repeat containing protei...  435     2e-123
gb|AEX63053.1|  collagen-like protein [Moumouvirus Monve]          424     4e-122
ref|XP_012817133.1|  PREDICTED: collagen alpha-1(VII) chain is...  439     2e-121
gb|AKI78956.1|  collagen triple helix repeat-containing protei...  430     2e-121
gb|AHA45676.1|  collagen triple helix repeat-containing protei...  429     3e-121
gb|AHA45171.1|  collagen triple helix repeat containing protei...  426     7e-121
ref|XP_011410021.1|  PREDICTED: mucin-19-like [Amphimedon quee...  434     8e-120
ref|XP_011473036.1|  PREDICTED: collagen alpha-1(VII) chain [O...  433     1e-119
gb|AFX92849.1|  collagen-like protein [Megavirus courdo11]         407     5e-119
gb|ETN60202.1|  Collagen type IV [Anopheles darlingi]              422     2e-117
ref|XP_011405652.1|  PREDICTED: LOW QUALITY PROTEIN: collagen ...  410     1e-116
gb|AEX63059.1|  collagen-like protein [Moumouvirus Monve]          406     1e-114
ref|XP_013418423.1|  PREDICTED: uncharacterized PE-PGRS family...  417     1e-114
ref|YP_004894387.1|  mg336 gene product [Megavirus chiliensis]     397     6e-114
gb|AKI79000.1|  collagen triple helix repeat containing protei...  393     1e-112
ref|YP_003986560.1|  collagen-like protein 1 [Acanthamoeba pol...  388     1e-110
ref|WP_051333199.1|  hypothetical protein [Cellulophaga baltica]   400     3e-110
gb|AEQ60421.1|  Collagen triple helix repeat containing protei...  386     4e-110
ref|XP_002116296.1|  hypothetical protein TRIADDRAFT_60245 [Tr...  395     2e-109
ref|YP_007418674.1|  collagen-like protein [Megavirus lba]         378     9e-109
ref|XP_012565750.1|  PREDICTED: collagen alpha-1(IV) chain-lik...  395     1e-108
ref|NP_001296590.1|  collagen alpha-1(IV) chain-like precursor...  394     2e-108
gb|EDW64003.2|  LOW QUALITY PROTEIN: uncharacterized protein D...  389     1e-106
ref|XP_002051848.1|  GJ17223 [Drosophila virilis]                  389     1e-106
ref|XP_007060080.1|  PREDICTED: collagen alpha-1(VII) chain-li...  385     2e-104
gb|AEX63127.1|  collagen-like protein [Moumouvirus Monve]          379     3e-104
gb|AEQ60873.1|  Collagen triple helix repeat containing protei...  358     4e-104
ref|YP_007418174.1|  collagen-like protein [Megavirus lba]         365     3e-103
ref|XP_011495140.1|  PREDICTED: collagen alpha-1(IV) chain [Ce...  379     5e-103
ref|XP_002001674.1|  GI16977 [Drosophila mojavensis]               377     6e-103
gb|KOB67822.1|  Collagen alpha-1(IV) chain [Operophtera brumata]   378     9e-103
ref|XP_011495139.1|  PREDICTED: collagen alpha-5(IV) chain [Ce...  377     2e-102
ref|XP_012793210.1|  Collagen alpha-2(IV) chain [Schistosoma h...  367     7e-102
ref|XP_001989011.1|  GH11482 [Drosophila grimshawi]                372     2e-101
ref|XP_001947747.2|  PREDICTED: collagen alpha-1(IV) chain [Ac...  372     4e-101
ref|XP_012719152.1|  PREDICTED: collagen alpha-1(VII) chain [F...  371     4e-100
gb|AEX63058.1|  collagen-like protein [Moumouvirus Monve]          358     2e-99 
gb|KFB52541.1|  hypothetical protein ZHAS_00020791 [Anopheles ...  365     5e-99 
ref|XP_009165172.1|  hypothetical protein T265_02610 [Opisthor...  365     8e-99 
gb|KFB52537.1|  collagen alpha-2(IV) chain [Anopheles sinensis]    363     1e-98 
gb|AGF85531.1|  repeat protein [Moumouvirus goulette]              351     5e-97 
gb|KPM03205.1|  collagen alpha chain, type IV-like protein [Sa...  355     3e-96 
ref|XP_010304760.1|  PREDICTED: collagen alpha-4(IV) chain [Ba...  355     3e-96 
gb|KFO79868.1|  Collagen alpha-2(IV) chain [Cuculus canorus]       355     3e-96 
ref|XP_013196908.1|  PREDICTED: collagen alpha-1(IV) chain [Am...  357     4e-96 
ref|XP_006851602.1|  PREDICTED: collagen alpha-1(IV) chain [Ch...  354     1e-95 
ref|XP_012817135.1|  PREDICTED: collagen alpha-1(VII) chain is...  354     6e-95 
ref|XP_012817134.1|  PREDICTED: collagen alpha-1(VII) chain is...  353     1e-94 
ref|XP_012817132.1|  PREDICTED: collagen alpha-1(VII) chain is...  353     1e-94 
ref|XP_002933064.2|  PREDICTED: collagen alpha-1(IV) chain [Xe...  349     4e-94 
ref|XP_012254913.1|  PREDICTED: collagen alpha-1(IV) chain [At...  350     9e-94 
gb|KFO12868.1|  Collagen alpha-6(IV) chain, partial [Balearica...  348     9e-94 
ref|XP_002161962.3|  PREDICTED: collagen alpha-1(III) chain-li...  345     2e-93 
gb|AKI80406.1|  collagen-like protein 6 [Acanthamoeba polyphag...  345     2e-93 
ref|XP_012796762.1|  Collagen alpha-1(IV) chain [Schistosoma h...  347     3e-93 
gb|ABG80451.1|  fibrillar collagen [Hydra vulgaris]                342     2e-92 
gb|ERL93450.1|  hypothetical protein D910_10741 [Dendroctonus ...  344     3e-92 
ref|XP_009637988.1|  PREDICTED: collagen alpha-4(IV) chain [Eg...  342     5e-92 
ref|XP_014290751.1|  PREDICTED: collagen alpha-5(IV) chain-lik...  342     1e-91 
ref|XP_009897036.1|  PREDICTED: collagen alpha-2(IV) chain [Pi...  341     2e-91 
ref|XP_010178851.1|  PREDICTED: collagen alpha-4(IV) chain [Me...  340     2e-91 
gb|KFQ31946.1|  Collagen alpha-2(IV) chain [Mesitornis unicolor]   340     2e-91 
ref|XP_008104459.1|  PREDICTED: collagen alpha-4(IV) chain iso...  340     3e-91 
ref|YP_007418218.1|  hypothetical protein LBA_00322 [Megavirus...  330     5e-91 
gb|AKI79928.1|  collagen triple helix repeat-containing protei...  336     8e-91 
ref|XP_009976689.1|  PREDICTED: collagen alpha-4(IV) chain [Ta...  337     2e-90 
ref|XP_014212320.1|  PREDICTED: collagen alpha-1(IV) chain [Co...  338     2e-90 
ref|XP_008104460.1|  PREDICTED: collagen alpha-4(IV) chain iso...  337     3e-90 
ref|XP_009888569.1|  PREDICTED: collagen alpha-4(IV) chain [Ch...  335     2e-89 
gb|KFQ61523.1|  Collagen alpha-2(IV) chain [Pelecanus crispus]     334     2e-89 
ref|XP_013069719.1|  PREDICTED: collagen alpha-1(IV) chain-lik...  334     3e-89 
gb|EHJ65158.1|  putative collagen alpha-2IV chain protein [Dan...  334     5e-89 
gb|EJN40697.1|  collagen triple helix repeat containing protei...  322     5e-89 
gb|KFV09473.1|  Collagen alpha-2(IV) chain [Tauraco erythrolop...  333     5e-89 

ALIGNMENTS
>ref|YP_003987191.1| collagen-like protein 7 [Acanthamoeba polyphaga mimivirus]
 sp|Q5UNS9.1|COLL7_MIMIV RecName: Full=Collagen-like protein 7
 gb|AAV50930.1| collagen triple helix repeat containing protein [Acanthamoeba 
polyphaga mimivirus]
 gb|ADO18324.1| collagen-like protein 7 [Acanthamoeba polyphaga mimivirus]
 gb|AEJ34913.1| collagen triple helix repeat-containing protein [Acanthamoeba 
polyphaga mimivirus]
 gb|AHA45170.1| collagen-like protein 7 [Hirudovirus strain Sangsue]
 gb|AKI81344.1| collagen-like protein 7 [Acanthamoeba polyphaga mimivirus]
Length=1937

 Score = 3615 bits (9373),  Expect = 0.0, Method: Compositional matrix adjust.
 Identities = 1937/1937 (100%), Positives = 1937/1937 (100%), Gaps = 0/1937 (0%)

Query  1     MLDMMNNSLSYNRPECINFQNNSVQKNVIRVCENEPNTFVGSGIPSQIIGKQGDIYLDRI  60
             MLDMMNNSLSYNRPECINFQNNSVQKNVIRVCENEPNTFVGSGIPSQIIGKQGDIYLDRI
Sbjct  1     MLDMMNNSLSYNRPECINFQNNSVQKNVIRVCENEPNTFVGSGIPSQIIGKQGDIYLDRI  60

Query  61    TRIYYKKINGVWVKNVCNNHRCCYPKECKGNPHTkgekgetgpkgikgekgDRGLKGEKG  120
             TRIYYKKINGVWVKNVCNNHRCCYPKECKGNPHTKGEKGETGPKGIKGEKGDRGLKGEKG
Sbjct  61    TRIYYKKINGVWVKNVCNNHRCCYPKECKGNPHTKGEKGETGPKGIKGEKGDRGLKGEKG  120

Query  121   NNgdpgekgekgakgdkgesgekgakgdkgdkgdigekgekgdkgdigekgekgdkgdig  180
             NNGDPGEKGEKGAKGDKGESGEKGAKGDKGDKGDIGEKGEKGDKGDIGEKGEKGDKGDIG
Sbjct  121   NNGDPGEKGEKGAKGDKGESGEKGAKGDKGDKGDIGEKGEKGDKGDIGEKGEKGDKGDIG  180

Query  181   ekgdkgdlgekgekgdpgqkgekgdkgdfgdkgdkgdigekgdkgdigdkgeignkgdVG  240
             EKGDKGDLGEKGEKGDPGQKGEKGDKGDFGDKGDKGDIGEKGDKGDIGDKGEIGNKGDVG
Sbjct  181   EKGDKGDLGEKGEKGDPGQKGEKGDKGDFGDKGDKGDIGEKGDKGDIGDKGEIGNKGDVG  240

Query  241   EKGSKGDKGIDGTSILFGFGIPSPDLGVDGDLYLDANTDELYGKVNGQWIPITNLKGEKG  300
             EKGSKGDKGIDGTSILFGFGIPSPDLGVDGDLYLDANTDELYGKVNGQWIPITNLKGEKG
Sbjct  241   EKGSKGDKGIDGTSILFGFGIPSPDLGVDGDLYLDANTDELYGKVNGQWIPITNLKGEKG  300

Query  301   DKGNKGIdgekgnkgdtgdkgidgskgdkgdtgnkgdigdkgdqgikgdigdkgekgdig  360
             DKGNKGIDGEKGNKGDTGDKGIDGSKGDKGDTGNKGDIGDKGDQGIKGDIGDKGEKGDIG
Sbjct  301   DKGNKGIDGEKGNKGDTGDKGIDGSKGDKGDTGNKGDIGDKGDQGIKGDIGDKGEKGDIG  360

Query  361   ekgdkgekgikgdkgdigekgnkgdigdkgekgdkgidgdkgikgdkgdigekgdkgdig  420
             EKGDKGEKGIKGDKGDIGEKGNKGDIGDKGEKGDKGIDGDKGIKGDKGDIGEKGDKGDIG
Sbjct  361   EKGDKGEKGIKGDKGDIGEKGNKGDIGDKGEKGDKGIDGDKGIKGDKGDIGEKGDKGDIG  420

Query  421   ekgnkgekgdkgdkgdigekgdkgdtgskgdkgdkgekgdkgdkgekgdigdkgekgdkg  480
             EKGNKGEKGDKGDKGDIGEKGDKGDTGSKGDKGDKGEKGDKGDKGEKGDIGDKGEKGDKG
Sbjct  421   EKGNKGEKGDKGDKGDIGEKGDKGDTGSKGDKGDKGEKGDKGDKGEKGDIGDKGEKGDKG  480

Query  481   dkgdkgdkgdkgdkgdtgdkgdkgdkgdkgdkgdNGTSILFGSGPPSPDLGMVGDLYIDV  540
             DKGDKGDKGDKGDKGDTGDKGDKGDKGDKGDKGDNGTSILFGSGPPSPDLGMVGDLYIDV
Sbjct  481   DKGDKGDKGDKGDKGDTGDKGDKGDKGDKGDKGDNGTSILFGSGPPSPDLGMVGDLYIDV  540

Query  541   TTDELYGKVNAKMNDNIRVSAKVNVNKQITLQATGQWIPLTnlkgdkgdkgingnkgdkg  600
             TTDELYGKVNAKMNDNIRVSAKVNVNKQITLQATGQWIPLTNLKGDKGDKGINGNKGDKG
Sbjct  541   TTDELYGKVNAKMNDNIRVSAKVNVNKQITLQATGQWIPLTNLKGDKGDKGINGNKGDKG  600

Query  601   ekgdkgnpgTNagkgekgdkgdkgdagTSILFGQGAPDPNQGVDGDIYIDTLTGELYRKV  660
             EKGDKGNPGTNAGKGEKGDKGDKGDAGTSILFGQGAPDPNQGVDGDIYIDTLTGELYRKV
Sbjct  601   EKGDKGNPGTNAGKGEKGDKGDKGDAGTSILFGQGAPDPNQGVDGDIYIDTLTGELYRKV  660

Query  661   NGLWVPEIdikgdkgekgdkgnagdkgTSGEKGDLgskgekgdtgekgdkgnkgdrgdkg  720
             NGLWVPEIDIKGDKGEKGDKGNAGDKGTSGEKGDLGSKGEKGDTGEKGDKGNKGDRGDKG
Sbjct  661   NGLWVPEIDIKGDKGEKGDKGNAGDKGTSGEKGDLGSKGEKGDTGEKGDKGNKGDRGDKG  720

Query  721   ikgdigskgdkgdignkgdkgdrgdkgikgdaglkgdkgdigqkgdkgtkgdrgdkgekg  780
             IKGDIGSKGDKGDIGNKGDKGDRGDKGIKGDAGLKGDKGDIGQKGDKGTKGDRGDKGEKG
Sbjct  721   IKGDIGSKGDKGDIGNKGDKGDRGDKGIKGDAGLKGDKGDIGQKGDKGTKGDRGDKGEKG  780

Query  781   daglkgnkgdiglkgdkgtkgdrgdkgtkgdrgdkgdignkgdkgdkgtkgdrgdkgvkg  840
             DAGLKGNKGDIGLKGDKGTKGDRGDKGTKGDRGDKGDIGNKGDKGDKGTKGDRGDKGVKG
Sbjct  781   DAGLKGNKGDIGLKGDKGTKGDRGDKGTKGDRGDKGDIGNKGDKGDKGTKGDRGDKGVKG  840

Query  841   dkgdkgnkgdkgnigikgdkgdrsdkglkgdkgdkgdtgdiglkgdkgdigekgikgdkg  900
             DKGDKGNKGDKGNIGIKGDKGDRSDKGLKGDKGDKGDTGDIGLKGDKGDIGEKGIKGDKG
Sbjct  841   DKGDKGNKGDKGNIGIKGDKGDRSDKGLKGDKGDKGDTGDIGLKGDKGDIGEKGIKGDKG  900

Query  901   ingskgykgdkgdkgskgdkgnkgdkgskgdkgdigikgskgdkgdkgdkgskgdkgdig  960
             INGSKGYKGDKGDKGSKGDKGNKGDKGSKGDKGDIGIKGSKGDKGDKGDKGSKGDKGDIG
Sbjct  901   INGSKGYKGDKGDKGSKGDKGNKGDKGSKGDKGDIGIKGSKGDKGDKGDKGSKGDKGDIG  960

Query  961   skgdkgdkgdigtkgdkgtkgdkgikgdigskgdkgskgdkgskgdkgdigskgdkgdkg  1020
             SKGDKGDKGDIGTKGDKGTKGDKGIKGDIGSKGDKGSKGDKGSKGDKGDIGSKGDKGDKG
Sbjct  961   SKGDKGDKGDIGTKGDKGTKGDKGIKGDIGSKGDKGSKGDKGSKGDKGDIGSKGDKGDKG  1020

Query  1021  dkgskgdkgskgikgdkgdkgtkgdkgikgdkgdkgikgdkgdkgdkgdkgikgdkgdkg  1080
             DKGSKGDKGSKGIKGDKGDKGTKGDKGIKGDKGDKGIKGDKGDKGDKGDKGIKGDKGDKG
Sbjct  1021  DKGSKGDKGSKGIKGDKGDKGTKGDKGIKGDKGDKGIKGDKGDKGDKGDKGIKGDKGDKG  1080

Query  1081  dkgdkgdkgtkgdkgdkgdkgskgdkgdkgdkgdkgekgskgdkgdkgdkgdkgdkgdkg  1140
             DKGDKGDKGTKGDKGDKGDKGSKGDKGDKGDKGDKGEKGSKGDKGDKGDKGDKGDKGDKG
Sbjct  1081  DKGDKGDKGTKGDKGDKGDKGSKGDKGDKGDKGDKGEKGSKGDKGDKGDKGDKGDKGDKG  1140

Query  1141  dTATCEIVNTDGQTRVSACNTGFVKIEASGYEITTAPNGSSDLAPDPFDPSNVSGMNTKL  1200
             DTATCEIVNTDGQTRVSACNTGFVKIEASGYEITTAPNGSSDLAPDPFDPSNVSGMNTKL
Sbjct  1141  DTATCEIVNTDGQTRVSACNTGFVKIEASGYEITTAPNGSSDLAPDPFDPSNVSGMNTKL  1200

Query  1201  FGIQNGAFRSGNFTATNLSDIGQYSAVFGYQTTATgsgsivyginnssgissgsngslvg  1260
             FGIQNGAFRSGNFTATNLSDIGQYSAVFGYQTTATGSGSIVYGINNSSGISSGSNGSLVG
Sbjct  1201  FGIQNGAFRSGNFTATNLSDIGQYSAVFGYQTTATGSGSIVYGINNSSGISSGSNGSLVG  1260

Query  1261  glANTGGIIRSFSGAEGSIAFGSSEINGIITTGFGAQGSIVggyssggtiatgsganasE  1320
             GLANTGGIIRSFSGAEGSIAFGSSEINGIITTGFGAQGSIVGGYSSGGTIATGSGANASE
Sbjct  1261  GLANTGGIIRSFSGAEGSIAFGSSEINGIITTGFGAQGSIVGGYSSGGTIATGSGANASE  1320

Query  1321  AFGQATTGSLITTGPGAIGSSTRGYSVGNSVITTGLASWASQITGYAsnsgiifsgsgts  1380
             AFGQATTGSLITTGPGAIGSSTRGYSVGNSVITTGLASWASQITGYASNSGIIFSGSGTS
Sbjct  1321  AFGQATTGSLITTGPGAIGSSTRGYSVGNSVITTGLASWASQITGYASNSGIIFSGSGTS  1380

Query  1381  tsdiiasVTDSSTLTigdgsigssiRGYCSSGSLISLGPNSNGSIINATVNNFSTLITSS  1440
             TSDIIASVTDSSTLTIGDGSIGSSIRGYCSSGSLISLGPNSNGSIINATVNNFSTLITSS
Sbjct  1381  TSDIIASVTDSSTLTIGDGSIGSSIRGYCSSGSLISLGPNSNGSIINATVNNFSTLITSS  1440

Query  1441  GVNGSSIVARANNSGLISISGNCFGSQFVFNSINGGNITIGSTHAGSQIVGSANTSGIIT  1500
             GVNGSSIVARANNSGLISISGNCFGSQFVFNSINGGNITIGSTHAGSQIVGSANTSGIIT
Sbjct  1441  GVNGSSIVARANNSGLISISGNCFGSQFVFNSINGGNITIGSTHAGSQIVGSANTSGIIT  1500

Query  1501  VVGGLNGTLVAANssstsgvristsFGSLLAGNATTGGWFRPGQAQGSVIAGQASASGVI  1560
             VVGGLNGTLVAANSSSTSGVRISTSFGSLLAGNATTGGWFRPGQAQGSVIAGQASASGVI
Sbjct  1501  VVGGLNGTLVAANSSSTSGVRISTSFGSLLAGNATTGGWFRPGQAQGSVIAGQASASGVI  1560

Query  1561  LTAFNAGCNVIGYANRGSTLGINQNAFGYSVMGYADLNSTITSNALGANACRIMGYALNN  1620
             LTAFNAGCNVIGYANRGSTLGINQNAFGYSVMGYADLNSTITSNALGANACRIMGYALNN
Sbjct  1561  LTAFNAGCNVIGYANRGSTLGINQNAFGYSVMGYADLNSTITSNALGANACRIMGYALNN  1620

Query  1621  STIFMDSLVAANATDLFGYANNSGVIQAADQCAGALARGVAQNNSSIVTRGNGSMTFGFS  1680
             STIFMDSLVAANATDLFGYANNSGVIQAADQCAGALARGVAQNNSSIVTRGNGSMTFGFS
Sbjct  1621  STIFMDSLVAANATDLFGYANNSGVIQAADQCAGALARGVAQNNSSIVTRGNGSMTFGFS  1680

Query  1681  NNNSTIFTGQFSDGCFVGGYANsggtistgstsPASHVFGFSNSGSFITTGNNTNASTVF  1740
             NNNSTIFTGQFSDGCFVGGYANSGGTISTGSTSPASHVFGFSNSGSFITTGNNTNASTVF
Sbjct  1681  NNNSTIFTGQFSDGCFVGGYANSGGTISTGSTSPASHVFGFSNSGSFITTGNNTNASTVF  1740

Query  1741  GYATANSTITTGANSNGSLAVGYTGSSGELLGALGQTSFAIGRNNTasgaysgaigissy  1800
             GYATANSTITTGANSNGSLAVGYTGSSGELLGALGQTSFAIGRNNTASGAYSGAIGISSY
Sbjct  1741  GYATANSTITTGANSNGSLAVGYTGSSGELLGALGQTSFAIGRNNTASGAYSGAIGISSY  1800

Query  1801  aNMEGSFAHSSFQDTVNPVSAGRSQNIKVMGRKVGTQIVLANGSYATLPYDGYGDVFARL  1860
             ANMEGSFAHSSFQDTVNPVSAGRSQNIKVMGRKVGTQIVLANGSYATLPYDGYGDVFARL
Sbjct  1801  ANMEGSFAHSSFQDTVNPVSAGRSQNIKVMGRKVGTQIVLANGSYATLPYDGYGDVFARL  1860

Query  1861  IGSSGTAVGLTFQVTRTAGTYTVAPPITPSGGILWLSPSGVAAPPLAITALGTSGFTITL  1920
             IGSSGTAVGLTFQVTRTAGTYTVAPPITPSGGILWLSPSGVAAPPLAITALGTSGFTITL
Sbjct  1861  IGSSGTAVGLTFQVTRTAGTYTVAPPITPSGGILWLSPSGVAAPPLAITALGTSGFTITL  1920

Query  1921  TDAQNYNCYFDIVNYSS  1937
             TDAQNYNCYFDIVNYSS
Sbjct  1921  TDAQNYNCYFDIVNYSS  1937


>gb|AEQ60874.1| Collagen triple helix repeat containing protein [Acanthamoeba 
castellanii mamavirus]
 gb|EJN41081.1| collagen triple helix repeat containing protein [Acanthamoeba 
polyphaga lentillevirus]
Length=1916

 Score = 3532 bits (9159),  Expect = 0.0, Method: Compositional matrix adjust.
 Identities = 1900/1937 (98%), Positives = 1905/1937 (98%), Gaps = 21/1937 (1%)

Query  1     MLDMMNNSLSYNRPECINFQNNSVQKNVIRVCENEPNTFVGSGIPSQIIGKQGDIYLDRI  60
             MLDMMNNSLSYNRPECINFQNNSVQKNVIR+CENEPNTFVGSGIPSQIIGKQGDIYLDRI
Sbjct  1     MLDMMNNSLSYNRPECINFQNNSVQKNVIRICENEPNTFVGSGIPSQIIGKQGDIYLDRI  60

Query  61    TRIYYKKINGVWVKNVCNNHRCCYPKECKGNPHTkgekgetgpkgikgekgDRGLKGEKG  120
             TRIYYKKINGVWVKNVCNNHRCCYPKECKGNPHTKGEKGETGPKGIKGEKGDRGLKGEKG
Sbjct  61    TRIYYKKINGVWVKNVCNNHRCCYPKECKGNPHTKGEKGETGPKGIKGEKGDRGLKGEKG  120

Query  121   NNgdpgekgekgakgdkgesgekgakgdkgdkgdigekgekgdkgdigekgekgdkgdig  180
             NNGDPGEKG   AKGDKGESG                  EKG KGD GE G+KGDKG+ G
Sbjct  121   NNGDPGEKG---AKGDKGESG------------------EKGVKGDKGESGDKGDKGEKG  159

Query  181   ekgdkgdlgekgekgdpgqkgekgdkgdfgdkgdkgdigekgdkgdigdkgeignkgdVG  240
             EKGDKGD+GE GEKGDPGQKGEKGDKGD GDKGDKGDIGEKGDKGDIGDKGE G+KGDVG
Sbjct  160   EKGDKGDIGENGEKGDPGQKGEKGDKGDIGDKGDKGDIGEKGDKGDIGDKGESGDKGDVG  219

Query  241   EKGSKGDKGIDGTSILFGFGIPSPDLGVDGDLYLDANTDELYGKVNGQWIPITNLKGEKG  300
             EKGSKGDKGIDGTSILFGFGIPSPDLGVDGDLYLDANTDELYGKVNGQWIPITNLKGEKG
Sbjct  220   EKGSKGDKGIDGTSILFGFGIPSPDLGVDGDLYLDANTDELYGKVNGQWIPITNLKGEKG  279

Query  301   DKGNKGIdgekgnkgdtgdkgidgskgdkgdtgnkgdigdkgdqgikgdigdkgekgdig  360
             DKGNKGIDGEKGNKGDTGDKGIDGSKGDKGDTGNKGDIGDKGDQGIKGDIGDKGEKGDIG
Sbjct  280   DKGNKGIDGEKGNKGDTGDKGIDGSKGDKGDTGNKGDIGDKGDQGIKGDIGDKGEKGDIG  339

Query  361   ekgdkgekgikgdkgdigekgnkgdigdkgekgdkgidgdkgikgdkgdigekgdkgdig  420
             EKGDKGEKGIKGDKGDIGEKGNKGDIGDKGEKGDKGIDGDKGIKGDKGDIGEKGDKGDIG
Sbjct  340   EKGDKGEKGIKGDKGDIGEKGNKGDIGDKGEKGDKGIDGDKGIKGDKGDIGEKGDKGDIG  399

Query  421   ekgnkgekgdkgdkgdigekgdkgdtgskgdkgdkgekgdkgdkgekgdigdkgekgdkg  480
             EKGNKGEKGDKGDKGDIGEKGDKGDTGSKGDKGDKGEKGDKGDKGEKGDIGDKGEKGDKG
Sbjct  400   EKGNKGEKGDKGDKGDIGEKGDKGDTGSKGDKGDKGEKGDKGDKGEKGDIGDKGEKGDKG  459

Query  481   dkgdkgdkgdkgdkgdtgdkgdkgdkgdkgdkgdNGTSILFGSGPPSPDLGMVGDLYIDV  540
             DKGDKGDKGDKGDKGDTGDKGDKGDKGDKGDKGDNGTSILFGSGPPSPDLGMVGDLYIDV
Sbjct  460   DKGDKGDKGDKGDKGDTGDKGDKGDKGDKGDKGDNGTSILFGSGPPSPDLGMVGDLYIDV  519

Query  541   TTDELYGKVNAKMNDNIRVSAKVNVNKQITLQATGQWIPLTnlkgdkgdkgingnkgdkg  600
             TTDELYGKVNAKMNDNIRVSAKVNVNKQITLQATGQWIPLTNLKGDKGDKGINGNKGDKG
Sbjct  520   TTDELYGKVNAKMNDNIRVSAKVNVNKQITLQATGQWIPLTNLKGDKGDKGINGNKGDKG  579

Query  601   ekgdkgnpgTNagkgekgdkgdkgdagTSILFGQGAPDPNQGVDGDIYIDTLTGELYRKV  660
             EKGDKGNPGTNAGKGEKGDKGDKGDAGTSILFGQGAPDPNQGVDGDIYIDTLTGELYRKV
Sbjct  580   EKGDKGNPGTNAGKGEKGDKGDKGDAGTSILFGQGAPDPNQGVDGDIYIDTLTGELYRKV  639

Query  661   NGLWVPEIdikgdkgekgdkgnagdkgTSGEKGDLgskgekgdtgekgdkgnkgdrgdkg  720
             NGLWVPEIDIKGDKGEKGDKGNAGDKGTSGEKGDLGSKGEKGDTGEKGDKGNKGDRGDKG
Sbjct  640   NGLWVPEIDIKGDKGEKGDKGNAGDKGTSGEKGDLGSKGEKGDTGEKGDKGNKGDRGDKG  699

Query  721   ikgdigskgdkgdignkgdkgdrgdkgikgdaglkgdkgdigqkgdkgtkgdrgdkgekg  780
             IKGDIGSKGDKGDIGNKGDKGDRGDKGIKGDAGLKGDKGDIGQKGDKGTKGDRGDKGEKG
Sbjct  700   IKGDIGSKGDKGDIGNKGDKGDRGDKGIKGDAGLKGDKGDIGQKGDKGTKGDRGDKGEKG  759

Query  781   daglkgnkgdiglkgdkgtkgdrgdkgtkgdrgdkgdignkgdkgdkgtkgdrgdkgvkg  840
             DAGLKGNKGDIGLKGDKGTKGDRGDKGTKGDRGDKGDIGNKGDKGDKGTKGDRGDKGVKG
Sbjct  760   DAGLKGNKGDIGLKGDKGTKGDRGDKGTKGDRGDKGDIGNKGDKGDKGTKGDRGDKGVKG  819

Query  841   dkgdkgnkgdkgnigikgdkgdrsdkglkgdkgdkgdtgdiglkgdkgdigekgikgdkg  900
             DKGDKGNKGDKGNIGIKGDKGDRSDKGLKGDKGDKGDTGDIGLKGDKGDIGEKGIKGDKG
Sbjct  820   DKGDKGNKGDKGNIGIKGDKGDRSDKGLKGDKGDKGDTGDIGLKGDKGDIGEKGIKGDKG  879

Query  901   ingskgykgdkgdkgskgdkgnkgdkgskgdkgdigikgskgdkgdkgdkgskgdkgdig  960
             INGSKGYKGDKGDKGSKGDKGNKGDKGSKGDKGDIGIKGSKGDKGDKGDKGSKGDKGDIG
Sbjct  880   INGSKGYKGDKGDKGSKGDKGNKGDKGSKGDKGDIGIKGSKGDKGDKGDKGSKGDKGDIG  939

Query  961   skgdkgdkgdigtkgdkgtkgdkgikgdigskgdkgskgdkgskgdkgdigskgdkgdkg  1020
             SKGDKGDKGDIGTKGDKGTKGDKGIKGDIGSKGDKGSKGDKGSKGDKGDIGSKGDKGDKG
Sbjct  940   SKGDKGDKGDIGTKGDKGTKGDKGIKGDIGSKGDKGSKGDKGSKGDKGDIGSKGDKGDKG  999

Query  1021  dkgskgdkgskgikgdkgdkgtkgdkgikgdkgdkgikgdkgdkgdkgdkgikgdkgdkg  1080
             DKGSKGDKGSKGIKGDKGDKGTKGDKGIKGDKGDKGIKGDKGDKGDKGDKGIKGDKGDKG
Sbjct  1000  DKGSKGDKGSKGIKGDKGDKGTKGDKGIKGDKGDKGIKGDKGDKGDKGDKGIKGDKGDKG  1059

Query  1081  dkgdkgdkgtkgdkgdkgdkgskgdkgdkgdkgdkgekgskgdkgdkgdkgdkgdkgdkg  1140
             DKGDKGDKGTKGDKGDKGDKGSKGDKGDKGDKGDKGEKGSKGDKGDKGDKGDKGDKGDKG
Sbjct  1060  DKGDKGDKGTKGDKGDKGDKGSKGDKGDKGDKGDKGEKGSKGDKGDKGDKGDKGDKGDKG  1119

Query  1141  dTATCEIVNTDGQTRVSACNTGFVKIEASGYEITTAPNGSSDLAPDPFDPSNVSGMNTKL  1200
             DTATCEIVNTDGQTRVSACNTGFVKIEASGYEITTAPNGSSDLAPDPFDPSNVSGMNTKL
Sbjct  1120  DTATCEIVNTDGQTRVSACNTGFVKIEASGYEITTAPNGSSDLAPDPFDPSNVSGMNTKL  1179

Query  1201  FGIQNGAFRSGNFTATNLSDIGQYSAVFGYQTTATgsgsivyginnssgissgsngslvg  1260
             FGIQNGAFRSGNFTATNLSDIGQYSAVFGYQTTATGSGSIVYGINNSSGISSGSNGSLVG
Sbjct  1180  FGIQNGAFRSGNFTATNLSDIGQYSAVFGYQTTATGSGSIVYGINNSSGISSGSNGSLVG  1239

Query  1261  glANTGGIIRSFSGAEGSIAFGSSEINGIITTGFGAQGSIVggyssggtiatgsganasE  1320
             GLANTGGIIRSFSGAEGSIAFGSSEINGIITTGFGAQGSIVGGYSSGGTIATGSGANASE
Sbjct  1240  GLANTGGIIRSFSGAEGSIAFGSSEINGIITTGFGAQGSIVGGYSSGGTIATGSGANASE  1299

Query  1321  AFGQATTGSLITTGPGAIGSSTRGYSVGNSVITTGLASWASQITGYAsnsgiifsgsgts  1380
             AFGQATTGSLITTGPGAIGSSTRGYSVGNSVITTGLASWASQITGYASNSGIIFSGSGTS
Sbjct  1300  AFGQATTGSLITTGPGAIGSSTRGYSVGNSVITTGLASWASQITGYASNSGIIFSGSGTS  1359

Query  1381  tsdiiasVTDSSTLTigdgsigssiRGYCSSGSLISLGPNSNGSIINATVNNFSTLITSS  1440
             TSDIIASVTDSSTLTIGDGSIGSSIRGYCSSGSLISLGPNSNGSIINATVNNFSTLITSS
Sbjct  1360  TSDIIASVTDSSTLTIGDGSIGSSIRGYCSSGSLISLGPNSNGSIINATVNNFSTLITSS  1419

Query  1441  GVNGSSIVARANNSGLISISGNCFGSQFVFNSINGGNITIGSTHAGSQIVGSANTSGIIT  1500
             GVNGSSIVARANNSGLISISGNCFGSQFVFNSINGGNITIGSTHAGSQIVGSANTSGIIT
Sbjct  1420  GVNGSSIVARANNSGLISISGNCFGSQFVFNSINGGNITIGSTHAGSQIVGSANTSGIIT  1479

Query  1501  VVGGLNGTLVAANssstsgvristsFGSLLAGNATTGGWFRPGQAQGSVIAGQASASGVI  1560
             VVGGLNGTLVAANSSSTSGVRISTSFGSLLAGNATTGGWFRPGQAQGSVIAGQASASGVI
Sbjct  1480  VVGGLNGTLVAANSSSTSGVRISTSFGSLLAGNATTGGWFRPGQAQGSVIAGQASASGVI  1539

Query  1561  LTAFNAGCNVIGYANRGSTLGINQNAFGYSVMGYADLNSTITSNALGANACRIMGYALNN  1620
             LTAFNAGCNVIGYANRGSTLGINQNAFGYSVMGYADLNSTITSNALGANACRIMGYALNN
Sbjct  1540  LTAFNAGCNVIGYANRGSTLGINQNAFGYSVMGYADLNSTITSNALGANACRIMGYALNN  1599

Query  1621  STIFMDSLVAANATDLFGYANNSGVIQAADQCAGALARGVAQNNSSIVTRGNGSMTFGFS  1680
             STIFMDSLVAANATDLFGYANNSGVIQAADQCAGALARGVAQNNSSIVTRGNGSMTFGFS
Sbjct  1600  STIFMDSLVAANATDLFGYANNSGVIQAADQCAGALARGVAQNNSSIVTRGNGSMTFGFS  1659

Query  1681  NNNSTIFTGQFSDGCFVGGYANsggtistgstsPASHVFGFSNSGSFITTGNNTNASTVF  1740
             NNNSTIFTGQFSDGCFVGGY NSGGTISTGSTS ASHVFGFSNSGS ITTGNNTN STVF
Sbjct  1660  NNNSTIFTGQFSDGCFVGGYTNSGGTISTGSTSQASHVFGFSNSGSIITTGNNTNVSTVF  1719

Query  1741  GYATANSTITTGANSNGSLAVGYTGSSGELLGALGQTSFAIGRNNTasgaysgaigissy  1800
             GYATANSTITTGANSNGSLAVGYTGSSGELLGALGQTSFAIGRNNTASGAYSGAIGISSY
Sbjct  1720  GYATANSTITTGANSNGSLAVGYTGSSGELLGALGQTSFAIGRNNTASGAYSGAIGISSY  1779

Query  1801  aNMEGSFAHSSFQDTVNPVSAGRSQNIKVMGRKVGTQIVLANGSYATLPYDGYGDVFARL  1860
             ANMEGSFAHSSFQDTVNPVSAGRSQNIKVMGRKVGTQIVLANGSYATLPYDGYGDVFARL
Sbjct  1780  ANMEGSFAHSSFQDTVNPVSAGRSQNIKVMGRKVGTQIVLANGSYATLPYDGYGDVFARL  1839

Query  1861  IGSSGTAVGLTFQVTRTAGTYTVAPPITPSGGILWLSPSGVAAPPLAITALGTSGFTITL  1920
             IGSSGTAVGLTFQVTRTAGTYTVAPPITPSGGILWLSPSGVAAPPLAITALGTSGFTITL
Sbjct  1840  IGSSGTAVGLTFQVTRTAGTYTVAPPITPSGGILWLSPSGVAAPPLAITALGTSGFTITL  1899

Query  1921  TDAQNYNCYFDIVNYSS  1937
             TDAQNYNCYFDIVNYSS
Sbjct  1900  TDAQNYNCYFDIVNYSS  1916


>gb|AKI79453.1| collagen triple helix repeat containing protein [Acanthamoeba 
polyphaga mimivirus]
Length=1912

 Score = 3523 bits (9135),  Expect = 0.0, Method: Compositional matrix adjust.
 Identities = 1897/1933 (98%), Positives = 1901/1933 (98%), Gaps = 21/1933 (1%)

Query  5     MNNSLSYNRPECINFQNNSVQKNVIRVCENEPNTFVGSGIPSQIIGKQGDIYLDRITRIY  64
             MNNSLSYNRPECINFQNNSVQKNVIRVCENEPNTFVGSGIPSQIIGKQGDIYLDRITRIY
Sbjct  1     MNNSLSYNRPECINFQNNSVQKNVIRVCENEPNTFVGSGIPSQIIGKQGDIYLDRITRIY  60

Query  65    YKKINGVWVKNVCNNHRCCYPKECKGNPHTkgekgetgpkgikgekgDRGLKGEKGNNgd  124
             YKKINGVWVKNVCNNHRCCYPKECKGNPHTKGEKGETGPKGIKGEKGDRGLKGEKGNNGD
Sbjct  61    YKKINGVWVKNVCNNHRCCYPKECKGNPHTKGEKGETGPKGIKGEKGDRGLKGEKGNNGD  120

Query  125   pgekgekgakgdkgesgekgakgdkgdkgdigekgekgdkgdigekgekgdkgdigekgd  184
             PGEKG   AKGDKGESG                  EKG KGD GE G+KGDKG+ GEKGD
Sbjct  121   PGEKG---AKGDKGESG------------------EKGVKGDKGESGDKGDKGEKGEKGD  159

Query  185   kgdlgekgekgdpgqkgekgdkgdfgdkgdkgdigekgdkgdigdkgeignkgdVGEKGS  244
             KGD+GE GEKGDPGQKGEKGDKGD GDKGDKGDIGEKGDKGDIGDKGE G+KGDVGEKGS
Sbjct  160   KGDIGENGEKGDPGQKGEKGDKGDIGDKGDKGDIGEKGDKGDIGDKGESGDKGDVGEKGS  219

Query  245   KGDKGIDGTSILFGFGIPSPDLGVDGDLYLDANTDELYGKVNGQWIPITNLKGEKGDKGN  304
             KGDKGIDGTSILFGFGIPSPDLGVDGDLYLDANTDELYGKVNGQWIPITNLKGEKGDKGN
Sbjct  220   KGDKGIDGTSILFGFGIPSPDLGVDGDLYLDANTDELYGKVNGQWIPITNLKGEKGDKGN  279

Query  305   KGIdgekgnkgdtgdkgidgskgdkgdtgnkgdigdkgdqgikgdigdkgekgdigekgd  364
             KGIDGEKGNKGDTGDKGIDGSKGDKGDTGNKGDIGDKGDQGIKGDIGDKGEKGDIGEKGD
Sbjct  280   KGIDGEKGNKGDTGDKGIDGSKGDKGDTGNKGDIGDKGDQGIKGDIGDKGEKGDIGEKGD  339

Query  365   kgekgikgdkgdigekgnkgdigdkgekgdkgidgdkgikgdkgdigekgdkgdigekgn  424
             KGEKGIKGDKGDIGEKGNKGDIGDKGEKGDKGIDGDKGIKGDKGDIGEKGDKGDIGEKGN
Sbjct  340   KGEKGIKGDKGDIGEKGNKGDIGDKGEKGDKGIDGDKGIKGDKGDIGEKGDKGDIGEKGN  399

Query  425   kgekgdkgdkgdigekgdkgdtgskgdkgdkgekgdkgdkgekgdigdkgekgdkgdkgd  484
             KGEKGDKGDKGDIGEKGDKGDTGSKGDKGDKGEKGDKGDKGEKGDIGDKGEKGDKGDKGD
Sbjct  400   KGEKGDKGDKGDIGEKGDKGDTGSKGDKGDKGEKGDKGDKGEKGDIGDKGEKGDKGDKGD  459

Query  485   kgdkgdkgdkgdtgdkgdkgdkgdkgdkgdNGTSILFGSGPPSPDLGMVGDLYIDVTTDE  544
             KGDKGDKGDKGDTGDKGDKGDKGDKGDKGDNGTSILFGSGPPSPDLGMVGDLYIDVTTDE
Sbjct  460   KGDKGDKGDKGDTGDKGDKGDKGDKGDKGDNGTSILFGSGPPSPDLGMVGDLYIDVTTDE  519

Query  545   LYGKVNAKMNDNIRVSAKVNVNKQITLQATGQWIPLTnlkgdkgdkgingnkgdkgekgd  604
             LYGKVNAKMNDNIRVSAKVNVNKQITLQATGQWIPLTNLKGDKGDKGINGNKGDKGEKGD
Sbjct  520   LYGKVNAKMNDNIRVSAKVNVNKQITLQATGQWIPLTNLKGDKGDKGINGNKGDKGEKGD  579

Query  605   kgnpgTNagkgekgdkgdkgdagTSILFGQGAPDPNQGVDGDIYIDTLTGELYRKVNGLW  664
             KGNPGTNAGKGEKGDKGDKGDAGTSILFGQGAPDPNQGVDGDIYIDTLTGELYRKVNGLW
Sbjct  580   KGNPGTNAGKGEKGDKGDKGDAGTSILFGQGAPDPNQGVDGDIYIDTLTGELYRKVNGLW  639

Query  665   VPEIdikgdkgekgdkgnagdkgTSGEKGDLgskgekgdtgekgdkgnkgdrgdkgikgd  724
             VPEIDIKGDKGEKGDKGNAGDKGTSGEKGDLGSKGEKGDTGEKGDKGNKGDRGDKGIKGD
Sbjct  640   VPEIDIKGDKGEKGDKGNAGDKGTSGEKGDLGSKGEKGDTGEKGDKGNKGDRGDKGIKGD  699

Query  725   igskgdkgdignkgdkgdrgdkgikgdaglkgdkgdigqkgdkgtkgdrgdkgekgdagl  784
             IGSKGDKGDIGNKGDKGDRGDKGIKGDAGLKGDKGDIGQKGDKGTKGDRGDKGEKGDAGL
Sbjct  700   IGSKGDKGDIGNKGDKGDRGDKGIKGDAGLKGDKGDIGQKGDKGTKGDRGDKGEKGDAGL  759

Query  785   kgnkgdiglkgdkgtkgdrgdkgtkgdrgdkgdignkgdkgdkgtkgdrgdkgvkgdkgd  844
             KGNKGDIGLKGDKGTKGDRGDKGTKGDRGDKGDIGNKGDKGDKGTKGDRGDKGVKGDKGD
Sbjct  760   KGNKGDIGLKGDKGTKGDRGDKGTKGDRGDKGDIGNKGDKGDKGTKGDRGDKGVKGDKGD  819

Query  845   kgnkgdkgnigikgdkgdrsdkglkgdkgdkgdtgdiglkgdkgdigekgikgdkgings  904
             KGNKGDKGNIGIKGDKGDRSDKGLKGDKGDKGDTGDIGLKGDKGDIGEKGIKGDKGINGS
Sbjct  820   KGNKGDKGNIGIKGDKGDRSDKGLKGDKGDKGDTGDIGLKGDKGDIGEKGIKGDKGINGS  879

Query  905   kgykgdkgdkgskgdkgnkgdkgskgdkgdigikgskgdkgdkgdkgskgdkgdigskgd  964
             KGYKGDKGDKGSKGDKGNKGDKGSKGDKGDIGIKGSKGDKGDKGDKGSKGDKGDIGSKGD
Sbjct  880   KGYKGDKGDKGSKGDKGNKGDKGSKGDKGDIGIKGSKGDKGDKGDKGSKGDKGDIGSKGD  939

Query  965   kgdkgdigtkgdkgtkgdkgikgdigskgdkgskgdkgskgdkgdigskgdkgdkgdkgs  1024
             KGDKGDIGTKGDKGTKGDKGIKGDIGSKGDKGSKGDKGSKGDKGDIGSKGDKGDKGDKGS
Sbjct  940   KGDKGDIGTKGDKGTKGDKGIKGDIGSKGDKGSKGDKGSKGDKGDIGSKGDKGDKGDKGS  999

Query  1025  kgdkgskgikgdkgdkgtkgdkgikgdkgdkgikgdkgdkgdkgdkgikgdkgdkgdkgd  1084
             KGDKGSKGIKGDKGDKGTKGDKGIKGDKGDKGIKGDKGDKGDKGDKGIKGDKGDKGDKGD
Sbjct  1000  KGDKGSKGIKGDKGDKGTKGDKGIKGDKGDKGIKGDKGDKGDKGDKGIKGDKGDKGDKGD  1059

Query  1085  kgdkgtkgdkgdkgdkgskgdkgdkgdkgdkgekgskgdkgdkgdkgdkgdkgdkgdTAT  1144
             KGDKGTKGDKGDKGDKGSKGDKGDKGDKGDKGEKGSKGDKGDKGDKGDKGDKGDKGDTAT
Sbjct  1060  KGDKGTKGDKGDKGDKGSKGDKGDKGDKGDKGEKGSKGDKGDKGDKGDKGDKGDKGDTAT  1119

Query  1145  CEIVNTDGQTRVSACNTGFVKIEASGYEITTAPNGSSDLAPDPFDPSNVSGMNTKLFGIQ  1204
             CEIVNTDGQTRVSACNTGFVKIEASGYEITTAPNGSSDLAPDPFDPSNVSGMNTKLFGIQ
Sbjct  1120  CEIVNTDGQTRVSACNTGFVKIEASGYEITTAPNGSSDLAPDPFDPSNVSGMNTKLFGIQ  1179

Query  1205  NGAFRSGNFTATNLSDIGQYSAVFGYQTTATgsgsivyginnssgissgsngslvgglAN  1264
             NGAFRSGNFTATNLSDIGQYSAVFGYQTTATGSGSIVYGINNSSGISSGSNGSLVGGLAN
Sbjct  1180  NGAFRSGNFTATNLSDIGQYSAVFGYQTTATGSGSIVYGINNSSGISSGSNGSLVGGLAN  1239

Query  1265  TGGIIRSFSGAEGSIAFGSSEINGIITTGFGAQGSIVggyssggtiatgsganasEAFGQ  1324
             TGGIIRSFSGAEGSIAFGSSEINGIITTGFGAQGSIVGGYSSGGTIATGSGANASEAFGQ
Sbjct  1240  TGGIIRSFSGAEGSIAFGSSEINGIITTGFGAQGSIVGGYSSGGTIATGSGANASEAFGQ  1299

Query  1325  ATTGSLITTGPGAIGSSTRGYSVGNSVITTGLASWASQITGYAsnsgiifsgsgtstsdi  1384
             ATTGSLITTGPGAIGSSTRGYSVGNSVITTGLASWASQITGYASNSGIIFSGSGTSTSDI
Sbjct  1300  ATTGSLITTGPGAIGSSTRGYSVGNSVITTGLASWASQITGYASNSGIIFSGSGTSTSDI  1359

Query  1385  iasVTDSSTLTigdgsigssiRGYCSSGSLISLGPNSNGSIINATVNNFSTLITSSGVNG  1444
             IASVTDSSTLTIGDGSIGSSIRGYCSSGSLISLGPNSNGSIINATVNNFSTLITSSGVNG
Sbjct  1360  IASVTDSSTLTIGDGSIGSSIRGYCSSGSLISLGPNSNGSIINATVNNFSTLITSSGVNG  1419

Query  1445  SSIVARANNSGLISISGNCFGSQFVFNSINGGNITIGSTHAGSQIVGSANTSGIITVVGG  1504
             SSIVARANNSGLISISGNCFGSQFVFNSINGGNITIGSTHAGSQIVGSANTSGIITVVGG
Sbjct  1420  SSIVARANNSGLISISGNCFGSQFVFNSINGGNITIGSTHAGSQIVGSANTSGIITVVGG  1479

Query  1505  LNGTLVAANssstsgvristsFGSLLAGNATTGGWFRPGQAQGSVIAGQASASGVILTAF  1564
             LNGTLVAANSSSTSGVRISTSFGSLLAGNATTGGWFRPGQAQGSVIAGQASASGVILTAF
Sbjct  1480  LNGTLVAANSSSTSGVRISTSFGSLLAGNATTGGWFRPGQAQGSVIAGQASASGVILTAF  1539

Query  1565  NAGCNVIGYANRGSTLGINQNAFGYSVMGYADLNSTITSNALGANACRIMGYALNNSTIF  1624
             NAGCNVIGYANRGSTLGINQNAFGYSVMGYADLNSTITSNALGANACRIMGYALNNSTIF
Sbjct  1540  NAGCNVIGYANRGSTLGINQNAFGYSVMGYADLNSTITSNALGANACRIMGYALNNSTIF  1599

Query  1625  MDSLVAANATDLFGYANNSGVIQAADQCAGALARGVAQNNSSIVTRGNGSMTFGFSNNNS  1684
             MDSLVAANATDLFGYANNSGVIQAADQCAGALARGVAQNNSSIVTRGNGSMTFGFSNNNS
Sbjct  1600  MDSLVAANATDLFGYANNSGVIQAADQCAGALARGVAQNNSSIVTRGNGSMTFGFSNNNS  1659

Query  1685  TIFTGQFSDGCFVGGYANsggtistgstsPASHVFGFSNSGSFITTGNNTNASTVFGYAT  1744
             TIFTGQFSDGCFVGGY NSGGTISTGSTS ASHVFGFSNSGS ITTGNNTN STVFGYAT
Sbjct  1660  TIFTGQFSDGCFVGGYTNSGGTISTGSTSQASHVFGFSNSGSIITTGNNTNVSTVFGYAT  1719

Query  1745  ANSTITTGANSNGSLAVGYTGSSGELLGALGQTSFAIGRNNTasgaysgaigissyaNME  1804
             ANSTITTGANSNGSLAVGYTGSSGELLGALGQTSFAIGRNNTASGAYSGAIGISSYANME
Sbjct  1720  ANSTITTGANSNGSLAVGYTGSSGELLGALGQTSFAIGRNNTASGAYSGAIGISSYANME  1779

Query  1805  GSFAHSSFQDTVNPVSAGRSQNIKVMGRKVGTQIVLANGSYATLPYDGYGDVFARLIGSS  1864
             GSFAHSSFQDTVNPVSAGRSQNIKVMGRKVGTQIVLANGSYATLPYDGYGDVFARLIGSS
Sbjct  1780  GSFAHSSFQDTVNPVSAGRSQNIKVMGRKVGTQIVLANGSYATLPYDGYGDVFARLIGSS  1839

Query  1865  GTAVGLTFQVTRTAGTYTVAPPITPSGGILWLSPSGVAAPPLAITALGTSGFTITLTDAQ  1924
             GTAVGLTFQVTRTAGTYTVAPPITPSGGILWLSPSGVAAPPLAITALGTSGFTITLTDAQ
Sbjct  1840  GTAVGLTFQVTRTAGTYTVAPPITPSGGILWLSPSGVAAPPLAITALGTSGFTITLTDAQ  1899

Query  1925  NYNCYFDIVNYSS  1937
             NYNCYFDIVNYSS
Sbjct  1900  NYNCYFDIVNYSS  1912


>gb|AHJ40290.1| collagen-like protein 7 [Samba virus]
Length=742

 Score = 1458 bits (3774),  Expect = 0.0, Method: Compositional matrix adjust.
 Identities = 742/742 (100%), Positives = 742/742 (100%), Gaps = 0/742 (0%)

Query  1196  MNTKLFGIQNGAFRSGNFTATNLSDIGQYSAVFGYQTTATgsgsivyginnssgissgsn  1255
             MNTKLFGIQNGAFRSGNFTATNLSDIGQYSAVFGYQTTATGSGSIVYGINNSSGISSGSN
Sbjct  1     MNTKLFGIQNGAFRSGNFTATNLSDIGQYSAVFGYQTTATGSGSIVYGINNSSGISSGSN  60

Query  1256  gslvgglANTGGIIRSFSGAEGSIAFGSSEINGIITTGFGAQGSIVggyssggtiatgsg  1315
             GSLVGGLANTGGIIRSFSGAEGSIAFGSSEINGIITTGFGAQGSIVGGYSSGGTIATGSG
Sbjct  61    GSLVGGLANTGGIIRSFSGAEGSIAFGSSEINGIITTGFGAQGSIVGGYSSGGTIATGSG  120

Query  1316  anasEAFGQATTGSLITTGPGAIGSSTRGYSVGNSVITTGLASWASQITGYAsnsgiifs  1375
             ANASEAFGQATTGSLITTGPGAIGSSTRGYSVGNSVITTGLASWASQITGYASNSGIIFS
Sbjct  121   ANASEAFGQATTGSLITTGPGAIGSSTRGYSVGNSVITTGLASWASQITGYASNSGIIFS  180

Query  1376  gsgtstsdiiasVTDSSTLTigdgsigssiRGYCSSGSLISLGPNSNGSIINATVNNFST  1435
             GSGTSTSDIIASVTDSSTLTIGDGSIGSSIRGYCSSGSLISLGPNSNGSIINATVNNFST
Sbjct  181   GSGTSTSDIIASVTDSSTLTIGDGSIGSSIRGYCSSGSLISLGPNSNGSIINATVNNFST  240

Query  1436  LITSSGVNGSSIVARANNSGLISISGNCFGSQFVFNSINGGNITIGSTHAGSQIVGSANT  1495
             LITSSGVNGSSIVARANNSGLISISGNCFGSQFVFNSINGGNITIGSTHAGSQIVGSANT
Sbjct  241   LITSSGVNGSSIVARANNSGLISISGNCFGSQFVFNSINGGNITIGSTHAGSQIVGSANT  300

Query  1496  SGIITVVGGLNGTLVAANssstsgvristsFGSLLAGNATTGGWFRPGQAQGSVIAGQAS  1555
             SGIITVVGGLNGTLVAANSSSTSGVRISTSFGSLLAGNATTGGWFRPGQAQGSVIAGQAS
Sbjct  301   SGIITVVGGLNGTLVAANSSSTSGVRISTSFGSLLAGNATTGGWFRPGQAQGSVIAGQAS  360

Query  1556  ASGVILTAFNAGCNVIGYANRGSTLGINQNAFGYSVMGYADLNSTITSNALGANACRIMG  1615
             ASGVILTAFNAGCNVIGYANRGSTLGINQNAFGYSVMGYADLNSTITSNALGANACRIMG
Sbjct  361   ASGVILTAFNAGCNVIGYANRGSTLGINQNAFGYSVMGYADLNSTITSNALGANACRIMG  420

Query  1616  YALNNSTIFMDSLVAANATDLFGYANNSGVIQAADQCAGALARGVAQNNSSIVTRGNGSM  1675
             YALNNSTIFMDSLVAANATDLFGYANNSGVIQAADQCAGALARGVAQNNSSIVTRGNGSM
Sbjct  421   YALNNSTIFMDSLVAANATDLFGYANNSGVIQAADQCAGALARGVAQNNSSIVTRGNGSM  480

Query  1676  TFGFSNNNSTIFTGQFSDGCFVGGYANsggtistgstsPASHVFGFSNSGSFITTGNNTN  1735
             TFGFSNNNSTIFTGQFSDGCFVGGYANSGGTISTGSTSPASHVFGFSNSGSFITTGNNTN
Sbjct  481   TFGFSNNNSTIFTGQFSDGCFVGGYANSGGTISTGSTSPASHVFGFSNSGSFITTGNNTN  540

Query  1736  ASTVFGYATANSTITTGANSNGSLAVGYTGSSGELLGALGQTSFAIGRNNTasgaysgai  1795
             ASTVFGYATANSTITTGANSNGSLAVGYTGSSGELLGALGQTSFAIGRNNTASGAYSGAI
Sbjct  541   ASTVFGYATANSTITTGANSNGSLAVGYTGSSGELLGALGQTSFAIGRNNTASGAYSGAI  600

Query  1796  gissyaNMEGSFAHSSFQDTVNPVSAGRSQNIKVMGRKVGTQIVLANGSYATLPYDGYGD  1855
             GISSYANMEGSFAHSSFQDTVNPVSAGRSQNIKVMGRKVGTQIVLANGSYATLPYDGYGD
Sbjct  601   GISSYANMEGSFAHSSFQDTVNPVSAGRSQNIKVMGRKVGTQIVLANGSYATLPYDGYGD  660

Query  1856  VFARLIGSSGTAVGLTFQVTRTAGTYTVAPPITPSGGILWLSPSGVAAPPLAITALGTSG  1915
             VFARLIGSSGTAVGLTFQVTRTAGTYTVAPPITPSGGILWLSPSGVAAPPLAITALGTSG
Sbjct  661   VFARLIGSSGTAVGLTFQVTRTAGTYTVAPPITPSGGILWLSPSGVAAPPLAITALGTSG  720

Query  1916  FTITLTDAQNYNCYFDIVNYSS  1937
             FTITLTDAQNYNCYFDIVNYSS
Sbjct  721   FTITLTDAQNYNCYFDIVNYSS  742


>gb|AKI80407.1| collagen triple helix repeat containing protein [Acanthamoeba 
polyphaga mimivirus]
Length=2164

 Score = 1417 bits (3668),  Expect = 0.0, Method: Compositional matrix adjust.
 Identities = 710/795 (89%), Positives = 742/795 (93%), Gaps = 0/795 (0%)

Query  1143  ATCEIVNTDGQTRVSACNTGFVKIEASGYEITTAPNGSSDLAPDPFDPSNVSGMNTKLFG  1202
             ATCEIVN+DGQTRVSACNTGFVKIEASGYEITTAPNGSSDL PDPFDPSN+SGMNTKLFG
Sbjct  1370  ATCEIVNSDGQTRVSACNTGFVKIEASGYEITTAPNGSSDLPPDPFDPSNISGMNTKLFG  1429

Query  1203  IQNGAFRSGNFTATNLSDIGQYSAVFGYQTTATgsgsivyginnssgissgsngslvggl  1262
             IQNGAFRSGNFTATNLSDIGQYSAVFGYQT ATGSGSIVYGINNSSGI S SNGSLVGGL
Sbjct  1430  IQNGAFRSGNFTATNLSDIGQYSAVFGYQTNATGSGSIVYGINNSSGIFSESNGSLVGGL  1489

Query  1263  ANTGGIIRSFSGAEGSIAFGSSEINGIITTGFGAQGSIVggyssggtiatgsganasEAF  1322
              NTGG+IRS SG+EGSIAFGSSEI+G ITTG GAQGS VGGYSS GTIATGSGANASEAF
Sbjct  1490  TNTGGLIRSLSGSEGSIAFGSSEISGDITTGIGAQGSFVGGYSSSGTIATGSGANASEAF  1549

Query  1323  GQATTGSLITTGPGAIGSSTRGYSVGNSVITTGLASWASQITGYAsnsgiifsgsgtsts  1382
             GQATTGSLITTGPGAIGSSTRGYSVGNSVITTGLASWASQITGYASNSGII +GSG  TS
Sbjct  1550  GQATTGSLITTGPGAIGSSTRGYSVGNSVITTGLASWASQITGYASNSGIILNGSGCLTS  1609

Query  1383  diiasVTDSSTLTigdgsigssiRGYCSSGSLISLGPNSNGSIINATVNNFSTLITSSGV  1442
             DI+ASVTDSSTLTIGDGSIGS+IRGYCSSGS I LG NS GSIINATVNNFSTL T+SG 
Sbjct  1610  DIVASVTDSSTLTIGDGSIGSTIRGYCSSGSSILLGINSTGSIINATVNNFSTLATTSGF  1669

Query  1443  NGSSIVARANNSGLISISGNCFGSQFVFNSINGGNITIGSTHAGSQIVGSANTSGIITVV  1502
             NGSSI+ARANNSG ISISGNCFGSQFV N+ NGGNIT  S   G+Q++G+AN SGIITVV
Sbjct  1670  NGSSIIARANNSGFISISGNCFGSQFVVNANNGGNITTSSLQNGAQLLGNANASGIITVV  1729

Query  1503  GGLNGTLVAANssstsgvristsFGSLLAGNATTGGWFRPGQAQGSVIAGQASASGVILT  1562
             G LNGTLVAANS+STSGVRISTSFGSLLAG+ATT GWFRPGQAQGSVIAGQASASG I+T
Sbjct  1730  GTLNGTLVAANSTSTSGVRISTSFGSLLAGSATTSGWFRPGQAQGSVIAGQASASGTIIT  1789

Query  1563  AFNAGCNVIGYANRGSTLGINQNAFGYSVMGYADLNSTITSNALGANACRIMGYALNNST  1622
             A   G NVIGYANRGST GINQ+AFG+SVMG+AD NSTITSNALGAN+CRIMGYALNNST
Sbjct  1790  AVTIGSNVIGYANRGSTFGINQSAFGFSVMGFADQNSTITSNALGANSCRIMGYALNNST  1849

Query  1623  IFMDSLVAANATDLFGYANNSGVIQAADQCAGALARGVAQNNSSIVTRGNGSMTFGFSNN  1682
             IFMDSLV ANAT+LFGYANNSGVIQAAD C GALARGVAQNNSSIVTRGNGS+TFGFSNN
Sbjct  1850  IFMDSLVNANATELFGYANNSGVIQAADLCPGALARGVAQNNSSIVTRGNGSITFGFSNN  1909

Query  1683  NSTIFTGQFSDGCFVGGYANsggtistgstsPASHVFGFSNSGSFITTGNNTNASTVFGY  1742
             NSTI  GQFS+ CFVGGY NSGGTI+TG+TS ASH+FGFSNSGS ITTGNNTN STVFGY
Sbjct  1910  NSTISVGQFSNACFVGGYTNSGGTITTGNTSQASHIFGFSNSGSVITTGNNTNVSTVFGY  1969

Query  1743  ATANSTITTGANSNGSLAVGYTGSSGELLGALGQTSFAIGRNNTasgaysgaigissyaN  1802
             ATANSTITTG NSNGSLA+GY GSSGELLGALGQTSFAIGRNNTASGAYSGAIGISSYAN
Sbjct  1970  ATANSTITTGTNSNGSLAIGYVGSSGELLGALGQTSFAIGRNNTASGAYSGAIGISSYAN  2029

Query  1803  MEGSFAHSSFQDTVNPVSAGRSQNIKVMGRKVGTQIVLANGSYATLPYDGYGDVFARLIG  1862
             MEGSFAHSSFQDTVNPVSAGRSQNIKVMGRKVGTQIVLA+GS+ATLPYDGYGDVFARLIG
Sbjct  2030  MEGSFAHSSFQDTVNPVSAGRSQNIKVMGRKVGTQIVLADGSFATLPYDGYGDVFARLIG  2089

Query  1863  SSGTAVGLTFQVTRTAGTYTVAPPITPSGGILWLSPSGVAAPPLAITALGTSGFTITLTD  1922
             SSGTAVGLTFQVTRTAGTYTVA PITPSGGILWLSPSGV APPL ITALGTSGFT+TLTD
Sbjct  2090  SSGTAVGLTFQVTRTAGTYTVASPITPSGGILWLSPSGVTAPPLTITALGTSGFTVTLTD  2149

Query  1923  AQNYNCYFDIVNYSS  1937
              QNYNCYFDIVNYSS
Sbjct  2150  TQNYNCYFDIVNYSS  2164


 Score = 709 bits (1829),  Expect = 0.0, Method: Compositional matrix adjust.
 Identities = 638/1289 (49%), Positives = 736/1289 (57%), Gaps = 291/1289 (23%)

Query  1     MLDMMNNSLSYNRPEC-INFQNNSVQKNVIRVCENEPNTFVGSGIPSQIIGKQGDIYLDR  59
             MLD MN+SL+Y+RP+C INFQNN VQKN+ RVCENEPNTFVG GIP+Q+ GKQGDIY+DR
Sbjct  1     MLDKMNHSLNYDRPKCSINFQNNLVQKNINRVCENEPNTFVGDGIPNQMFGKQGDIYIDR  60

Query  60    ITRIYYKKINGVWVKNVCNNHRCCYPKECKGNPHTkgekgetgpkgikgekgDRGLKGEK  119
              TRIYYKKING+W+KN+C +H+CCYPK CK N   KG+KGE+G KG  G KG+ G KG  
Sbjct  61    TTRIYYKKINGIWIKNICGDHKCCYPKGCKCN--LKGQKGESGLKGASGSKGESGAKGAS  118

Query  120   GNNgdpgekgekgakgdkgesgekgakgdkgdkgdigekgekgdkgdigekgekgdkgdi  179
             G+ G+ G KG KG+KGDKG  G+ G+KGD G KGD   KG KGDKGD+G KG+KGDKGDI
Sbjct  119   GSKGESGAKGTKGSKGDKGSKGDPGSKGDPGSKGD---KGNKGDKGDLGSKGDKGDKGDI  175

Query  180   gekgdkgdlgekgekgdpgqkgekgdkg---------------------dfgdkgd----  214
                GDKGD+G+KG+KGD G KG+ GDKG                     D G  GD    
Sbjct  176   ---GDKGDIGDKGDKGDLGSKGDIGDKGDKGDKGINGTSILFGIGVPSPDLGMDGDLYLD  232

Query  215   -----------------------kgdigekgdkgdigdkgeignkgdVGEKGSKGDKGID  251
                                    KG+ G  GDKG  GDKG  G+KGD+G KG KGDKG  
Sbjct  233   TITDELYGKVNGQWILITNLKGDKGNKGNNGDKGAKGDKGAKGDKGDLGTKGDKGDKGDL  292

Query  252   GTSILFGFGIPSPDLGVDGDLYLDANTDELYGKVNGQWIPITNLKGEKGDKGNKGIdgek  311
             GT    G      D G  GD     +  +   K     I     KG+ GDKGNKG  G+K
Sbjct  293   GTKGDKGDKGDIGDKGDKGDKGDKGDKGDKGDKGVKGDIGSKGSKGDNGDKGNKGDIGDK  352

Query  312   gnkgdtgdkg------------------------------idgskgdkgdtgnkgdigdk  341
             G KGD G+KG                                G  GDKGD G KG+ GDK
Sbjct  353   GEKGDIGEKGEKGDVGDKGDKGDKGDKGDKGDKGDKGDTGDKGDTGDKGDIGEKGEKGDK  412

Query  342   gdqgikgdigdkgekgdigekgd-----------------kgekgikgdkgdigekgnkg  384
             GD G     G      D+G  GD                    +    +K  I E  N  
Sbjct  413   GDNGTSILFGIGAPSPDLGMVGDLYLDTTTNVLYGKVNSQMNRRVNVQNKVQINELVNVQ  472

Query  385   digd-------kgekgdkgidgdkgikgd------kgdigekgdkgdi------------  419
             D G        KG+KGDKG  GDKG KGD      KGD G KGDKGD             
Sbjct  473   DTGQWIPLTNLKGDKGDKGNKGDKGTKGDLGINGEKGDKGNKGDKGDTGSSISFGTGVPD  532

Query  420   ------------------------------------gekgnkgekgdkgdkgdigekgdk  443
                                                 GEKG+KG+KG KGD GD G KG+K
Sbjct  533   PNQGEDGDIYIDTTTGQLYRKVNGVWIPEVDIKGDKGEKGDKGDKGTKGDSGDNGTKGNK  592

Query  444   gdtgskgdkgdkgekgdkgdkgekgdigdkgekgd---------------kgdkgdkgdk  488
             GD G KGDKGDKG KG+KGD G KGD G KG+KGD               KGD G KG+K
Sbjct  593   GDLGIKGDKGDKGNKGNKGDAGIKGDTGIKGDKGDNGIKGSKGDNGIKGTKGDLGTKGNK  652

Query  489   gdkgdkgdtgdkgdkgd------kgdkgdkgdNGTSILFGSGPPSPDLGMVGDLYIDVTT  542
             G+ GDKG  G+KGDKGD      KGDKG+KGD G+SILFG G P+P+ G  GD+YID TT
Sbjct  653   GNDGDKGSIGNKGDKGDIGEKGTKGDKGEKGDIGSSILFGVGVPNPNQGSDGDVYIDTTT  712

Query  543   DELYGKVNAKMNDNIRVSAKVNVNKQITLQATGQWIPLTnlkgdkgdkgi----------  592
              ++Y K+N                        G W+P  N+KG+KG+KG           
Sbjct  713   GQMYSKIN------------------------GIWVPEINIKGEKGEKGNIGEKGEKGEK  748

Query  593   --------ngnkgdkgekgdkgnpgTNagkgekgdkgdkgdagTSILFGQGAPDPNQGVD  644
                      G+KGD G KGDKGN G    KG KG KGDKGD G+     QG    N+G  
Sbjct  749   GDIGSAGDKGSKGDIGNKGDKGNKGDLGDKGIKGTKGDKGDIGS-----QGTK-GNKGDL  802

Query  645   GDIYIDTLTGELYRKVNGLWVPEIdikgdkgekgdkgnagdkgTSGEKGDLgskgekgdt  704
             G+       G+   K +     ++ +KG+KGEKGDKG  GD G+ G+ G  G KG KGD 
Sbjct  803   GEKGTKGDRGDKGDKGDKGSKGDLGVKGEKGEKGDKGLKGDLGSKGDLGTKGDKGTKGDI  862

Query  705   gekgdkgnkgdrgdkgikgdigskgdkgdignkgdkgdrgdkgikgdaglkgd---kgdi  761
             GEKG KG+KGD G KG KGD+G KGDKG  G KG KGD+GD G KGD G KGD   KGD+
Sbjct  863   GEKGIKGDKGDLGTKGSKGDLGIKGDKGTKGEKGIKGDKGDLGSKGDLGTKGDKGSKGDV  922

Query  762   gqkgdkgtkgdrgdkge---kgdaglkgnkgdiglkgdkgtkgdrgdkgtkgdrg-----  813
             G KG+KGTKG+ G+KGE   KGD G KG+KGD+G KGDKG KGD+G KG+KGD G     
Sbjct  923   GTKGEKGTKGESGNKGEKGSKGDLGTKGDKGDLGSKGDKGIKGDKGSKGSKGDLGTKGDK  982

Query  814   ----------------dkgdignkgdkgdkgtkgdrgdkgvkgdkgdkgnkgdkgnigik  857
                             DKGD+G KGDKG KG+KGD+GDKG+KG+KGDKG+KG KG+ GIK
Sbjct  983   GDKGDKGIKGDKGDKGDKGDLGTKGDKGSKGSKGDKGDKGIKGEKGDKGDKGSKGDKGIK  1042

Query  858   gdkgdrsdkglkgdkgdkgdtgdiglkgdkgdigek------gikgdkgingskgykgdk  911
             GDKGD+ +KG KG KGD G  GD G KGDKGD G K      G KGD G  G KG KGDK
Sbjct  1043  GDKGDKGEKGEKGIKGDLGSKGDKGDKGDKGDKGIKGDKGDLGSKGDLGSKGDKGSKGDK  1102

Query  912   gdkgskgdkgnkgdkgskgdkgdigikgskgdkgdkgdkgskgdkgdi------------  959
             GD GSKGDKG+KGD+GSKGDKGD G KG KGDKG KGD GSKGDKG              
Sbjct  1103  GDLGSKGDKGDKGDRGSKGDKGDKGSKGDKGDKGAKGDTGSKGDKGTKGDKGSKGDKGDK  1162

Query  960   ------------gskgdkgdkgdigtkgdkgtkgdkgikgdigskgdkgskgdkgskgdk  1007
                         G KG KGDKGD G KGDKG  G KG KGD+G+KGDKGSKGDKG+KGDK
Sbjct  1163  GDKGDKGTKGAKGDKGTKGDKGDKGAKGDKGDLGTKGDKGDLGTKGDKGSKGDKGTKGDK  1222

Query  1008  gdigskgdkgdkgdkgskgdkgskgikgd  1036
             GD GSKGDKGD G KG KGD G+KG KGD
Sbjct  1223  GDKGSKGDKGDLGTKGDKGDLGTKGDKGD  1251


 Score = 501 bits (1290),  Expect = 4e-142, Method: Compositional matrix adjust.
 Identities = 488/991 (49%), Positives = 544/991 (55%), Gaps = 285/991 (29%)

Query  403   ikgdkgdigekgdkgdigekgnkgekgdkgdkgdigekgdkgdtgskgd---kgdkgekg  459
             +KG KG+ G KG  G  GE G KG  G KG+ G  G KG KGD GSKGD   KGD G KG
Sbjct  93    LKGQKGESGLKGASGSKGESGAKGASGSKGESGAKGTKGSKGDKGSKGDPGSKGDPGSKG  152

Query  460   dkgdkgekgdigdkgekgdkgdkgdkgdkgdkgdkgdtgdkgdkgdkgdkgdkgdNGTSI  519
             DKG+KG+KGD+G KG+KGDKGD GDKGD GDKGDKGD G KGD GDKGDKGDKG NGTSI
Sbjct  153   DKGNKGDKGDLGSKGDKGDKGDIGDKGDIGDKGDKGDLGSKGDIGDKGDKGDKGINGTSI  212

Query  520   LFGSGPPSPDLGMVGDLYIDVTTDELYGKVNAKMNDNIRVSAKVNVNKQITLQATGQWIP  579
             LFG G PSPDLGM GDLY+D  TDELYGKVN                        GQWI 
Sbjct  213   LFGIGVPSPDLGMDGDLYLDTITDELYGKVN------------------------GQWIL  248

Query  580   LTnlkgdkgdkgingn---kgdkgekgdkgnpgTNagkgekgdkgdkgdagTSILFGQGA  636
             +TNLKGDKG+KG NG+   KGDKG KGDKG+ GT      KGDKGDKGD GT    G   
Sbjct  249   ITNLKGDKGNKGNNGDKGAKGDKGAKGDKGDLGT------KGDKGDKGDLGTK---GDKG  299

Query  637   PDPNQGVDGDIYIDTLTGELYRKVNGLWVPEIdikgdkgekgdkgnagdkgTSGEKGDLg  696
                + G  GD       G+   K +     +I  KG KG+ GDKGN GD G  GEKGD+G
Sbjct  300   DKGDIGDKGDKGDKGDKGDKGDKGDKGVKGDIGSKGSKGDNGDKGNKGDIGDKGEKGDIG  359

Query  697   skge------------------------------------kgdtgekgdkgnkgdrgdkg  720
              KGE                                    KGD GEKG+KG+KGD G   
Sbjct  360   EKGEKGDVGDKGDKGDKGDKGDKGDKGDKGDTGDKGDTGDKGDIGEKGEKGDKGDNGTSI  419

Query  721   ikg------digskgd--------------------kgdignkgdkgdrgdkgikgd---  751
             + G      D+G  GD                    + ++ NK    +  +    G    
Sbjct  420   LFGIGAPSPDLGMVGDLYLDTTTNVLYGKVNSQMNRRVNVQNKVQINELVNVQDTGQWIP  479

Query  752   -aglkgdkgdigqkgdkgtkgdrgdkgekgdaglkgnkgdig------------------  792
                LKGDKGD G KGDKGTKGD G  GEKGD G KG+KGD G                  
Sbjct  480   LTNLKGDKGDKGNKGDKGTKGDLGINGEKGDKGNKGDKGDTGSSISFGTGVPDPNQGEDG  539

Query  793   ------------------------lkgdkgtkgdrgdkgtkgdrgd------kgdignkg  822
                                     +KGDKG KGD+GDKGTKGD GD      KGD+G KG
Sbjct  540   DIYIDTTTGQLYRKVNGVWIPEVDIKGDKGEKGDKGDKGTKGDSGDNGTKGNKGDLGIKG  599

Query  823   dkgdkgtkgdrgdkgvkgdkgdkgnkgdkgnigikgd---kgdrsdkglkgdkgdkgdtg  879
             DKGDKG KG++GD G+KGD G KG+KGD G  G KGD   KG + D G KG+KG+ GD G
Sbjct  600   DKGDKGNKGNKGDAGIKGDTGIKGDKGDNGIKGSKGDNGIKGTKGDLGTKGNKGNDGDKG  659

Query  880   diglkgdkgdigekgikgdkg---------------------------------------  900
              IG KGDKGDIGEKG KGDKG                                       
Sbjct  660   SIGNKGDKGDIGEKGTKGDKGEKGDIGSSILFGVGVPNPNQGSDGDVYIDTTTGQMYSKI  719

Query  901   ---------ingskgykgd---------------kgdkgskgdkgnkgdkgskgdkgdig  936
                      I G KG KG+                GDKGSKGD GNKGDKG+KGD GD G
Sbjct  720   NGIWVPEINIKGEKGEKGNIGEKGEKGEKGDIGSAGDKGSKGDIGNKGDKGNKGDLGDKG  779

Query  937   ikgskgdkgdkgdkgskgdkgdi------------------------------gskgdkg  966
             IKG+KGDKGD G +G+KG+KGD+                              G KGDKG
Sbjct  780   IKGTKGDKGDIGSQGTKGNKGDLGEKGTKGDRGDKGDKGDKGSKGDLGVKGEKGEKGDKG  839

Query  967   dkgdigtkgdkgtkgdkgikgdigskgdkgskgdkgskgdkgdigskgdkgdkgdkgskg  1026
              KGD+G+KGD GTKGDKG KGDIG KG KG KGD G+KG KGD+G KGDKG KG+KG KG
Sbjct  840   LKGDLGSKGDLGTKGDKGTKGDIGEKGIKGDKGDLGTKGSKGDLGIKGDKGTKGEKGIKG  899

Query  1027  dkgskgikgd---kgdkgtkgdkgikgdkgdkgikgdkgdkgdkgdkgikgdkgd---kg  1080
             DKG  G KGD   KGDKG+KGD G KG+KG KG  G+KG+KG KGD G KGDKGD   KG
Sbjct  900   DKGDLGSKGDLGTKGDKGSKGDVGTKGEKGTKGESGNKGEKGSKGDLGTKGDKGDLGSKG  959

Query  1081  dkgdkgdkgtkgdkgd------------------------------kgdkgskgdkgdkg  1110
             DKG KGDKG+KG KGD                              KGDKGSKG KGDKG
Sbjct  960   DKGIKGDKGSKGSKGDLGTKGDKGDKGDKGIKGDKGDKGDKGDLGTKGDKGSKGSKGDKG  1019

Query  1111  dkgdkgekgskgdkgdkgdkgdkgdkgdkgd  1141
             DKG KGEKG KGDKG KGDKG KGDKGDKG+
Sbjct  1020  DKGIKGEKGDKGDKGSKGDKGIKGDKGDKGE  1050


 Score = 334 bits (856),  Expect = 8e-89, Method: Compositional matrix adjust.
 Identities = 389/933 (42%), Positives = 437/933 (47%), Gaps = 344/933 (37%)

Query  514   dNGTSILFGSGPPSPDLGMVGDLYIDVTTDELYGKVNAKMNDNIRVSAKVNVNKQITLQA  573
             +N  +   G G P+   G  GD+YID TT   Y K+N     NI    K    K      
Sbjct  34    ENEPNTFVGDGIPNQMFGKQGDIYIDRTTRIYYKKINGIWIKNICGDHKCCYPKGCKCNL  93

Query  574   TGQ-----------------------------WIPLTnlkgdkgdkgingnkgdkgekgd  604
              GQ                                    KGDKG KG  G+KGD G KGD
Sbjct  94    KGQKGESGLKGASGSKGESGAKGASGSKGESGAKGTKGSKGDKGSKGDPGSKGDPGSKGD  153

Query  605   kgnpgTNagkgekgdkgdkgdag---------------------------------TSIL  631
             KGN G     G KGDKGDKGD G                                 TSIL
Sbjct  154   KGNKGDKGDLGSKGDKGDKGDIGDKGDIGDKGDKGDLGSKGDIGDKGDKGDKGINGTSIL  213

Query  632   FGQGAPDPNQGVDGDIYIDTLTGELYRKVNGLWVPEIdikgdkgekgdkgnagdkgTSGE  691
             FG G P P+ G+DGD+Y+DT+T ELY KVNG W+   ++KGD                  
Sbjct  214   FGIGVPSPDLGMDGDLYLDTITDELYGKVNGQWILITNLKGD------------------  255

Query  692   KGDLgskgekgdtgekgdkgnkgdrgdkgikgdigskgdkgdignkgdkgdrgdkgikgd  751
                               KGNKG+ GDKG KGD G+KGDKGD+G KGDKGD+GD G KGD
Sbjct  256   ------------------KGNKGNNGDKGAKGDKGAKGDKGDLGTKGDKGDKGDLGTKGD  297

Query  752   aglkgdkgdigqk---------------------gdkgtkgdrgdkgekgdaglkgnkgd  790
              G KGD GD G K                     G KG+KGD GDKG KGD G KG KGD
Sbjct  298   KGDKGDIGDKGDKGDKGDKGDKGDKGDKGVKGDIGSKGSKGDNGDKGNKGDIGDKGEKGD  357

Query  791   iglkgdkgtk---------------gdr------------------gdkgtkgdrgdkg-  816
             IG KG+KG                 GD+                  G+KG KGD+GD G 
Sbjct  358   IGEKGEKGDVGDKGDKGDKGDKGDKGDKGDKGDTGDKGDTGDKGDIGEKGEKGDKGDNGT  417

Query  817   -----------dignkgd----------kgdkgtkgdr----------------------  833
                        D+G  GD           G   ++ +R                      
Sbjct  418   SILFGIGAPSPDLGMVGDLYLDTTTNVLYGKVNSQMNRRVNVQNKVQINELVNVQDTGQW  477

Query  834   -------gdkgvkgdkgdkgnkgdkgnigikgdkgdrsdkg-------------------  867
                    GDKG KG+KGDKG KGD G  G KGDKG++ DKG                   
Sbjct  478   IPLTNLKGDKGDKGNKGDKGTKGDLGINGEKGDKGNKGDKGDTGSSISFGTGVPDPNQGE  537

Query  868   --------------------------lkgdkgdkgdtgdiglkgdkgdigekgikgdkgi  901
                                       +KGDKG+KGD GD G KGD GD G KG KGD GI
Sbjct  538   DGDIYIDTTTGQLYRKVNGVWIPEVDIKGDKGEKGDKGDKGTKGDSGDNGTKGNKGDLGI  597

Query  902   ngskgykgdkgdkgskgdkgnkgdkgskgdkgdigikgskgd------kgdkgdkgskgd  955
                KG KGDKG+KG+KGD G KGD G KGDKGD GIKGSKGD      KGD G KG+KG+
Sbjct  598   ---KGDKGDKGNKGNKGDAGIKGDTGIKGDKGDNGIKGSKGDNGIKGTKGDLGTKGNKGN  654

Query  956   kgdigskgdkgdkgdigtkgdkgtkgdkgikgdigsk---------gdkgskgd------  1000
              GD GS G+KGDKGDI   G+KGTKGDKG KGDIGS           ++GS GD      
Sbjct  655   DGDKGSIGNKGDKGDI---GEKGTKGDKGEKGDIGSSILFGVGVPNPNQGSDGDVYIDTT  711

Query  1001  ------------------kgskgdkg------------digskgdkgdkgdkgskgdkgs  1030
                               KG KG+KG            DIGS GDKG KGD G+KGDKG+
Sbjct  712   TGQMYSKINGIWVPEINIKGEKGEKGNIGEKGEKGEKGDIGSAGDKGSKGDIGNKGDKGN  771

Query  1031  kgikgdkgdkgtkgdkgikgdkgdkgikgd---------------------------kgd  1063
             KG  GDKG KGTKGDKG  G +G KG KGD                           KG+
Sbjct  772   KGDLGDKGIKGTKGDKGDIGSQGTKGNKGDLGEKGTKGDRGDKGDKGDKGSKGDLGVKGE  831

Query  1064  kgdkgdkgikgd---------kgdkgdkgdkgdkgtkgdkgdkgdkgskgdkgdkgdkgd  1114
             KG+KGDKG+KGD         KGDKG KGD G+KG KGDKGD G KGSKGD G KGDKG 
Sbjct  832   KGEKGDKGLKGDLGSKGDLGTKGDKGTKGDIGEKGIKGDKGDLGTKGSKGDLGIKGDKGT  891

Query  1115  kgekgskgdkgdkgdkgd---kgdkgdkgdTAT  1144
             KGEKG KGDKGD G KGD   KGDKG KGD  T
Sbjct  892   KGEKGIKGDKGDLGSKGDLGTKGDKGSKGDVGT  924


>gb|AFX92323.1| collagen-like protein 7 [Megavirus courdo11]
Length=2255

 Score = 1308 bits (3385),  Expect = 0.0, Method: Compositional matrix adjust.
 Identities = 958/1865 (51%), Positives = 1169/1865 (63%), Gaps = 297/1865 (16%)

Query  54    DIYLDRITRIYYKKINGVWVKNVCNNHRCCYPKECKGNPHTkgekgetgpkgikgekgDR  113
             DIYLD  T   Y K N  W+    NN R                                
Sbjct  75    DIYLDACTNNIYVKNNNKWI--FVNNIR--------------------------------  100

Query  114   GLKGEKGNNgdpgekgekgakgdkgesgekgakgdkgdkgdigekgekgdkgdigekgek  173
                   G +G  GEKGE      KGE G+ G KG+KG+KGDIG KG KG+KGDIG KG K
Sbjct  101   ------GKHGTKGEKGESCRDLTKGEKGDPGNKGNKGEKGDIGNKGNKGEKGDIGNKGNK  154

Query  174   gdkgdigekgdkgdlgekgekgdpgqkgekgdkgdfgdkgdkgdigekgdkgdigdkg--  231
             G+KGDIG KG      EKGEKGD G KG+ G+KGD G+KG+KGD+G KG+KGDIGDKG  
Sbjct  155   GEKGDIGNKG------EKGEKGDIGNKGDIGNKGDIGNKGEKGDLGNKGEKGDIGDKGVN  208

Query  232   -------------eignkgdV---------------------------------------  239
                           +GN GD+                                       
Sbjct  209   GSQILTGVGIPSDNLGNVGDIYIDITNNDLYQKFIVPVFRLQTNSIHTSVIESTGTWVYR  268

Query  240   -GEKGSKGDKGIDGTSILFGFGIPSPDLGVDGDLYLDANTDELYGKVNGQWIPITNLKGE  298
                +G KGDKG +G+ ILFG GIP+ +LGVDGD+Y++ N   LY K+NG W+   N+ G 
Sbjct  269   TNLEGDKGDKGTNGSQILFGSGIPTNNLGVDGDIYINTNNGNLYSKINGVWVLQMNIIGS  328

Query  299   KGDKGNKGIdgekgnkgdtgdkgidgskgdkgdtgnkgdigdkgdqgikgdigdkgekgd  358
             KG+KGN G DG               SKG KGD GN G                KG+KGD
Sbjct  329   KGEKGNIGNDG---------------SKGQKGDIGNNGL---------------KGQKGD  358

Query  359   igekgdkgekgikgdkgdigekgnkgdigdkgekgdkgidgdkgikgdkgdigekgdkgd  418
             IG  G KG+KG   D G+ G KG KGDIG+ G KG KG  G+ G+KG KGD+G  G KG 
Sbjct  359   IGNNGLKGQKG---DIGNNGLKGQKGDIGNNGLKGQKGDLGNNGLKGQKGDLGNNGLKGQ  415

Query  419   igekgnkgekgdkgdkgdigekgdkgdtgskgdkgdkgekgdkgdkgekgdigdkgekgd  478
              G+ GN G KG KGD G+ G KG KGD G KGDKGD G  G KG+KG+ G+ G KGEKGD
Sbjct  416   KGDLGNNGLKGQKGDLGNNGLKGQKGDLGDKGDKGDLGNDGLKGNKGDLGNDGLKGEKGD  475

Query  479   kgdkgdkgdkgdkgdkgdtgdkgdkgdkgdkgdkgdNGTSILFGSGPPSPDLGMVGDLYI  538
              G+ G KG+KGD G+ G  G+KGD G+ G KG+KGD G   L G      + G +GD   
Sbjct  476   FGNDGLKGEKGDLGNNGLKGEKGDLGNNGLKGEKGDLGNDGLKG------EKGDIGD---  526

Query  539   DVTTDELYGKVNAKMNDNIRVSAKVNVNKQITLQATGQWIPLTnlkgdkgdkgingnkgd  598
                 D L G+                                   KGD GD G+ G KGD
Sbjct  527   ----DGLKGE-----------------------------------KGDIGDDGLKGEKGD  547

Query  599   kge---kgdkgnpgTNagkgekgdkgdkgdagTSILFGQGAPDPNQGVDGDIYIDTLTGE  655
              G+   KG+KG+ G +  KGEKGD G+KGD G     G G    N G+ GDI  D L GE
Sbjct  548   IGDDGLKGEKGDIGDDGLKGEKGDLGEKGDKG-----GIG----NDGLKGDIGDDGLKGE  598

Query  656   LYRKVNGLWVPEIdikgdkgekgdkgnagdkgTSGEKGDLgskgekgdtge---kgdkgn  712
                            KGD GEKGDKG  G+ G  G+KGD+G KGEKGD G+   KGD+GN
Sbjct  599   ---------------KGDLGEKGDKGGIGNDGLKGDKGDIGDKGEKGDIGDAGPKGDEGN  643

Query  713   kgdrgdkgikgdigskgdkgdignkgdkgdrgdkgikgdaglkgdkgdigqkgdkgtkgd  772
              GD+G+KG  GD G KGDKGDIG+KG+KG+ GD G+KGD G  GDKG+ G  G+KG KGD
Sbjct  644   IGDKGEKGNLGDAGLKGDKGDIGDKGEKGNLGDAGLKGDKGDIGDKGEKGNLGEKGEKGD  703

Query  773   rgdkgekgdaglkgnkgdiglkgdkgtkgdrgdkgtkgdrgdkgdignkgdkgd------  826
              GDKGEKGD G KGN GD GLKGDKG   D GD G KGD+GD GD G KGDKGD      
Sbjct  704   LGDKGEKGDLGEKGNIGDTGLKGDKG---DIGDAGLKGDKGDLGDAGLKGDKGDIGNDGL  760

Query  827   kgtkgdrgdkgvkgdkgdkgn---------------------kgdkgnigikgdkgdrsd  865
             KG KGD G+ G+KG+KGD GN                     KG+KG++G KG+KGD  +
Sbjct  761   KGEKGDLGNDGLKGEKGDLGNDGLKGDKGEKGEKGEKGDIGEKGEKGDLGEKGEKGDLGE  820

Query  866   kglkgdkgdkgdtgd------------iglkgdkgdigekgikgdkgingskgykgdkgd  913
             KG KGD G+KG+ GD            +G KG+KGD+GEKG KGD G  G KG  GDKG+
Sbjct  821   KGEKGDLGEKGEKGDSGEKGEKGEKGDLGEKGEKGDLGEKGEKGDLGEKGEKGDVGDKGE  880

Query  914   kgskgdkgnkgdkgskgdkgdigikgskgdkgdkgdkgskgdkgdigskgdkgdkgdigt  973
             KG  GDKG KG+ G KG+KG+ G KG KGD GDKG+KG  GDKG+ G  G+KG+KGD+G 
Sbjct  881   KGETGDKGEKGETGDKGEKGETGDKGEKGDLGDKGEKGETGDKGEKGDLGEKGEKGDLGE  940

Query  974   kgdkgtkgdkgikgdigskgdkg---------------------------skgdkgskgd  1006
             KG+KG  GDKG KGD+G KG+KG                            KG+ G KG+
Sbjct  941   KGEKGETGDKGEKGDLGEKGEKGDLGEKGEKGEKGETGEKGEKGETGEKGEKGETGDKGE  1000

Query  1007  kgdigskgdkgdkgdkgskgdkgskgikgdkgdkgtkgdkgikgdkgdkgikgdkgdkgd  1066
             KGDIG KG+KGD GDKG KG+ G KG KGD GDKG KG+ G KG+KGD G   DKG+KGD
Sbjct  1001  KGDIGDKGEKGDIGDKGEKGETGDKGEKGDIGDKGEKGETGDKGEKGDVG---DKGEKGD  1057

Query  1067  kgdkgikgdkgdkgdkgdkgdkgtkgdkgdkgdkgskgdkgdkgdkgdkgekgskgdkgd  1126
              GDKG KG+ GDKG+KG+ GDKG KG+ GDKG+KG  GDKG+KGD GDKGEKG      +
Sbjct  1058  VGDKGEKGEIGDKGEKGETGDKGEKGETGDKGEKGETGDKGEKGDIGDKGEKG------E  1111

Query  1127  kgdkgdkgdkgdkgdTATCEIVNTDGQTRVSACNTGFVKIEASGYEITTAPNGSSDLAPD  1186
              GDKG+KGD GDKG+TATCEIVNTDG+TRVSACNTG VKIEAS YE+TT PNGSSD+ PD
Sbjct  1112  TGDKGEKGDIGDKGETATCEIVNTDGETRVSACNTGIVKIEASNYEMTTEPNGSSDIGPD  1171

Query  1187  PFDPSNVSGMNTKLFGIQNGAFRSGNFTATNLSDIGQYSAVFGYQTTATgsgsivyginn  1246
             PFDPSN SG+N K FG+  G FR GNFTA +LS +G YS   GY T AT SGSIVYG+N+
Sbjct  1172  PFDPSNTSGLNMKYFGLSGGIFREGNFTADDLSVLGTYSTAMGYHTRATASGSIVYGLNS  1231

Query  1247  ssgissgsngslvgglANTGGIIRSFSGAEGSIAFGSSEINGIITTGFGAQGSIVggyss  1306
             S  I S +NGSLVGG+ N GG I+S SG++GS+ +G S  +G      G   S  G   +
Sbjct  1232  SGQILSAANGSLVGGVTNNGGNIQSISGSDGSMVYGLS-TDGSFIQANGIGSSANGKTEN  1290

Query  1307  ggtiatgsganasEAFGQATTGSLITTGPGAIGSSTRGYSVGNSVITTGLASWASQITGY  1366
             G +I TG  A+ S++ G A    +I TG GA  S + G+S  NSVI+ G AS+ SQ+ GY
Sbjct  1291  GSSIITGISADGSKSSGYANNSGIIFTGSGAYASQSMGFSNNNSVISVGDASYGSQVIGY  1350

Query  1367  AsnsgiifsgsgtstsdiiasVTDSSTLTigdgsigssiRGYCSSGSLISLGPNSNGSII  1426
             A+NSG I  G+ + TS+IIA+ TDSS ++I D   GSSI GYCSSGS I++   SN S I
Sbjct  1351  ANNSGSITMGNISLTSNIIATSTDSSIISISDRCSGSSINGYCSSGSSITMRGGSNSSQI  1410

Query  1427  NATVNNFSTLITSSGVNGSSIVARANNSGLISIS-GNCFGSQFVFNSINGGNITIGSTHA  1485
             +A+  N ST+ITSSG  GSSI+ RANN  +IS S G   G Q + +S NGG++ I STH 
Sbjct  1411  HASSENGSTIITSSGFTGSSIIGRANNGSIISTSGGTANGMQIISHSNNGGSVNISSTHN  1470

Query  1486  GSQIVGSANTSGIITVVGGLNGTLVAANssstsgvristsFGSLLAGNATTGGWFRPGQA  1545
             GSQIV  A +SG+++V+G LNG++VAANS+STSGVRIS++ GSL+  +A TGG FR GQ 
Sbjct  1471  GSQIVAYATSSGLVSVIGPLNGSVVAANSTSTSGVRISSTTGSLIGASAITGGNFRTGQC  1530

Query  1546  QGSVIAGQASASGVILTAFNAGCNVIGYANRGSTLGINQNAFGYSVMGYADLNSTITSNA  1605
             QGS++ GQAS+SGVI TAFN G ++IGYANRGST+ +NQN  G S+MG AD+NSTITS+A
Sbjct  1531  QGSLMVGQASSSGVIQTAFNIGSSIIGYANRGSTIALNQNTNGCSIMGTADVNSTITSDA  1590

Query  1606  LGANACRIMGYALNNSTIFMDSLVAANATDLFGYANNSGVIQAADQCAGALARGVAQNNS  1665
             LGA+A RIMGYA NNS+IF++SLVAA  T+LFG+ANNSGVIQA   C GA+ARG A NNS
Sbjct  1591  LGASAIRIMGYANNNSSIFLNSLVAAGGTELFGFANNSGVIQARFGCYGAIARGYADNNS  1650

Query  1666  SIVTRGNGSMTFGFSNNNSTIFTGQFSDGCFVGGYANsggtistgstsPASHVFGFSNSG  1725
             SI+  G GS+ FG S + S I + Q  DG  +GGY+++ GTI++G +S +SHV+G + S 
Sbjct  1651  SIIVEGPGSIVFGSSTSGSVISSNQGCDGSLIGGYSSNSGTIASGISSISSHVYGSAVSN  1710

Query  1726  SFITTGNNTNASTVFGYATANSTITTGANSNGSLAVGYTGSSGELL---GALGQTSFAIG  1782
             S + TG+   ASTVFGYA  NS+I+TG NS+GS + GY  +SG +L   GA+G  S A+G
Sbjct  1711  SILGTGSGAIASTVFGYALNNSSISTGFNSHGSFSRGYASNSGTILTGSGAVG--SLAMG  1768

Query  1783  RNNTa  1787
              +N +
Sbjct  1769  NSNNS  1773


 Score = 548 bits (1413),  Expect = 2e-157, Method: Compositional matrix adjust.
 Identities = 493/1010 (49%), Positives = 589/1010 (58%), Gaps = 189/1010 (19%)

Query  1     MLDMMNNSLSYNR--PECINFQNNSVQKNVIRVC-----------------ENEPNTFVG  41
              +D+ NN L Y +        Q NS+  +VI                     N      G
Sbjct  230   YIDITNNDL-YQKFIVPVFRLQTNSIHTSVIESTGTWVYRTNLEGDKGDKGTNGSQILFG  288

Query  42    SGIPSQIIGKQGDIYLDRITRIYYKKINGVWVKNVCNNHRCCYPKECKGNPHTkgekget  101
             SGIP+  +G  GDIY++      Y KINGVWV  + N       K   GN  +KG+KG+ 
Sbjct  289   SGIPTNNLGVDGDIYINTNNGNLYSKINGVWVLQM-NIIGSKGEKGNIGNDGSKGQKGDI  347

Query  102   gpkgikgekgDRGLKGEKGNNgdpgekgekgakgdkgesgekgakgd------kgdkgdi  155
             G  G+KG+KGD G  G KG  GD G  G KG KGD G +G KG KGD      KG KGD+
Sbjct  348   GNNGLKGQKGDIGNNGLKGQKGDIGNNGLKGQKGDIGNNGLKGQKGDLGNNGLKGQKGDL  407

Query  156   gekgekgdkgdigekgekgdkgdige---kgdkgdlgekgekgdpgqkgekgdkgdfgd-  211
             G  G KG KGD+G  G KG KGD+G    KG KGDLG+KG+KGD G  G KG+KGD G+ 
Sbjct  408   GNNGLKGQKGDLGNNGLKGQKGDLGNNGLKGQKGDLGDKGDKGDLGNDGLKGNKGDLGND  467

Query  212   --kgdkgdige---kgdkgdigdkgeignkgdVGEKGSKGDKGIDGTSILFGFGIPSPDL  266
               KG+KGD G    KG+KGD+G+ G  G KGD+G  G KG+KG  G   L G      D+
Sbjct  468   GLKGEKGDFGNDGLKGEKGDLGNNGLKGEKGDLGNNGLKGEKGDLGNDGLKG---EKGDI  524

Query  267   GVDGDLYLDANTDELYGKVNGQWIPITNLKGEKGDKGNKGIdgekgn------kgdtgdk  320
             G DG                        LKGEKGD G+ G+ GEKG+      KG+ GD 
Sbjct  525   GDDG------------------------LKGEKGDIGDDGLKGEKGDIGDDGLKGEKGDI  560

Query  321   gidgskgdkgdtgnkgdigdkgdqgikgdigd---kgekgdigekgdk---gekgikgdk  374
             G DG KG+KGD G KGD G  G+ G+KGDIGD   KGEKGD+GEKGDK   G  G+KGDK
Sbjct  561   GDDGLKGEKGDLGEKGDKGGIGNDGLKGDIGDDGLKGEKGDLGEKGDKGGIGNDGLKGDK  620

Query  375   gdigekgnkgdigdkgekgdkgidgdkgikgdkgdigekgdkgdigekgnkgekgd---k  431
             GDIG+KG KGDIGD G KGD+G  GDKG KG+ GD G KGDKGDIG+KG KG  GD   K
Sbjct  621   GDIGDKGEKGDIGDAGPKGDEGNIGDKGEKGNLGDAGLKGDKGDIGDKGEKGNLGDAGLK  680

Query  432   gdkgdigekgdkgdtgskgdkgdkgekgdkgdkgekgdigdkgekgdkgdkgdkgdkgdk  491
             GDKGDIG+KG+KG+ G KG+KGD G+KG+KGD GEKG+IGD G KGDKGD GD G KGDK
Sbjct  681   GDKGDIGDKGEKGNLGEKGEKGDLGDKGEKGDLGEKGNIGDTGLKGDKGDIGDAGLKGDK  740

Query  492   gdkgdtgdkgdkgdkgdkgdkgdNGTSILFGSGPPSPDLGMVGDLYIDVTTDELYGKVNA  551
             GD GD G KGDKGD G+ G KG+ G                      D+  D L G+   
Sbjct  741   GDLGDAGLKGDKGDIGNDGLKGEKG----------------------DLGNDGLKGEKGD  778

Query  552   KMNDNIRVSAKVNVNKQITLQATGQWIPLTnlkgdkgdkgingnkgdkgekgdkgnpgTN  611
               ND ++        K       G+       KG+KGD G  G KGD GEKG+KG+ G  
Sbjct  779   LGNDGLKGDKGEKGEKG-EKGDIGE-------KGEKGDLGEKGEKGDLGEKGEKGDLGE-  829

Query  612   agkgekgdkgdkgdagTSILFGQGAPDPNQGVDGDIYIDTLTGELYRKVNGLWVPEIdik  671
               KGEKGD G+KG+ G     G+                                    K
Sbjct  830   --KGEKGDSGEKGEKGEKGDLGE------------------------------------K  851

Query  672   gdkgekgdkgnagdkgTSGEKGDLgskgekgdtgekgdkgnkgdrgdkgikgdigskgdk  731
             G+KG+ G+KG  GD G  GEKGD+G KGEKG+TG+KG+KG  GD+G+KG  GD   KG+K
Sbjct  852   GEKGDLGEKGEKGDLGEKGEKGDVGDKGEKGETGDKGEKGETGDKGEKGETGD---KGEK  908

Query  732   gdignkgdkgdrgdkgikgdaglkgdkgdigqkgdkgtkgdrgdkgekgdaglkgnkgdi  791
             GD+G+KG+KG+ GDKG KGD G KG+KGD+G+KG+   KG+ GDKGEKGD G KG KGD+
Sbjct  909   GDLGDKGEKGETGDKGEKGDLGEKGEKGDLGEKGE---KGETGDKGEKGDLGEKGEKGDL  965

Query  792   ---------------------------glkgdkgtkgdrgdkgtkgdrgdkgdignkgdk  824
                                        G  GDKG KGD GDKG KGD GDKG+   KG+ 
Sbjct  966   GEKGEKGEKGETGEKGEKGETGEKGEKGETGDKGEKGDIGDKGEKGDIGDKGE---KGET  1022

Query  825   gdkgtkgdrgdkgvkgdkgdkgnkgdkgnigikgdkgdrsdkglkgdkgdkgdtgdiglk  884
             GDKG KGD GDKG KG+ GDKG KGD G+ G KGD GD+ +KG  GDKG+KG+TGD G K
Sbjct  1023  GDKGEKGDIGDKGEKGETGDKGEKGDVGDKGEKGDVGDKGEKGEIGDKGEKGETGDKGEK  1082

Query  885   gdkgdigekgikgdkgingskgykgdkgdkgskgdkgnkgdkgskgdkgd  934
             G+ GD GEKG  GD      KG KGD GDKG KG+ G+KG+KG  GDKG+
Sbjct  1083  GETGDKGEKGETGD------KGEKGDIGDKGEKGETGDKGEKGDIGDKGE  1126


 Score = 304 bits (779),  Expect = 1e-79, Method: Compositional matrix adjust.
 Identities = 271/722 (38%), Positives = 380/722 (53%), Gaps = 81/722 (11%)

Query  1225  SAVFGYQTTATgsgsivyginnssgiss---gsngslvgglA-NTGGIIRSFSGAEGSIA  1280
             S++F     A G G+ ++G  N+SG+     G  G++  G A N   II       GSI 
Sbjct  1606  SSIFLNSLVAAG-GTELFGFANNSGVIQARFGCYGAIARGYADNNSSIIVE---GPGSIV  1661

Query  1281  FGSSEINGIITTGFGAQGSIVggyss-ggtiatgsganasEAFGQATTGSLITTGPGAIG  1339
             FGSS    +I++  G  GS++GGYSS  GTIA+G  + +S  +G A + S++ TG GAI 
Sbjct  1662  FGSSTSGSVISSNQGCDGSLIGGYSSNSGTIASGISSISSHVYGSAVSNSILGTGSGAIA  1721

Query  1340  SSTRGYSVGNSVITTGLASWASQITGYAsnsgiifsgsgtstsdiiasVTDSSTLTigdg  1399
             S+  GY++ NS I+TG  S  S   GYASNSG I +                     G G
Sbjct  1722  STVFGYALNNSSISTGFNSHGSFSRGYASNSGTILT---------------------GSG  1760

Query  1400  sigssiRGYCSSGSLISLGPNSNGSIINATVNNFSTLITSSGVNGSSIVARANNSGLISI  1459
             ++GS   G  S+ S I  G N+NGS      +N ST+ T S   GS ++  A+ SG IS 
Sbjct  1761  AVGSLAMGN-SNNSQIFTGINANGSSAQGNADN-STIFTGSSAFGSRVMGSASTSGSISS  1818

Query  1460  SGNCFGSQFVFNSINGGNITIGSTHAGSQIVGSANTSGIITVVGGLNGTLVAANssstsg  1519
               N  GS+ V  S+ GG I+ GS   GS+ +G A+ SG IT      G+LV  +SS ++ 
Sbjct  1819  GPNAIGSEAVGYSL-GGIISTGSGAYGSKAMGFASNSGSITTGSNAFGSLVMGSSSGSTI  1877

Query  1520  vristsFGSLLAGNATTGGWFRPGQAQGSVIAGQASASGVILTAFNAGCNVIGYANRGST  1579
                  S GS++ GNA            GS+  G  S           G +++G+ +    
Sbjct  1878  STGINSIGSVIRGNAI---------GNGSMTTGSGSF----------GTSILGFVSSSGR  1918

Query  1580  LGINQNAFGYSVMGYADLNSTITSNALGANACRIMGYALNNSTIFMDSLVAANATDLFGY  1639
             L I+  A+G  + GYA   S+I     G     I GY L+   + + S  ++N +++ G 
Sbjct  1919  LLISDAAYGSHISGYAS-TSSIAQILNGTYGSYISGYTLSGGIMSIGS-DSSNGSEVMG-  1975

Query  1640  ANNSGVIQAADQCAGALARGVAQNNSSIVTRGNGSMTFGFSNNNSTIFTGQFSDGCFVGG  1699
                         C GA          SI     G   FG     ST+  G  S G    G
Sbjct  1976  -----------DCNGATM--------SIGNSSPGCKCFGNVIGGSTMSLGVGSRGSICSG  2016

Query  1700  YANsggtistgstsPASHVFGFSNSGSFITTGNNTNASTVFGYATANSTITTGANSNGSL  1759
             Y  + G ++ G ++    + G S S + I+  + T  S +FG AT N  IT   + NG+ 
Sbjct  2017  YVTANGQMTIGDSTLGCAISGAS-SNATISIPSTTQGSHIFGAATNNGIITL--SGNGTF  2073

Query  1760  AVGYTGSSGELLGALGQTSFAIGRNNTasgaysgaigissyaNMEGSFAHSSFQDTVNPV  1819
               G + +SGE+  AL   SFA GRNN +   YSG+IGI+S A M GSFAH+SF  + NP+
Sbjct  2074  VAGISSASGEIHRALSNGSFAFGRNNKSDAEYSGSIGINSLAYMPGSFAHASFSSSGNPL  2133

Query  1820  SAGRSQNIKVMGRKVGTQIVLANGSYATLPYDGYGDVFARLIGSSGTAVGLTFQVTRTAG  1879
              +G SQN KVMGR +  +IVL+N   ATLP  G+ +V AR+IGSSGT+V   FQV+  AG
Sbjct  2134  QSGSSQNTKVMGRNLSGRIVLSNNLPATLPLVGFANVNARIIGSSGTSVTSCFQVSNIAG  2193

Query  1880  TYTVAPPITPSGGI-LWLSPSGVAAPPLAI-TALGTSGFTITLTDA--QNYNCYFDIVNY  1935
             TY V+ P +PSGGI  +++P+GV   P  + TAL TSGFTIT++++  QNY+CY+DIVN 
Sbjct  2194  TYAVSIPTSPSGGISCFVNPAGVTPTPTFVPTALSTSGFTITISNSSGQNYSCYYDIVNI  2253

Query  1936  SS  1937
             SS
Sbjct  2254  SS  2255


>ref|YP_007418170.1| collagen-like protein 7 [Megavirus lba]
 gb|AGD92194.1| collagen-like protein 7 [Megavirus lba]
Length=2199

 Score = 1207 bits (3124),  Expect = 0.0, Method: Compositional matrix adjust.
 Identities = 889/1735 (51%), Positives = 1105/1735 (64%), Gaps = 231/1735 (13%)

Query  231   geignkgdVGEKGSKGDKGIDGTSILFGFGIPSPDLGVDGDLYLDANTDELYGKVNGQWI  290
             G  G KGD GEKG  G  G +G  I+ G+  P+ + G + D+YLDA T+ +Y K N +WI
Sbjct  35    GRNGPKGDKGEKGKDGKDGNNGNEIIIGYNKPNNNTGNNNDIYLDACTNNIYVKNNNKWI  94

Query  291   PITNL------------------KGEKGDKGNKGIdgekg------------------nk  314
              + N+                  KGEKGD GNKG  GEKG                  NK
Sbjct  95    FVNNIRGKHGTKGEKGESCRDLTKGEKGDPGNKGNKGEKGDIGNKGNKGEKGDIGNKGNK  154

Query  315   gdtgdkgidgskgdkgdtgnkgdigdkgdqgikgdigdkgekgdigekgdk------gek  368
             G+ GD G  G KG+KGD GNKGDIG+KGD G KGDIG+KGEKGD+G KG+K      GEK
Sbjct  155   GEKGDPGNKGEKGEKGDLGNKGDIGNKGDIGNKGDIGNKGEKGDLGNKGEKGDLGNKGEK  214

Query  369   gikgdkgdigek------------gnkgdi------------------------------  386
             G  GDKG  G +            GN GDI                              
Sbjct  215   GDIGDKGVNGSQILTGVGIPSDNLGNVGDIYIDITNNDLYQKFIVPVFRLQTNSIHTSVI  274

Query  387   -------------gdkgekg---------------dkgidgdkgikgdkgdigekgdkgd  418
                          GDKG+KG               + G+DGD  I  + G++  K +   
Sbjct  275   ESTGTWVYRTNLEGDKGDKGTNGSQILFGSGIPTNNLGVDGDIYINTNNGNLYSKINGVW  334

Query  419   igekgnkgekgdkgdkgdigekgdkgdtgskgdkgdkgekgdkgdkgekgdigdkgekgd  478
             + +    G KG+KG+ G+ G KG KGD G+ G KG KG+ G+ G KG+KGD+G+ G KG 
Sbjct  335   VLQMNIIGSKGEKGNIGNDGSKGQKGDIGNNGLKGQKGDIGNNGLKGQKGDLGNNGLKGQ  394

Query  479   kgdkgdkgdkgdkgdkgdtgdkgdkgdkgdkgdkgdNGTSILFGSGPPSPDLGMVGDLYI  538
             KGD G+ G KG KGD G+ G KG KGD GDKGDKGD G   L G+     DLG       
Sbjct  395   KGDLGNNGLKGQKGDLGNNGLKGQKGDLGDKGDKGDLGNDGLKGN---KGDLG-------  444

Query  539   DVTTDELYGKVNAKMNDNIRVSAKVNVNKQITLQATGQWIPLTnlkgdkgdkgingnkgd  598
                 D L G+     ND                           LKG+KGD G +G+KG+
Sbjct  445   ---NDGLKGEKGDFGNDG--------------------------LKGEKGDLGNDGSKGE  475

Query  599   kgekgd---------kgnpgTNagkgekgd------kgdkgdagTSILFGQGAPDPNQGV  643
             KGEKGD         KG+ G +  KGEKGD      KG+KGD G + L G+     N G+
Sbjct  476   KGEKGDFGNDGLKGNKGDLGNDGSKGEKGDLGNNGLKGEKGDLGNNGLKGEKGDLGNNGL  535

Query  644   DG---DIYIDTLTGELYRKVNGLWVPEIdikgdkgekgdkgnagdkgTSGEKGDLgskge  700
              G   D+  D L G+     +     E    GD G KG+KG+ GD G  GEKGDLG KG+
Sbjct  536   KGEKGDLGNDGLKGDKGDIGDDGLKGEKGDIGDDGLKGEKGDIGDDGLKGEKGDLGEKGD  595

Query  701   kgdtgekgdkgnkgdrgdkgikgdigskgdkgdignkgdkgdrgdkgikgdaglkgdkgd  760
             KG  G  G KG+KGD GDKG KGDIG  G KGD GN GDKG++G+ G   DAGLKGDKGD
Sbjct  596   KGGIGNDGLKGDKGDIGDKGEKGDIGDAGPKGDEGNIGDKGEKGNLG---DAGLKGDKGD  652

Query  761   igqkgdkgtkgd---rgdkgekgdaglkgnkgdiglkgdkgtkgdrgdkgtkgdrgdkgd  817
             IG KG+KG  GD   +GDKG+ GD G KGN GD GLKGDKG  GD+G+KG  G++G+KGD
Sbjct  653   IGDKGEKGNLGDAGLKGDKGDIGDKGEKGNLGDAGLKGDKGDIGDKGEKGNLGEKGEKGD  712

Query  818   ignkgdkgdkgtkgdrgdkgvkgdkgdkgnkgdkgnigikgdkgdrsdkglkgdkgdkgd  877
             +G+KG+KGD G KG+ GD G+KGDKGD G+ G      +KGDKGD  D GLKGDKGD   
Sbjct  713   LGDKGEKGDLGEKGNIGDTGLKGDKGDIGDAG------LKGDKGDLGDAGLKGDKGD---  763

Query  878   tgdiglkgdkgdigekgikgdkgingskgyk---------------gdkgdkgskgdkgn  922
              G+ GLKG+KGD+G  G+KG+KG  G+ G K               G+KG+KG  G+KG 
Sbjct  764   IGNDGLKGEKGDLGNDGLKGEKGDLGNDGLKGDKGEKGEKGEKGDIGEKGEKGDLGEKGE  823

Query  923   kgdkgskgdkgdigikgskgdkgdkgdkg---------------skgdkgdigskgdkgd  967
             KGD G KG+KGD+G KG KGD G+KG+KG                KG+KGD+G KG+KGD
Sbjct  824   KGDLGEKGEKGDLGEKGEKGDSGEKGEKGDSGEKGEKGEKGDLGEKGEKGDLGEKGEKGD  883

Query  968   ------kgdigtkgdkgtkgdkgikgdigskgdkgskgdkgskgdkgdigskgdkgdkgd  1021
                   KGD+G KG+KG  GDKG KG+ G KG+KG  GDKG KGD GD G KG+ GDKG+
Sbjct  884   LGEKGEKGDVGDKGEKGETGDKGEKGETGDKGEKGETGDKGEKGDLGDKGEKGETGDKGE  943

Query  1022  kgskgdkgskg---ikgdkgdkgtkgdkgikgdkgdkgikgdkgdkgdkgdkgikgdkgd  1078
             KG  GDKG KG    KG+KGD G KG+KG  GDKG+KG  GDKG+KG+ GDKG KGD G+
Sbjct  944   KGETGDKGEKGDLGEKGEKGDLGEKGEKGDIGDKGEKGETGDKGEKGETGDKGEKGDLGE  1003

Query  1079  kgdkgdkgdkgtkgdkgdkgdkgskgdkgdkgdkgdkgekgskgdkgdkg---dkgdkgd  1135
             KG+KGD G+KG KGD GDKG+KG  GDKG+KG+ GDKGEKG  GDKG+KG   DKG+KGD
Sbjct  1004  KGEKGDLGEKGEKGDVGDKGEKGETGDKGEKGETGDKGEKGDIGDKGEKGETGDKGEKGD  1063

Query  1136  kgdkgdTATCEIVNTDGQTRVSACNTGFVKIEASGYEITTAPNGSSDLAPDPFDPSNVSG  1195
              GDKG+TATCEIVNTDG+TRVSACNTG VKIEAS YE+TT PNGSSD+ PDPFDPSN SG
Sbjct  1064  IGDKGETATCEIVNTDGETRVSACNTGIVKIEASNYEMTTEPNGSSDIGPDPFDPSNTSG  1123

Query  1196  MNTKLFGIQNGAFRSGNFTATNLSDIGQYSAVFGYQTTATgsgsivyginnssgissgsn  1255
             +N K FG+  G FR GNFTA +LS +G YS   GY T AT SGSIVYG+N+S  I S +N
Sbjct  1124  LNMKYFGLSGGIFREGNFTADDLSVLGTYSTAMGYHTRATASGSIVYGLNSSGQILSAAN  1183

Query  1256  gslvgglANTGGIIRSFSGAEGSIAFGSSEINGII-TTGFGAQGSIVggyssggtiatgs  1314
             GSLVGG+ N GG I+S SG++GS+ +G S     I   G G+  +  G   +G +I TG 
Sbjct  1184  GSLVGGITNNGGNIQSTSGSDGSMVYGLSTSGSFIQANGIGSCAN--GKTENGSSIITGI  1241

Query  1315  ganasEAFGQATTGSLITTGPGAIGSSTRGYSVGNSVITTGLASWASQITGYAsnsgiif  1374
              A+ S++ G A    +I TG GA  S + G+S  NSVI+ G AS+ SQ+ GYA+NSG I 
Sbjct  1242  SADGSKSSGYADNSGIIFTGSGAYASQSMGFSNNNSVISVGDASYGSQVIGYANNSGSIT  1301

Query  1375  sgsgtstsdiiasVTDSSTLTigdgsigssiRGYCSSGSLISLGPNSNGSIINATVNNFS  1434
              G+ + TS+IIA+ TDSS ++I D   GSSI GYCSSGS I++   SN S I+A+  N S
Sbjct  1302  MGNISLTSNIIATSTDSSIISISDRCSGSSINGYCSSGSSITMRAGSNSSQIHASSENGS  1361

Query  1435  TLITSSGVNGSSIVARANNSGLISISGNCFGS-QFVFNSINGGNITIGSTHAGSQIVGSA  1493
             T+ITSSG  GSSI+ RANN G+I++SG    + Q + ++ NGG++ I STH GSQ++G A
Sbjct  1362  TIITSSGFTGSSIIGRANNGGIINVSGGTPNAIQVIGHANNGGSVNISSTHNGSQVLGFA  1421

Query  1494  NTSGIITVVGGLNGTLVAANssstsgvristsFGSLLAGNATTGGWFRPGQAQGSVIAGQ  1553
             N+SG I+V+G LNG++VAANS+STSGVRIS   GSL+  +A TGG+FRPGQ QGS++ GQ
Sbjct  1422  NSSGQISVIGALNGSMVAANSTSTSGVRISACTGSLIGASAITGGFFRPGQCQGSLMVGQ  1481

Query  1554  ASASGVILTAFNAGCNVIGYANRGSTLGINQNAFGYSVMGYADLNSTITSNALGANACRI  1613
             AS+SGVI TAFN G ++IGYANRGST+ +NQN  G S+MG AD+NSTITS+ALGA+A RI
Sbjct  1482  ASSSGVIGTAFNIGSSIIGYANRGSTIALNQNTNGCSIMGTADVNSTITSDALGASAIRI  1541

Query  1614  MGYALNNSTIFMDSLVAANATDLFGYANNSGVIQAADQCAGALARGVAQNNSSIVTRGNG  1673
             MGYA NNS+IF++SLVAA  T+LFG+ANNSGVIQA   C GA+ARG A NNSSI+  G G
Sbjct  1542  MGYANNNSSIFLNSLVAAGGTELFGFANNSGVIQARFGCYGAIARGYADNNSSIIVEGPG  1601

Query  1674  SMTFGFSNNNSTIFTGQFSDGCFVGGYANsggtistgstsPASHVFGFSNSGSFITTGNN  1733
             S+ FG S + S I + Q  DG  +GGY+++ GTI++G +S +SHV+G + S S + TG+ 
Sbjct  1602  SIVFGSSTSGSVISSNQGCDGSLIGGYSSNSGTIASGISSISSHVYGSAVSNSILGTGSG  1661

Query  1734  TNASTVFGYATANSTITTGANSNGSLAVGYTGSSGELLGALGQT-SFAIGRNNTa  1787
               ASTVFGYA  NS+I+TG NS+GS + GY  +SG +L   G T S A+G +N +
Sbjct  1662  AIASTVFGYALNNSSISTGFNSHGSFSRGYASNSGTILTGSGATGSLAMGNSNNS  1716


 Score = 640 bits (1650),  Expect = 0.0, Method: Compositional matrix adjust.
 Identities = 546/1149 (48%), Positives = 678/1149 (59%), Gaps = 263/1149 (23%)

Query  54    DIYLDRITRIYYKKINGVWVKNVCNNHRCCYPKECKGNPHTkgekgetgpkgikgekgDR  113
             DIYLD  T   Y K N  W+    NN R                                
Sbjct  75    DIYLDACTNNIYVKNNNKWI--FVNNIR--------------------------------  100

Query  114   GLKGEKGNNgdpgekgekgakgdkgesgekgakgdkgdkgdigekgekgdkgdigekgek  173
                   G +G  GEKGE      KGE G+ G KG+KG+KGDIG KG KG+KGDIG KG K
Sbjct  101   ------GKHGTKGEKGESCRDLTKGEKGDPGNKGNKGEKGDIGNKGNKGEKGDIGNKGNK  154

Query  174   gdkgdigekgdkgdlgekgekgdpgqkgekgdkgdfgdkgdkgdigekgdkgdigdkgei  233
             G+KGD G KG      EKGEKGD G KG+ G+KGD G+KGD   IG KG+KGD+G+KGE 
Sbjct  155   GEKGDPGNKG------EKGEKGDLGNKGDIGNKGDIGNKGD---IGNKGEKGDLGNKGEK  205

Query  234   gnkgdVGEKGSKGDKGIDGTSILFGFGIPSPDLGVDGDLYLDANTDELYGKV--------  285
             G+ G+ GEKG  GDKG++G+ IL G GIPS +LG  GD+Y+D   ++LY K         
Sbjct  206   GDLGNKGEKGDIGDKGVNGSQILTGVGIPSDNLGNVGDIYIDITNNDLYQKFIVPVFRLQ  265

Query  286   -----------NGQWIPITNLKGEKGDKG---------------NKGIdge---------  310
                         G W+  TNL+G+KGDKG               N G+DG+         
Sbjct  266   TNSIHTSVIESTGTWVYRTNLEGDKGDKGTNGSQILFGSGIPTNNLGVDGDIYINTNNGN  325

Query  311   ---------------kgnkgdtgdkgidgskgdkgdtgn------kgdigdkgdqgikgd  349
                             G+KG+ G+ G DGSKG KGD GN      KGDIG+ G +G KGD
Sbjct  326   LYSKINGVWVLQMNIIGSKGEKGNIGNDGSKGQKGDIGNNGLKGQKGDIGNNGLKGQKGD  385

Query  350   igd---kgekgdi------gekgdkgekgikgdkgdigekgnkgdigdkgekgdkgidgd  400
             +G+   KG+KGD+      G+KGD G  G+KG KGD+G+KG+KGD+G+ G KG+KG  G+
Sbjct  386   LGNNGLKGQKGDLGNNGLKGQKGDLGNNGLKGQKGDLGDKGDKGDLGNDGLKGNKGDLGN  445

Query  401   kgikgdkgdige---kgdkgdigekgnkgekgdkgdkgdigekgdkgdtgskgdkgdkge  457
              G+KG+KGD G    KG+KGD+G  G+KGEKG+KGD G+ G KG+KGD G+ G KG+KG+
Sbjct  446   DGLKGEKGDFGNDGLKGEKGDLGNDGSKGEKGEKGDFGNDGLKGNKGDLGNDGSKGEKGD  505

Query  458   kgdkgdkgekgdigdkgekgdkgdkgdkgdkgdkgdkgd---------------tgdkgd  502
              G+ G KGEKGD+G+ G KG+KGD G+ G KG+KGD G+                G+KGD
Sbjct  506   LGNNGLKGEKGDLGNNGLKGEKGDLGNNGLKGEKGDLGNDGLKGDKGDIGDDGLKGEKGD  565

Query  503   kgdkgdkgdkgdNGTSILFGSGPPSPDLGMVGDLYIDVTTDELYGKVNAKMNDNIRVSAK  562
              GD G KG+KGD G   L G      DLG  GD                           
Sbjct  566   IGDDGLKGEKGDIGDDGLKG---EKGDLGEKGD---------------------------  595

Query  563   VNVNKQITLQATGQWIPLTnlkgdkgdkgingnkgdkgekgdkgnpgTNagkgekgdkgd  622
                                  KG  G+ G+ G+KGD G+KG+KG+ G    KG++G+ GD
Sbjct  596   ---------------------KGGIGNDGLKGDKGDIGDKGEKGDIGDAGPKGDEGNIGD  634

Query  623   kgdagTSILFGQGAPDPNQGVDGDIYIDTLTGELYRKVNGLWVPEIdikgdkgekgdkgn  682
             KG+ G            + G+ GD                        KGD G+KG+KGN
Sbjct  635   KGEKGNL---------GDAGLKGD------------------------KGDIGDKGEKGN  661

Query  683   agdkgTSGEKGDLgskgekgdtgekgdkgnkgdrgdkgikgdigskgdkgdignkgdkgd  742
              GD G  G+KGD+G KGEKG+ G+ G KG+KGD GDKG KG++G KG+KGD+G+KG+KGD
Sbjct  662   LGDAGLKGDKGDIGDKGEKGNLGDAGLKGDKGDIGDKGEKGNLGEKGEKGDLGDKGEKGD  721

Query  743   rgdkgikgdaglkgdkgdigqkgdkgtkgdrgdkgekgdaglkgnkgdiglkgdkgtkgd  802
              G+KG  GD GLKGDKGDI   GD G KGD+GD    GDAGLKG+KGDIG  G KG KGD
Sbjct  722   LGEKGNIGDTGLKGDKGDI---GDAGLKGDKGD---LGDAGLKGDKGDIGNDGLKGEKGD  775

Query  803   rgdkgtkgdrgdkgd------------------ignkgdkgdkgtkgdrgdkgvkgdkgd  844
              G+ G KG++GD G+                  IG KG+KGD G KG++GD G KG+KGD
Sbjct  776   LGNDGLKGEKGDLGNDGLKGDKGEKGEKGEKGDIGEKGEKGDLGEKGEKGDLGEKGEKGD  835

Query  845   kgnkgdkgnigikgdkgdr---sdkglkgdkgdkgdtgdiglkgdkgdigekgikgdkgi  901
              G KG+KG+ G KG+KGD     +KG KGD G+KG+ GD+G KG+KGD+GEKG KGD   
Sbjct  836   LGEKGEKGDSGEKGEKGDSGEKGEKGEKGDLGEKGEKGDLGEKGEKGDLGEKGEKGD---  892

Query  902   ngskgykgdkgdkgskgdkgnkgdkgskgdkgdigikgskgdkgdkgdkgskgdkgdigs  961
                    GDKG+KG  GDKG KG+ G KG+KG+ G KG KGD GDKG+KG  GDKG+ G 
Sbjct  893   ------VGDKGEKGETGDKGEKGETGDKGEKGETGDKGEKGDLGDKGEKGETGDKGEKGE  946

Query  962   kgdkgdkgdigtkgdkgtkgdkgikgdigskgdkgskgdkgskgdkgdigskgdkgdkgd  1021
              GDKG+KGD+G KG+KG  G+KG KGDIG KG+KG  GDKG KG+ GD   KG+KGD G+
Sbjct  947   TGDKGEKGDLGEKGEKGDLGEKGEKGDIGDKGEKGETGDKGEKGETGD---KGEKGDLGE  1003

Query  1022  kgskgdkgskgikgdkgdkgtkgdkgikgdkgdkgikgdkgdkgdkgdkgikgdkgdkgd  1081
             KG KGD G KG KGD GDKG KG+ G KG+KG+ G KG+KGD GDKG+KG  GDKG+KGD
Sbjct  1004  KGEKGDLGEKGEKGDVGDKGEKGETGDKGEKGETGDKGEKGDIGDKGEKGETGDKGEKGD  1063

Query  1082  kgdkgdkgt  1090
              GDKG+  T
Sbjct  1064  IGDKGETAT  1072


 Score = 296 bits (757),  Expect = 4e-77, Method: Compositional matrix adjust.
 Identities = 270/723 (37%), Positives = 376/723 (52%), Gaps = 82/723 (11%)

Query  1225  SAVFGYQTTATgsgsivyginnssgiss---gsngslvgglA-NTGGIIRSFSGAEGSIA  1280
             S++F     A G G+ ++G  N+SG+     G  G++  G A N   II       GSI 
Sbjct  1549  SSIFLNSLVAAG-GTELFGFANNSGVIQARFGCYGAIARGYADNNSSIIVE---GPGSIV  1604

Query  1281  FGSSEINGIITTGFGAQGSIVggyss-ggtiatgsganasEAFGQATTGSLITTGPGAIG  1339
             FGSS    +I++  G  GS++GGYSS  GTIA+G  + +S  +G A + S++ TG GAI 
Sbjct  1605  FGSSTSGSVISSNQGCDGSLIGGYSSNSGTIASGISSISSHVYGSAVSNSILGTGSGAIA  1664

Query  1340  SSTRGYSVGNSVITTGLASWASQITGYAsnsgiifsgsgtstsdiiasVTDSSTLTigdg  1399
             S+  GY++ NS I+TG  S  S   GYASNSG                     T+  G G
Sbjct  1665  STVFGYALNNSSISTGFNSHGSFSRGYASNSG---------------------TILTGSG  1703

Query  1400  sigssiRGYCSSGSLISLGPNSNGSIINATVNNFSTLITSSGVNGSSIVARANNSGLISI  1459
             + GS   G  S+ S I  G N+NGS      +N ST+ T S   GS ++  A+ SG IS 
Sbjct  1704  ATGSLAMGN-SNNSQIFTGINANGSSAQGNADN-STIFTGSSAFGSRVMGSASTSGSISS  1761

Query  1460  SGNCFGSQFVFNSINGGNITIGSTHAGSQIVGSANTSGIITVVGGLNGTLVAANssstsg  1519
               N  GS+ V  S+ GG I+ GS   GS+ +G A+ SG IT      G+LV  +SS ++ 
Sbjct  1762  GPNAIGSEAVGYSL-GGIISTGSGAYGSKAMGFASNSGSITTGSNAFGSLVMGSSSGSTI  1820

Query  1520  vristsFGSLLAGNATTGGWFRPGQAQGSVIAGQASASGVILTAFNAGCNVIGYANRGST  1579
                  S GS++ GNA            GS+  G  S           G +++G+ +    
Sbjct  1821  STGINSIGSVIRGNAI---------GNGSMTTGSGSF----------GTSILGFVSSSGR  1861

Query  1580  LGINQNAFGYSVMGYADLNSTITSNALGANACRIMGYALNNSTIFMDSLVAANATDLFGY  1639
             L I+  A+G  + GYA   S+I     G     I GY L+   + + S  ++N +++ G 
Sbjct  1862  LLISDAAYGSHISGYAS-TSSIAQILNGTYGSYISGYTLSGGIMSIGS-DSSNGSEVMG-  1918

Query  1640  ANNSGVIQAADQCAGALARGVAQNNSSIVTRGNGSMTFGFSNNNSTIFTGQFSDGCFVGG  1699
                         C GA          SI     G   FG     ST+  G  S G    G
Sbjct  1919  -----------DCNGATM--------SIGNSSPGCKCFGNVIGGSTMSLGVGSRGSICSG  1959

Query  1700  YANsggtistgstsPASHVFGFSNSGSFITTGNNTNASTVFGYATANSTITTGANSNGSL  1759
             Y  + G ++ G+++    + G S S + I+  + T  S +FG AT N  IT   + NG+ 
Sbjct  1960  YVTANGQMTIGNSTLGCAISGAS-SNATISIPSTTQGSHIFGAATNNGIITL--SGNGTF  2016

Query  1760  AVGYTGSSGELLGALGQTSFAIGRNNTasgaysgaigissyaNMEGSFAHSSFQDTVNPV  1819
               G + +SGE+  AL   SFA GRNN +   YSG+IGI+S A M GSFAH+SF  + NP+
Sbjct  2017  VAGISSASGEIHRALSNGSFAFGRNNKSDAEYSGSIGINSLAYMPGSFAHASFSSSGNPL  2076

Query  1820  SAGRSQNIKVMGRKVGTQIVLANGSYATLPYDGYGDVFARLIGSSGTAVGLTFQVTRTAG  1879
              +G SQN KVMGR +   IVL+N   ATLP  G+ +V AR+IGSSGT+V   FQV+  AG
Sbjct  2077  QSGSSQNTKVMGRNLSGLIVLSNNLPATLPLVGFANVNARIIGSSGTSVTSCFQVSNIAG  2136

Query  1880  TYTVAPPITPSGGI-LWLSPSGVAAPPLAI-TALGTSGFTITLTD---AQNYNCYFDIVN  1934
             TY V+ P +PSGGI  +++P+GV   P  + TAL TSGFTIT+ +    Q Y+CY+DIVN
Sbjct  2137  TYAVSIPTSPSGGISCFVNPAGVTPTPTFVPTALSTSGFTITINNNSGGQRYSCYYDIVN  2196

Query  1935  YSS  1937
              SS
Sbjct  2197  ISS  2199


>ref|YP_004894338.1| mg287 gene product [Megavirus chiliensis]
 gb|AEQ33491.1| collagen-like protein 7 [Megavirus chiliensis]
Length=1566

 Score = 1009 bits (2610),  Expect = 0.0, Method: Compositional matrix adjust.
 Identities = 647/1096 (59%), Positives = 805/1096 (73%), Gaps = 32/1096 (3%)

Query  707   kgdkgnkgdrgdkgikgdigskgdkgdignkgdkgdrgdkgikgdaglkgdkgdigqkgd  766
             KG+KG+ GD G KG KGD+G KGDKG IGN G KGD+GD G KG+   KGD GD G KGD
Sbjct  5     KGEKGDIGDDGLKGEKGDLGEKGDKGGIGNDGLKGDKGDIGDKGE---KGDIGDAGPKGD  61

Query  767   kgtkgdrgdkgekgdaglkgnkgdiglkgdkgtkgdrgdkgtkgdrgdkgdignkgdkgd  826
             +G  GD+G+KG  GDAGLKG+KGDIG   DKG KG+ GD G KGD+GD GD G KG+ G+
Sbjct  62    EGNIGDKGEKGNLGDAGLKGDKGDIG---DKGEKGNLGDAGLKGDKGDIGDKGEKGNLGE  118

Query  827   kgtkgdrgdkgvkgdkgdkgnkgdkgnigikgdkgdrsdkglkgdkgdkgdtgdiglkgd  886
             KG KGD GDKG KGD G+KGN GD G   +KGDKGD  D GLKGDKGD GD G   LKGD
Sbjct  119   KGEKGDLGDKGEKGDLGEKGNIGDTG---LKGDKGDIGDAGLKGDKGDLGDAG---LKGD  172

Query  887   kgdigekgikgdkgingskgykgdkgdkgskg------------dkgnkgdkgskgdkgd  934
             KGDIG  G+KG+KG  G+ G KG+KGD G+ G            +KG KGD G KG+KGD
Sbjct  173   KGDIGNDGLKGEKGDLGNDGLKGEKGDLGNDGLKGDKGEKGEKGEKGEKGDIGEKGEKGD  232

Query  935   igikgskgdkgdkgdkgskgdkgdigskgdkgdkgdigtkgdkgtkgdkgikgdigskgd  994
             +G KG KGD G+KG+KG  G+KG+ G  G+KG+KGD G KG+KG  G+KG KGD+G KG+
Sbjct  233   LGEKGEKGDLGEKGEKGDLGEKGEKGDLGEKGEKGDSGEKGEKGDSGEKGEKGDLGEKGE  292

Query  995   kgskgdkgskgdkgdigskgdkgdkgdkgskgdkgskgikgdkgdkgtkgdkgikgdkgd  1054
             KG   D G KG+KGD+G KG+KG+ GDKG KG+ G KG KGD GDKG KG+ G KG+KGD
Sbjct  293   KG---DLGEKGEKGDVGDKGEKGETGDKGEKGETGDKGEKGDLGDKGEKGETGDKGEKGD  349

Query  1055  kgikgdkgdkgdkgdkgikgdkgdkgdkgdkgdkgtkgdkgdkgdkgskgdkgdkgdkgd  1114
              G KG+KGD G+KG+KG  GDKG+KG+ GDKG+KG  GDKG+KG+ G KG+KGD GDKG+
Sbjct  350   LGEKGEKGDLGEKGEKGDIGDKGEKGETGDKGEKGETGDKGEKGETGDKGEKGDVGDKGE  409

Query  1115  kgekgskgdkgdkgdkgdkgdkgdkgdTATCEIVNTDGQTRVSACNTGFVKIEASGYEIT  1174
             KGE G KG+KG+ GDKG+KGD GDKG+TATCEIVNTDG+TRVSACNTG VKIEAS YE+T
Sbjct  410   KGETGDKGEKGETGDKGEKGDIGDKGETATCEIVNTDGETRVSACNTGIVKIEASNYEMT  469

Query  1175  TAPNGSSDLAPDPFDPSNVSGMNTKLFGIQNGAFRSGNFTATNLSDIGQYSAVFGYQTTA  1234
             T PNGSSD+ PDPFDPSN SG+N K FG+  G FR GNFTA +LS +G YS   GY T A
Sbjct  470   TEPNGSSDIGPDPFDPSNTSGLNMKYFGLSGGIFREGNFTADDLSVLGTYSTAMGYHTRA  529

Query  1235  TgsgsivyginnssgissgsngslvgglANTGGIIRSFSGAEGSIAFGSSEINGII-TTG  1293
             T SGSIVYG+N+S  I S +NGSLVGG+ N GG I+S SG++GS+ +G S     I   G
Sbjct  530   TASGSIVYGLNSSGQILSAANGSLVGGITNNGGNIQSTSGSDGSMVYGLSTSGSFIQANG  589

Query  1294  FGAQGSIVggyssggtiatgsganasEAFGQATTGSLITTGPGAIGSSTRGYSVGNSVIT  1353
              G+  +  G   +G +I TG  A+ S++ G A    +I TG GA  S + G+S  NSVI+
Sbjct  590   IGSCAN--GKTENGSSIITGISADGSKSSGYADNSGIIFTGSGAYASQSMGFSNNNSVIS  647

Query  1354  TGLASWASQITGYAsnsgiifsgsgtstsdiiasVTDSSTLTigdgsigssiRGYCSSGS  1413
              G AS+ SQ+ GYA+NSG I  G+ + TS+IIA+ TDSS ++I D   GSSI GYCSSGS
Sbjct  648   VGDASYGSQVIGYANNSGSITMGNISLTSNIIATSTDSSIISISDRCSGSSINGYCSSGS  707

Query  1414  LISLGPNSNGSIINATVNNFSTLITSSGVNGSSIVARANNSGLISISGNCFGS-QFVFNS  1472
              I++   SN S I+A+  N ST+ITSSG  GSSI+ RANN G+I++SG    + Q + ++
Sbjct  708   SITMRAGSNSSQIHASSENGSTIITSSGFTGSSIIGRANNGGIINVSGGTPNAIQVIGHA  767

Query  1473  INGGNITIGSTHAGSQIVGSANTSGIITVVGGLNGTLVAANssstsgvristsFGSLLAG  1532
              NGG++ I STH GSQ++G AN+SG I+V+G LNG++VAANS+STSGVRIS   GSL+  
Sbjct  768   NNGGSVNISSTHNGSQVLGFANSSGQISVIGALNGSMVAANSTSTSGVRISACTGSLIGA  827

Query  1533  NATTGGWFRPGQAQGSVIAGQASASGVILTAFNAGCNVIGYANRGSTLGINQNAFGYSVM  1592
             +A TGG+FRPGQ QGS++ GQAS+SGVI TAFN G ++IGYANRGST+ +NQN  G S+M
Sbjct  828   SAITGGFFRPGQCQGSLMVGQASSSGVIGTAFNIGSSIIGYANRGSTIALNQNTNGCSIM  887

Query  1593  GYADLNSTITSNALGANACRIMGYALNNSTIFMDSLVAANATDLFGYANNSGVIQAADQC  1652
             G AD+NSTITS+ALGA+A RIMGYA NNS+IF++SLVAA  T+LFG+ANNSGVIQA   C
Sbjct  888   GTADVNSTITSDALGASAIRIMGYANNNSSIFLNSLVAAGGTELFGFANNSGVIQARFGC  947

Query  1653  AGALARGVAQNNSSIVTRGNGSMTFGFSNNNSTIFTGQFSDGCFVGGYANsggtistgst  1712
              GA+ARG A NNSSI+  G GS+ FG S + S I + Q  DG  +GGY+++ G I++G +
Sbjct  948   YGAIARGYADNNSSIIVEGPGSIVFGSSTSGSVISSNQGCDGSLIGGYSSNSGIIASGIS  1007

Query  1713  sPASHVFGFSNSGSFITTGNNTNASTVFGYATANSTITTGANSNGSLAVGYTGSSGELLG  1772
             S +SHV+G + S S + TG+   ASTVFGYA  NS+I+TG NS+GS + GY  +SG +L 
Sbjct  1008  SISSHVYGSAVSNSILGTGSGAIASTVFGYALNNSSISTGFNSHGSFSRGYASNSGTILT  1067

Query  1773  ALGQT-SFAIGRNNTa  1787
               G T S A+G +N +
Sbjct  1068  GSGATGSLAMGNSNNS  1083


 Score = 371 bits (952),  Expect = 3e-101, Method: Compositional matrix adjust.
 Identities = 261/459 (57%), Positives = 317/459 (69%), Gaps = 84/459 (18%)

Query  94   TkgekgetgpkgikgekgDRGLKGEKGNNgdpgekgekgakgdkgesgekgakgdkgdkg  153
             KGEKG+ G  G+KGEKGD G KG+KG  G+ G KG+KG  GDKGE G+ G  G KGD+G
Sbjct  4    VKGEKGDIGDDGLKGEKGDLGEKGDKGGIGNDGLKGDKGDIGDKGEKGDIGDAGPKGDEG  63

Query  154  digekgekg---------dkgdigekgekgdkgdigekgdkgdlgekgekgdpgqkgekg  204
            +IG+KGEKG         DKGDIG+KGEKG+ GD G KGDKGD+G+KGEKG+ G+KGEKG
Sbjct  64   NIGDKGEKGNLGDAGLKGDKGDIGDKGEKGNLGDAGLKGDKGDIGDKGEKGNLGEKGEKG  123

Query  205  d------kgdfgdkgdkgdigekgdkgdigdkgeignkgdVGEKGSKGDKGIDGTSILFG  258
            D      KGD G+KG+ GD G KGDKGDIGD G  G+KGD+G+ G KGDKG         
Sbjct  124  DLGDKGEKGDLGEKGNIGDTGLKGDKGDIGDAGLKGDKGDLGDAGLKGDKG---------  174

Query  259  FGIPSPDLGVDGDLYLDANTDELYGKVNGQWIPITNLKGEKGDKGNKGIdgekgnkgdtg  318
                  D+G DG                        LKGEKGD GN   DG KG KGD G
Sbjct  175  ------DIGNDG------------------------LKGEKGDLGN---DGLKGEKGDLG  201

Query  319  dkgid------------------gskgdkgdtgnkgdigdkgdqgikgdigdkgekgdig  360
            + G+                   G KG+KGD G KG+ GD G++G KGD+G+KGEKGD+G
Sbjct  202  NDGLKGDKGEKGEKGEKGEKGDIGEKGEKGDLGEKGEKGDLGEKGEKGDLGEKGEKGDLG  261

Query  361  ekgdkgekgikgdkgdigekgnkgdigdkgekgdkgidgdkgikgdkgdigekgdkgdig  420
            EKG+KG+ G KG+KGD GEKG KGD+G+KGEKGD G       KG+KGD+G+KG+KG+ G
Sbjct  262  EKGEKGDSGEKGEKGDSGEKGEKGDLGEKGEKGDLGE------KGEKGDVGDKGEKGETG  315

Query  421  ekgnkgekgdkgdkgdigekgdkgdtgskgdkgdkgekgdkgd---kgekgdigdkgekg  477
            +KG KGE GDKG+KGD+G+KG+KG+TG KG+KGD GEKG+KGD   KGEKGDIGDKGEKG
Sbjct  316  DKGEKGETGDKGEKGDLGDKGEKGETGDKGEKGDLGEKGEKGDLGEKGEKGDIGDKGEKG  375

Query  478  dkgdkgdkgdkgdkgdkgdtgdkgdkgdkgdkgdkgdNG  516
            + GDKG+KG+ GDKG+KG+TGDKG+KGD GDKG+KG+ G
Sbjct  376  ETGDKGEKGETGDKGEKGETGDKGEKGDVGDKGEKGETG  414


 Score = 311 bits (797),  Expect = 3e-82, Method: Compositional matrix adjust.
 Identities = 238/426 (56%), Positives = 284/426 (67%), Gaps = 48/426 (11%)

Query  89   KGNPHTkgekgetgpkgikgekgDRGLKGEKGNNgdpgekgekgakgdkgesgekgakgd  148
            KG+   KG+KG  G  G+KG+KGD G KGEKG+ GD G KG++G  GDKGE G  G  G 
Sbjct  20   KGDLGEKGDKGGIGNDGLKGDKGDIGDKGEKGDIGDAGPKGDEGNIGDKGEKGNLGDAGL  79

Query  149  kgdkgdigekgekgdkgdigekgekgd------kgdigekgdkgdlgekgekgdpgqkge  202
            KGDKGDIG+KGEKG+ GD G KG+KGD      KG++GEKG+KGDLG+KGEKGD G+KG 
Sbjct  80   KGDKGDIGDKGEKGNLGDAGLKGDKGDIGDKGEKGNLGEKGEKGDLGDKGEKGDLGEKGN  139

Query  203  kgdkgdfgdkgdkgdigekgdkgdigdkgeignkgdVGEKGSKGDKGIDGTSILFGFGIP  262
             GD G  GDKGD GD G KGDKGD+GD G  G+KGD+G  G KG+KG  G   L G    
Sbjct  140  IGDTGLKGDKGDIGDAGLKGDKGDLGDAGLKGDKGDIGNDGLKGEKGDLGNDGLKG---E  196

Query  263  SPDLGVDGDLYLDANTDELYGKVNGQWIPITNLKGEKGDKGNKGIdgekgnkgdtgdkgi  322
              DLG DG         E   K     I     KG+ G+KG KG  GEKG KGD G+KG 
Sbjct  197  KGDLGNDGLKGDKGEKGEKGEKGEKGDIGEKGEKGDLGEKGEKGDLGEKGEKGDLGEKGE  256

Query  323  ------------dgskgdkgdtgnkgdigdkgdqgikgdigdkgekgdigekgdkgekgi  370
                         G KG+KGD+G KG+ GD G++G KGD+G+KGEKGD+G+KG+KGE G 
Sbjct  257  KGDLGEKGEKGDSGEKGEKGDSGEKGEKGDLGEKGEKGDLGEKGEKGDVGDKGEKGETGD  316

Query  371  kgdkgdigekgnkgdigdkgekg---dkgidgdkgikgdkgdigekgdkgdigekgnkge  427
            KG+KG+ G+KG KGD+GDKGEKG   DKG  GD G KG+KGD+GEKG+KGDIG+KG KGE
Sbjct  317  KGEKGETGDKGEKGDLGDKGEKGETGDKGEKGDLGEKGEKGDLGEKGEKGDIGDKGEKGE  376

Query  428  kgdkgdk------------------gdigekgdkgdtgskgdkgdkgekgdkgdkgekgd  469
             GDKG+K                  GD+G+KG+KG+T      GDKGEKG+ GDKGEKGD
Sbjct  377  TGDKGEKGETGDKGEKGETGDKGEKGDVGDKGEKGET------GDKGEKGETGDKGEKGD  430

Query  470  igdkge  475
            IGDKGE
Sbjct  431  IGDKGE  436


 Score = 278 bits (710),  Expect = 7e-72, Method: Compositional matrix adjust.
 Identities = 278/725 (38%), Positives = 384/725 (53%), Gaps = 86/725 (12%)

Query  1225  SAVFGYQTTATgsgsivyginnssgiss---gsngslvgglA-NTGGIIRSFSGAEGSIA  1280
             S++F     A G G+ ++G  N+SG+     G  G++  G A N   II       GSI 
Sbjct  916   SSIFLNSLVAAG-GTELFGFANNSGVIQARFGCYGAIARGYADNNSSIIVE---GPGSIV  971

Query  1281  FGSSEINGIITTGFGAQGSIVggyss-ggtiatgsganasEAFGQATTGSLITTGPGAIG  1339
             FGSS    +I++  G  GS++GGYSS  G IA+G  + +S  +G A + S++ TG GAI 
Sbjct  972   FGSSTSGSVISSNQGCDGSLIGGYSSNSGIIASGISSISSHVYGSAVSNSILGTGSGAIA  1031

Query  1340  SSTRGYSVGNSVITTGLASWASQITGYAsnsgiifsgsgtstsdiiasVTDSSTLTigdg  1399
             S+  GY++ NS I+TG  S  S   GYASNSG I +GSG + S           L +G+ 
Sbjct  1032  STVFGYALNNSSISTGFNSHGSFSRGYASNSGTILTGSGATGS-----------LAMGN-  1079

Query  1400  sigssiRGYCSSGSLISLGPNSNGSIINATVNNFSTLITSSGVNGSSIVARANNSGLISI  1459
                       S+ S I  G N+NGS      +N ST+ T S   GS ++  A+ SG IS 
Sbjct  1080  ----------SNNSQIFTGINANGSSAQGNADN-STIFTGSSAFGSRVMGSASTSGSISS  1128

Query  1460  SGNCFGSQFVFNSINGGNITIGSTHAGSQIVGSANTSGIITVVGGLNGTLVAANssstsg  1519
               N  GS+ V  S+ GG I+ GS   GS+ +G A+ SG IT      G+LV  +SS ++ 
Sbjct  1129  GPNAIGSEAVGYSL-GGIISTGSGAYGSKAMGFASNSGSITTGSNAFGSLVMGSSSGSTI  1187

Query  1520  vristsFGSLLAGNATTGGWFRPGQ-AQGSVIAGQASASGVILTAFNA-GCNVIGYANRG  1577
                  S GS++ GNA   G    G  + G+ I G  S+SG +L +  A G ++ GYA+  
Sbjct  1188  STGINSIGSVIRGNAIGNGSMTTGSGSFGTSILGFVSSSGRLLISDAAYGSHISGYASTS  1247

Query  1578  STLGINQNAFGYSVMGYADLNSTITSNALGANACRIMGYALNNSTIFMDSLVAANATDLF  1637
             S   I    +G  + GY      ++  +  +N   +MG   N +T+ + +  ++     F
Sbjct  1248  SIAQILNGTYGSHISGYTLSGGIMSIGSDSSNGSEVMG-DCNGATMSIGN--SSPGCKCF  1304

Query  1638  GYANNSGVIQAADQCAGALARGVAQNNSSIVTRGNGSMTFGFSNNNSTIFTGQFSDGCFV  1697
             G      VI  +    G  +RG     S  VT  NG MT G    NST+       GC +
Sbjct  1305  G-----NVIGGSTMSLGVGSRGSIC--SGYVTA-NGQMTIG----NSTL-------GCAI  1345

Query  1698  GGYANsggtistgstsPASHVFGFSNSGSFITTGNNTNASTVFGYATANSTITTGANSNG  1757
              G A+S  TIS  ST+  SH+FG                      AT N  IT   + NG
Sbjct  1346  SG-ASSNATISIPSTTQGSHIFG---------------------AATNNGIITL--SGNG  1381

Query  1758  SLAVGYTGSSGELLGALGQTSFAIGRNNTasgaysgaigissyaNMEGSFAHSSFQDTVN  1817
             +   G + +SGE+  AL   SFA GRNN +   YSG+IGI+S A M GSFAH+SF  + N
Sbjct  1382  TFVAGISSASGEIHRALSNGSFAFGRNNKSDAEYSGSIGINSLAYMPGSFAHASFSSSGN  1441

Query  1818  PVSAGRSQNIKVMGRKVGTQIVLANGSYATLPYDGYGDVFARLIGSSGTAVGLTFQVTRT  1877
             P+ +G SQN KVMGR +   IVL+N   ATLP  G+ +V AR+IGSSGT+V   FQV+  
Sbjct  1442  PLQSGSSQNTKVMGRNLSGLIVLSNNLPATLPLVGFANVNARIIGSSGTSVTSCFQVSNI  1501

Query  1878  AGTYTVAPPITPSGGI-LWLSPSGVAAPPLAI-TALGTSGFTITLTD---AQNYNCYFDI  1932
             AGTY V+ P +PSGGI  +++P+GV   P  + TAL TSGFTIT+ +    Q Y+CY+DI
Sbjct  1502  AGTYAVSIPTSPSGGISCFVNPAGVTPTPTFVPTALSTSGFTITINNNSGGQRYSCYYDI  1561

Query  1933  VNYSS  1937
             VN SS
Sbjct  1562  VNISS  1566


>gb|AEX61384.1| collagen-like protein 7 [Megavirus courdo7]
Length=1611

 Score = 973 bits (2516),  Expect = 0.0, Method: Compositional matrix adjust.
 Identities = 631/1131 (56%), Positives = 779/1131 (69%), Gaps = 100/1131 (9%)

Query  753   glkgdkgdigqkgdkgtkgdrgdkgekgdaglkgnkgdiglkgdkgtkgdrgdkgtkgdr  812
             GLKG+KGDIG+KGDKG  G+ G KG+KGD G KG KGDIG  G KG +G+ GDKG KG+ 
Sbjct  3     GLKGEKGDIGEKGDKGGIGNDGLKGDKGDIGDKGEKGDIGDAGPKGDEGNIGDKGEKGNL  62

Query  813   gdkgdignkgdkgdkgtkgdrgdkgvkgdkgdkgnkgdkgnigikgdkgdrsdkglkgdk  872
             GD G  G+KGD GDKG KG+ GD G+KGDKGD G+KG+KGN+G KG+KGD  DKG KGD 
Sbjct  63    GDAGLKGDKGDIGDKGEKGNLGDAGLKGDKGDIGDKGEKGNLGEKGEKGDLGDKGEKGDL  122

Query  873   gdkgdtgdiglkgdkgdigekgikgdkging------------------skgykgdkgdk  914
             G+KGD GD GLKGDKGDIG+ G+KGDKG  G                   KG  G+ G K
Sbjct  123   GEKGDIGDTGLKGDKGDIGDTGLKGDKGDLGDAGLKGDKGDLGDDGLKGEKGDLGNDGLK  182

Query  915   gskgdkgnkg---------------------------dkgskgdkgdigikgskgdkgdk  947
             G KGD GN G                           DKG KGDKGD   KG  GDKG+K
Sbjct  183   GEKGDLGNDGLKGDKGEKGEKGEKGEKGEKGEKGDIGDKGEKGDKGDTSDKGETGDKGEK  242

Query  948   gdkgskgdkg---------------digsk-------------gdkgdkgdigtkgdkgt  979
             GD G KG+K                +I +K             GDKG+KGD+G KG+KG 
Sbjct  243   GDLGEKGEKVKKRVKLVIKEKKVILEIKAKRVKLEIKVKKVNLGDKGEKGDLGEKGEKGE  302

Query  980   kgdkgikgdigskg------------------dkgskgdkgskgdkgdigskgdkgdkgd  1021
              GDKG KGD+G KG                  DKG KGD G KG+KG+ G KG+KGD GD
Sbjct  303   TGDKGEKGDLGEKGEKGDLGEKGEKGEKGETGDKGEKGDIGEKGEKGETGDKGEKGDIGD  362

Query  1022  kgskgdkgskgikgdkgdkgtkgdkgikgdkgdkgikgdkgdkgdkgdkgikgdkgdkgd  1081
             KG KGD G KG KG+ GDKG KGD G KG+KG+ G KG+KGD GDKG+KG  GDKG+KGD
Sbjct  363   KGEKGDIGDKGEKGETGDKGEKGDIGDKGEKGETGDKGEKGDVGDKGEKGDVGDKGEKGD  422

Query  1082  kgdkgdkgtkgdkgdkgdkgskgdkgdkgdkgdkgekgskgdkgdkgdkgdkgdkgdkgd  1141
              GDKG+KG  GDKG+KGD G KG+KG+ GDKG+KG+ G KG+KG+ GDKG+KGD GDKG+
Sbjct  423   IGDKGEKGETGDKGEKGDIGDKGEKGETGDKGEKGDIGDKGEKGETGDKGEKGDIGDKGE  482

Query  1142  TATCEIVNTDGQTRVSACNTGFVKIEASGYEITTAPNGSSDLAPDPFDPSNVSGMNTKLF  1201
             TATCEIVNTDG+TRVSACNTG VKIEAS YE+TT PNGSSD+ PDPFDPSN SG+N K F
Sbjct  483   TATCEIVNTDGETRVSACNTGIVKIEASNYEMTTEPNGSSDIGPDPFDPSNTSGLNMKYF  542

Query  1202  GIQNGAFRSGNFTATNLSDIGQYSAVFGYQTTATgsgsivyginnssgissgsngslvgg  1261
             G+  G FR GNFTA +LS +G YS   GY T AT SGSIVYG+N+S  I S +NGSLVGG
Sbjct  543   GLSGGIFREGNFTADDLSVLGTYSTAMGYHTRATASGSIVYGLNSSGQILSAANGSLVGG  602

Query  1262  lANTGGIIRSFSGAEGSIAFGSSEINGII-TTGFGAQGSIVggyssggtiatgsganasE  1320
             + N GG I+S SG++GS+ +G S     I   G G+  +  G   +G +I TG  A+ S+
Sbjct  603   ITNNGGNIQSTSGSDGSMVYGLSTSGSFIQANGIGSSAN--GKTENGSSIITGISADGSK  660

Query  1321  AFGQATTGSLITTGPGAIGSSTRGYSVGNSVITTGLASWASQITGYAsnsgiifsgsgts  1380
             + G A    +I TG GA  S + G+S  NSVI+ G AS+ SQ+ GYA+NSG I +G+ + 
Sbjct  661   SSGYADNSGIIFTGSGAYASQSMGFSNNNSVISVGDASYGSQVIGYANNSGSITTGNISL  720

Query  1381  tsdiiasVTDSSTLTigdgsigssiRGYCSSGSLISLGPNSNGSIINATVNNFSTLITSS  1440
             TS+IIA+  DSS ++IGD   GSSI GYCSSGS I++   SN S I+A+  N ST+ITSS
Sbjct  721   TSNIIATSVDSSIISIGDRCSGSSINGYCSSGSSITMRGGSNSSQIHASSENGSTIITSS  780

Query  1441  GVNGSSIVARANNSGLISIS-GNCFGSQFVFNSINGGNITIGSTHAGSQIVGSANTSGII  1499
             G  GSSI+ RANN  +IS S G   G Q + +S NGG++ I STH GSQIV  A +SG++
Sbjct  781   GFTGSSIIGRANNGSIISTSGGTANGMQIISHSNNGGSVNISSTHNGSQIVAYATSSGLV  840

Query  1500  TVVGGLNGTLVAANssstsgvristsFGSLLAGNATTGGWFRPGQAQGSVIAGQASASGV  1559
             +V+G LNG++VAANS+STSGVRIS++ GSL+  +A TGG FR GQ QGS++ GQAS+SGV
Sbjct  841   SVIGPLNGSVVAANSTSTSGVRISSTTGSLIGASAITGGNFRTGQCQGSLMVGQASSSGV  900

Query  1560  ILTAFNAGCNVIGYANRGSTLGINQNAFGYSVMGYADLNSTITSNALGANACRIMGYALN  1619
             I TAFN G ++IGYANRGST+ +NQN  G S+MG AD+NSTITS+ALGA+A RIMGYA N
Sbjct  901   IQTAFNIGSSIIGYANRGSTIALNQNTNGCSIMGTADVNSTITSDALGASAIRIMGYANN  960

Query  1620  NSTIFMDSLVAANATDLFGYANNSGVIQAADQCAGALARGVAQNNSSIVTRGNGSMTFGF  1679
             NS+IF++SLVAA  T+LFG+ANNSGVIQA   C GA+ARG A NNSSI+  G GS+ FG 
Sbjct  961   NSSIFLNSLVAAGGTELFGFANNSGVIQARFGCYGAIARGYADNNSSIIVEGPGSIVFGS  1020

Query  1680  SNNNSTIFTGQFSDGCFVGGYANsggtistgstsPASHVFGFSNSGSFITTGNNTNASTV  1739
             S + S I + Q  DG  +GGY+++ GTI++G +S +SHV+G + S S + TG+   ASTV
Sbjct  1021  STSGSVISSNQGCDGSLIGGYSSNSGTIASGISSISSHVYGSAVSNSILGTGSGAIASTV  1080

Query  1740  FGYATANSTITTGANSNGSLAVGYTGSSGELL---GALGQTSFAIGRNNTa  1787
             FGYA  NS+I+TG NS+GS + GY  +SG +L   GA+G  S A+G +N +
Sbjct  1081  FGYALNNSSISTGFNSHGSFSRGYASNSGTILTGSGAVG--SLAMGNSNNS  1129


 Score = 327 bits (837),  Expect = 4e-87, Method: Compositional matrix adjust.
 Identities = 264/490 (54%), Positives = 316/490 (64%), Gaps = 82/490 (17%)

Query  89   KGNPHTkgekgetgpkgikgekgDRGLKGEKGNNgdpgekgekgakgdkgesgekgakgd  148
            KG+   KG+KG  G  G+KG+KGD G KGEKG+ GD G KG++G  GDKGE G  G  G 
Sbjct  8    KGDIGEKGDKGGIGNDGLKGDKGDIGDKGEKGDIGDAGPKGDEGNIGDKGEKGNLGDAGL  67

Query  149  kgdkgdigekgekgdkgdigekgekgd------kgdigekgdkgdlgekgekgdpgqkge  202
            KGDKGDIG+KGEKG+ GD G KG+KGD      KG++GEKG+KGDLG+KGEKGD G+KG+
Sbjct  68   KGDKGDIGDKGEKGNLGDAGLKGDKGDIGDKGEKGNLGEKGEKGDLGDKGEKGDLGEKGD  127

Query  203  kgdkgdfgdkgdkgdigekgdkgdigd------------------kgeign------kgd  238
             GD G  GDKGD GD G KGDKGD+GD                  KG++GN      KGD
Sbjct  128  IGDTGLKGDKGDIGDTGLKGDKGDLGDAGLKGDKGDLGDDGLKGEKGDLGNDGLKGEKGD  187

Query  239  ------------------------------VGEKGSKGDKGIDGTSILFGFGIPSPDLGV  268
                                          +G+KG KGDKG        G      DLG 
Sbjct  188  LGNDGLKGDKGEKGEKGEKGEKGEKGEKGDIGDKGEKGDKGDTSDKGETGDKGEKGDLGE  247

Query  269  DGD-------LYLDANTDELYGKVNGQWIPITNLKGEKGDKGNKGIdgekgnkgdtgdkg  321
             G+       L +      L  K     + I   K   GDKG KG  GEKG KG+TGDK 
Sbjct  248  KGEKVKKRVKLVIKEKKVILEIKAKRVKLEIKVKKVNLGDKGEKGDLGEKGEKGETGDK-  306

Query  322  idgskgdkgdtgnkgdigdkgdqgikgdigdkgekgdigekgdkgekgikgdkgdigekg  381
              G KGD G+ G KGD+G+KG++G KG+ GDKGEKGDIGEKG+KGE G KG+KGDIG+KG
Sbjct  307  --GEKGDLGEKGEKGDLGEKGEKGEKGETGDKGEKGDIGEKGEKGETGDKGEKGDIGDKG  364

Query  382  nkgdigdkgekgdkgidgdkgikgdkgdigekgdkgdigekgnkgekgdkgdkgdigekg  441
             KGDIGDKGEK      G+ G KG+KGDIG+KG+KG+ G+KG KG+ GDKG+KGD+G+KG
Sbjct  365  EKGDIGDKGEK------GETGDKGEKGDIGDKGEKGETGDKGEKGDVGDKGEKGDVGDKG  418

Query  442  dkgdtgskgdkgdkgekgdkgdkgekgdigdkgekgdkgdkgdkgdkgdkgdkgdtgdkg  501
            +KGD       GDKGEKG+ GDKGEKGDIGDKGEKG+ GDKG+KGD GDKG+KG+TGDKG
Sbjct  419  EKGDI------GDKGEKGETGDKGEKGDIGDKGEKGETGDKGEKGDIGDKGEKGETGDKG  472

Query  502  dkgdkgdkgd  511
            +KGD GDKG+
Sbjct  473  EKGDIGDKGE  482


 Score = 283 bits (723),  Expect = 2e-73, Method: Compositional matrix adjust.
 Identities = 272/722 (38%), Positives = 382/722 (53%), Gaps = 81/722 (11%)

Query  1225  SAVFGYQTTATgsgsivyginnssgiss---gsngslvgglA-NTGGIIRSFSGAEGSIA  1280
             S++F     A G G+ ++G  N+SG+     G  G++  G A N   II       GSI 
Sbjct  962   SSIFLNSLVAAG-GTELFGFANNSGVIQARFGCYGAIARGYADNNSSIIVE---GPGSIV  1017

Query  1281  FGSSEINGIITTGFGAQGSIVggyss-ggtiatgsganasEAFGQATTGSLITTGPGAIG  1339
             FGSS    +I++  G  GS++GGYSS  GTIA+G  + +S  +G A + S++ TG GAI 
Sbjct  1018  FGSSTSGSVISSNQGCDGSLIGGYSSNSGTIASGISSISSHVYGSAVSNSILGTGSGAIA  1077

Query  1340  SSTRGYSVGNSVITTGLASWASQITGYAsnsgiifsgsgtstsdiiasVTDSSTLTigdg  1399
             S+  GY++ NS I+TG  S  S   GYASNSG I +GSG   S           L +G+ 
Sbjct  1078  STVFGYALNNSSISTGFNSHGSFSRGYASNSGTILTGSGAVGS-----------LAMGN-  1125

Query  1400  sigssiRGYCSSGSLISLGPNSNGSIINATVNNFSTLITSSGVNGSSIVARANNSGLISI  1459
                       S+ S I  G N+NGS      +N ST+ T S   GS ++  A+ SG IS 
Sbjct  1126  ----------SNNSQIFTGINANGSSAQGNADN-STIFTGSSAFGSRVMGSASTSGSISS  1174

Query  1460  SGNCFGSQFVFNSINGGNITIGSTHAGSQIVGSANTSGIITVVGGLNGTLVAANssstsg  1519
               N  GS+ V  S+ GG I+ GS   GS+ +G A+ SG IT      G+LV  +SS ++ 
Sbjct  1175  GPNAIGSEAVGYSL-GGIISTGSGAYGSKAMGFASNSGSITTGSNAFGSLVMGSSSGSTI  1233

Query  1520  vristsFGSLLAGNATTGGWFRPGQAQGSVIAGQASASGVILTAFNAGCNVIGYANRGST  1579
                  S GS++ GNA            GS+  G  S           G +++G+ +   +
Sbjct  1234  STGINSIGSVIRGNAI---------GNGSMTTGSGSF----------GTSILGFVSSSGS  1274

Query  1580  LGINQNAFGYSVMGYADLNSTITSNALGANACRIMGYALNNSTIFMDSLVAANATDLFGY  1639
             L I+  A+G  + GYA   S+I     G     I GY L+   + + S  ++N +++ G 
Sbjct  1275  LLISDAAYGSHISGYAS-TSSIAQILNGTYGSYISGYTLSGGIMSIGS-DSSNGSEVMG-  1331

Query  1640  ANNSGVIQAADQCAGALARGVAQNNSSIVTRGNGSMTFGFSNNNSTIFTGQFSDGCFVGG  1699
                         C GA          SI     G   FG     ST+  G  S G    G
Sbjct  1332  -----------DCNGATM--------SIGNSSPGCKCFGNVIGGSTMSLGVGSRGSICSG  1372

Query  1700  YANsggtistgstsPASHVFGFSNSGSFITTGNNTNASTVFGYATANSTITTGANSNGSL  1759
             Y  + G ++ G ++    + G S S + I+  + T  S +FG AT N  IT   + NG+ 
Sbjct  1373  YVTANGQMTIGDSTLGCAISGAS-SNATISIPSTTQGSHIFGAATNNGIITL--SGNGTF  1429

Query  1760  AVGYTGSSGELLGALGQTSFAIGRNNTasgaysgaigissyaNMEGSFAHSSFQDTVNPV  1819
               G + +SGE+  AL   SFA GRNN +   YSG+IGI+S A M GSFAH+SF  + NP+
Sbjct  1430  VAGISSASGEIHRALSNGSFAFGRNNKSDAEYSGSIGINSLAYMPGSFAHASFSSSGNPL  1489

Query  1820  SAGRSQNIKVMGRKVGTQIVLANGSYATLPYDGYGDVFARLIGSSGTAVGLTFQVTRTAG  1879
              +G SQN KVMGR +  +IVL+N   ATLP  G+ +V AR+IGSSGT+V   FQV+  AG
Sbjct  1490  QSGSSQNTKVMGRNLSGRIVLSNNLPATLPLVGFANVNARIIGSSGTSVTSCFQVSNIAG  1549

Query  1880  TYTVAPPITPSGGI-LWLSPSGVAAPPLAI-TALGTSGFTITLTDA--QNYNCYFDIVNY  1935
             TY V+ P +PSGGI  +++P+GV   P  + TAL TSGFTIT++++  QNY+CY+DIVN 
Sbjct  1550  TYAVSIPTSPSGGISCFVNPAGVTPTPTFVPTALSTSGFTITISNSSGQNYSCYYDIVNI  1609

Query  1936  SS  1937
             SS
Sbjct  1610  SS  1611


 Score = 202 bits (513),  Expect = 2e-48, Method: Compositional matrix adjust.
 Identities = 178/402 (44%), Positives = 216/402 (54%), Gaps = 145/402 (36%)

Query  209  fgdkgdkgdigekgdkgdigdkgeignkgdVGEKGSKGDKGIDGTSILFGFGIPSPDLGV  268
             G KG+KGDIGEKGDKG IG+ G  G+KGD+G+KG KGD G                   
Sbjct  2    LGLKGEKGDIGEKGDKGGIGNDGLKGDKGDIGDKGEKGDIG-------------------  42

Query  269  DGDLYLDANTDELYGKVNGQWIPITNLKGEKGDKGNKGIdgekgnkgdtgdkgidgskgd  328
                  DA                    G KGD+GN G   +KG KG+ GD G+ G KGD
Sbjct  43   ------DA--------------------GPKGDEGNIG---DKGEKGNLGDAGLKGDKGD  73

Query  329  kgdtgnkgdigdkgdqgikgdigdkgekgdigekgdkgekgikgdkgdigekgnkgdigd  388
             GD G KG++GD G +G KGDIGDKGEKG++GEKG+KG+ G KG+KGD+GEKG   DIGD
Sbjct  74   IGDKGEKGNLGDAGLKGDKGDIGDKGEKGNLGEKGEKGDLGDKGEKGDLGEKG---DIGD  130

Query  389  kgekgdkgidgdkgikgdkgdigekg---------------dkgdigekgnkgekgd---  430
             G KGDKG  GD G+KGDKGD+G+ G               +KGD+G  G KGEKGD   
Sbjct  131  TGLKGDKGDIGDTGLKGDKGDLGDAGLKGDKGDLGDDGLKGEKGDLGNDGLKGEKGDLGN  190

Query  431  ------------------------------kgdkgdigekgdkgdtgskgdkgdkgekgd  460
                                          KG+KGD G+  DKG+TG KG+KGD GEKG+
Sbjct  191  DGLKGDKGEKGEKGEKGEKGEKGEKGDIGDKGEKGDKGDTSDKGETGDKGEKGDLGEKGE  250

Query  461  k----------------------------------gdkgekgdigdkgekgdkgdkgdkg  486
            K                                  GDKGEKGD+G+KGEKG+ GDKG+KG
Sbjct  251  KVKKRVKLVIKEKKVILEIKAKRVKLEIKVKKVNLGDKGEKGDLGEKGEKGETGDKGEKG  310

Query  487  dkgdkgdkgd------------tgdkgdkgdkgdkgdkgdNG  516
            D G+KG+KGD            TGDKG+KGD G+KG+KG+ G
Sbjct  311  DLGEKGEKGDLGEKGEKGEKGETGDKGEKGDIGEKGEKGETG  352


>gb|AGF85532.1| repeat protein [Moumouvirus goulette]
Length=2135

 Score = 694 bits (1791),  Expect = 0.0, Method: Compositional matrix adjust.
 Identities = 417/794 (53%), Positives = 525/794 (66%), Gaps = 71/794 (9%)

Query  1212  NFTATNLSDIGQYSAVFGYQTTA-----Tgsgsivygin-nssgissgsngslvgglANT  1265
             +    +L  IG  S   GY T++     T +GS   G++ N S IS+ S GS V G  N 
Sbjct  1343  SIIVASLEAIGSES--LGYATSSGRISVTSAGSTAKGVSLNGSIISTASEGSFVLGSTND  1400

Query  1266  GGIIRSFSGAEGSIAFGSSE-----INGIITTGFGA---QGSIV------------ggys  1305
               +I +  G+ GS+  G S      +   I T   A    GS V            G  +
Sbjct  1401  LSLIEAAGGSTGSLITGFSTSGSNIVTNSIATHISAASTNGSTVNISSSGYGSSIFGNAT  1460

Query  1306  sggtiatgsganasEAFGQATTGSLITTGPGAIGSSTRGYSVGNSVITTGLASWASQITG  1365
               GTI   S  N S   G +++GS +T    A GS+  G +  NS+ITTG  S  S I G
Sbjct  1461  DSGTILIDSANNGSVIHGNSSSGSTLTILQNANGSAIIGSAHNNSIITTGSGSIGSYIGG  1520

Query  1366  YAsnsgiifsgsgtstsdiiasVTDSSTLTigdgsigssiRGYCSSGSLISLGPNSNGSI  1425
             Y +NSG+I +G+ +  S+IIASVTDSS ++IGDGSIGSSI G CSSGS++ LGPNSNGS 
Sbjct  1521  YVNNSGLITTGNLSIASNIIASVTDSSIISIGDGSIGSSIHGNCSSGSVVILGPNSNGSQ  1580

Query  1426  INATVNNFSTLITSSGVNGSSIVARANNSGLISISGNCFGSQFVFNSINGGNITIGSTHA  1485
             I+A + N S++ + SG  GSSI AR +NSG ISISG CFG+Q + ++ING  I++  TH 
Sbjct  1581  ISANIENGSSIRSLSGFTGSSIFARVSNSGFISISGVCFGTQILGSAINGSLISVRGTHN  1640

Query  1486  GSQIVGSANTSGIITVVGGLNGTLVAANssstsgvristsFGSLLAGNATTGGWFRP-GQ  1544
             G+Q+V + N+SG+I++ G LNG++VAA S+STSGV I+ + GS +  +ATTGG  R  GQ
Sbjct  1641  GAQLVATTNSSGLISITGALNGSVVAAQSTSTSGVSIAGAQGSFIGASATTGGIVRTIGQ  1700

Query  1545  AQGSVIAGQASASGVILTAFNAGCNVIGYANRGSTLGINQNAFGYSVMGYADLNSTITSN  1604
               GS+I GQAS+SGVI +A   G  ++G +N GSTLG+N ++    + G+A+ NS + + 
Sbjct  1701  ISGSLITGQASSSGVINSAVGIGSIIVGRSNAGSTLGVNASSQSTMIFGHANNNSRVINE  1760

Query  1605  ALGANACRIMGYALNNSTIFMDSLVAANATDLFGYANNSGVIQAADQCAGALARGVAQNN  1664
              LG +AC I GYA NNSTI + SL +AN T++ GYA+NSG I +A  C G+L RG A NN
Sbjct  1761  GLGTSACVIQGYANNNSTINISSLASANGTEMGGYADNSGTIISAGACLGSLTRGAAINN  1820

Query  1665  SSIVTRGNGSMTFGFSNNNSTIFTGQFSDGCFVGGYANsgg-------------------  1705
             S I   GNGS+TFG+S + S I TG  S G  VGG AN  G                   
Sbjct  1821  SIISGDGNGSITFGYSTSGSLISTGTNSHGSIVGGRANLSGAITTGGNGEGFLIMGIAEN  1880

Query  1706  --tistgstsPASHVFGFSNSGSFITT---------------------GNNTNASTVFGY  1742
               TIS G+ S AS + G+S SGS ITT                     GN   +ST+ GY
Sbjct  1881  SSTISAGNGSTASFIMGYSTSGSTITTQNFAVNSHIMGVASRSGLLRTGNGALSSTIIGY  1940

Query  1743  ATANSTITTGANSNGSLAVGYTGSSGELLGALGQTSFAIGRNNTasgaysgaigissyaN  1802
             ++ NS+I TG+ ++GSLAVG+ GSSGE LG+LGQ SFAIGRNNTASGA+SGAIGISSYA+
Sbjct  1941  SSDNSSIITGSGAHGSLAVGFVGSSGETLGSLGQASFAIGRNNTASGAFSGAIGISSYAS  2000

Query  1803  MEGSFAHSSFQDTVNPVSAGRSQNIKVMGRKVGTQIVLANGSYATLPYDGYGDVFARLIG  1862
             M+GSFAHSSFQDT NPV+AGRSQNIKVMGRK GTQIVL +GS+ TLPYDG+GDVFARLIG
Sbjct  2001  MQGSFAHSSFQDTTNPVAAGRSQNIKVMGRKTGTQIVLGDGSFPTLPYDGFGDVFARLIG  2060

Query  1863  SSGTAVGLTFQVTRTAGTYTVAPPITPSGGILWLSPSGVAAPPLAITALGTSGFTITLTD  1922
             SSGTAVGLTFQVTR+ G YTVA PITPSGG+LWLSPSGVA PPL ITA G+SGFT+T+ D
Sbjct  2061  SSGTAVGLTFQVTRSGGAYTVATPITPSGGVLWLSPSGVAVPPLTITAAGSSGFTVTIAD  2120

Query  1923  AQNYNCYFDIVNYS  1936
             AQNYNCYFDI+NYS
Sbjct  2121  AQNYNCYFDIINYS  2134


 Score = 675 bits (1741),  Expect = 0.0, Method: Compositional matrix adjust.
 Identities = 537/1199 (45%), Positives = 680/1199 (57%), Gaps = 165/1199 (14%)

Query  770   kgdrgdkgekgdaglkgnkgdiglkgdkgtkgdrgdkgtkgdrgdkgdignkgdkgd---  826
             KGD+GDKGE G A  KG   DIG KGDKG   D+GD+G +G +G+ G    KG+KGD   
Sbjct  382   KGDKGDKGESGSAAFKG---DIGPKGDKG---DKGDQGVQGIKGESGSAAFKGEKGDLGE  435

Query  827   ---kgtkgdrgdkgvkgdkgdkgnkgdkgnigikgdkgdrsdkglkgdkgdkgdtgdigl  883
                KG KG++GD G KGDKGD G KG+ G+   KGDKGD+ D G KG+ G+KGD GD+G 
Sbjct  436   KGEKGEKGEKGDLGTKGDKGDLGEKGESGSAAFKGDKGDKGDLGNKGNLGEKGDKGDLGE  495

Query  884   kgdkgdigekgikgdkgingskgykgdkgdkgskgdkgnkgdkgskgdkgdigikgskgd  943
             KG+ G    KG KGD GI      KGDKG+KG  GDKG+KGD G+KGDKGD+G     GD
Sbjct  496   KGESGSAAFKGEKGDLGI------KGDKGNKGDLGDKGDKGDLGTKGDKGDLG---DLGD  546

Query  944   kgdkgdkgskgdkgdigskgdkgdkgdigtkgdkgtkgdkgikgdigskgdkgskgdkgs  1003
             KG+KGD G+KGDKGD+G+KGDKGDKGD+GTKGDKG +GD GIKG+   KG+KG KGDKG 
Sbjct  547   KGEKGDLGTKGDKGDLGTKGDKGDKGDLGTKGDKGDQGDSGIKGE---KGEKGDKGDKGE  603

Query  1004  kgdkgdigskgdkgdkgdkgskgdkgskgikgdkgdkgtkgdkgikgdkgdkgikgdkgd  1063
             KGDKGD+G+KGDKGDKGD G+KGDKG +G  G KGDKG KGD G KGDKGD G KGDKGD
Sbjct  604   KGDKGDLGTKGDKGDKGDLGTKGDKGDEGDLGTKGDKGDKGDLGTKGDKGDLGTKGDKGD  663

Query  1064  kgdkgdkgikgdkgdkgdkgdkgdkgtkgdkgdkgdkgskgdkgdkgdkgdkgekgskgd  1123
             +GD G KG KGDKGD G KGDKGD GTKGDKGD+GD G KG+KGDKG+KGDKG+ G+KGD
Sbjct  664   EGDLGTKGDKGDKGDLGTKGDKGDLGTKGDKGDQGDSGIKGEKGDKGEKGDKGDLGTKGD  723

Query  1124  kgdkgdkgdkgdkgdkgd--------------------TATCEIVNTDGQTRVSACNTGF  1163
             KGD+GD GDKG+KGDKG+                    TATCEIVNTD QTRVSACN+GF
Sbjct  724   KGDQGDLGDKGEKGDKGEKGDLGTKGDKGESIKGDKGETATCEIVNTDDQTRVSACNSGF  783

Query  1164  VKIEASGYEITTAPNGSSDLAPDPFDPSNVSGMNTKLFGIQNGAFRSGNFTATNLSDIGQ  1223
             VKIEAS YEITTAPNGSSDL P+PF P+N SGMNTK+FGIQNG FR+GNF + +LS IGQ
Sbjct  784   VKIEASNYEITTAPNGSSDLDPNPFSPTNTSGMNTKIFGIQNGGFRTGNFRSIDLSGIGQ  843

Query  1224  YSAVFGYQTTATgsgsivyginnssgissgsngslvgglANTGGIIRSFSGAEGSIAFGS  1283
             YSA FGY T ATGSGS+VYGINNS  I S SNGSLVGG+ + GG IRSFSG++GS  +G+
Sbjct  844   YSAAFGYHTKATGSGSLVYGINNSGEIISDSNGSLVGGITDNGGYIRSFSGSQGSFIYGA  903

Query  1284  SEINGIITTGFGAQGSIVggyssggtiatgsganasEAFGQATTGSLITTGPGAIGSSTR  1343
             +  +  I        SI G  ++  T+  G  ++ S   G A    +++TG  + GS   
Sbjct  904   AIDSSQIAIPNAMGSSIGGRLNNSCTMVIGDQSHGSRIQGFADAFVVMSTGNNSYGSEVV  963

Query  1344  GYSVGNSVITTGLASWASQITGYAsnsgiifsgsgtstsdiiasVTDSSTLTigdgsigs  1403
             GY    S + TG  S+ S   GYA+ SG+I +   +  S  + SV  S  +++G+ S GS
Sbjct  964   GYGTNISTLETGFNSYGSTARGYANTSGVIRTSGNSPGSFAMGSVITSGLISVGENSAGS  1023

Query  1404  siRGYCSSGSLISLGPNSNGSIINATVNNFSTLITSSGVNGSSIVARANNSGLISISGNC  1463
              I G  ++ S I  G  S GSI      N S + T     G S+     +SG+IS   N 
Sbjct  1024  MIIGSANNNSRIITGSTSPGSISFGFSENNSIISTGDSAQG-SLACGYTSSGIISTGTNA  1082

Query  1464  FGSQFVFNSINGGNITIGSTHA--------------------------------------  1485
               S+    +INGG I  G T                                        
Sbjct  1083  VASEAFGQAINGGTIFTGDTSIASEARGYALENSTISTGGQAFGSLSRGCVNNNSILATG  1142

Query  1486  ----GSQIVGSANTSGIITVVGGLNGTLVAANssstsgvrist-sFGSLLAGNATTGGWF  1540
                 GSQ+ G  N SG I    G   + ++A + + S V I + + GS++ GNA+     
Sbjct  1143  VSSFGSQVTGYGNNSGFIATFSGAVASNISARALNNSTVTIESGTVGSVIHGNASDNSLI  1202

Query  1541  R--PGQAQGSVIAGQA-------SASGVILTAFNAGCN---------------VIGYANR  1576
                P  A GS I G A       + SG I T  NA  N               + GY+N 
Sbjct  1203  SIFP-LANGSEIIGSAENNSSIITGSGSIATLINARANNGGQISIGEISYGSKISGYSNS  1261

Query  1577  GSTLGINQNAFGYSVMGYADLNSTIT----------------------------------  1602
             G+ + ++ N+ G  V G ++  STI                                   
Sbjct  1262  GALMSVSSNSIGSQVSGNSENGSTILVGFNSNGSIASGDAINSGSIITGSGAHGAISMGQ  1321

Query  1603  --SNALGANA--CRIMGYALNNSTIFMDSLVAANATDLFGYANNSGVIQAADQCAGALAR  1658
               ++ALGA A   R+ G  +N  +I + SL A  +  L GYA +SG I      AG+ A+
Sbjct  1322  SDNSALGALAPGSRVSGVGVN--SIIVASLEAIGSESL-GYATSSGRISVT--SAGSTAK  1376

Query  1659  GVAQNNSSIVTRGNGSMTFGFSNNNSTIFTGQFSDGCFVGGYANsggtistgstsPASHV  1718
             GV+ N S I T   GS   G +N+ S I     S G  + G++ SG  I T S   A+H+
Sbjct  1377  GVSLNGSIISTASEGSFVLGSTNDLSLIEAAGGSTGSLITGFSTSGSNIVTNSI--ATHI  1434

Query  1719  FGFSNSGSFITTGNNTNASTVFGYATANSTITTGANSNGSLAVGYTGSSGELLGAL----  1774
                S +GS +   ++   S++FG AT + TI   + +NGS+  G + SSG  L  L    
Sbjct  1435  SAASTNGSTVNISSSGYGSSIFGNATDSGTILIDSANNGSVIHGNS-SSGSTLTILQNAN  1493

Query  1775  GQTSFAIGRNNTasgaysgaig--issyaNMEGSFAHSSFQDTVNPVSAGRSQNIKVMG  1831
             G        NN+     SG+IG  I  Y N  G     +     N +++    +I  +G
Sbjct  1494  GSAIIGSAHNNSIITTGSGSIGSYIGGYVNNSGLITTGNLSIASNIIASVTDSSIISIG  1552


 Score = 300 bits (769),  Expect = 1e-78, Method: Compositional matrix adjust.
 Identities = 227/410 (55%), Positives = 264/410 (64%), Gaps = 68/410 (17%)

Query  89   KGNPHTkgekgetgpkgikgekgDRGLKGEKGNNgdpgekgekg------------akgd  136
            KG   +   KG+ GPKG KG+KGD+G++G KG +G    KGEKG             KGD
Sbjct  388  KGESGSAAFKGDIGPKGDKGDKGDQGVQGIKGESGSAAFKGEKGDLGEKGEKGEKGEKGD  447

Query  137  kgesgekgakgdkgdkgdigekgekgdkgdigekg---ekgdkgdigekgdkgdlgekge  193
             G  G+KG  G+KG+ G    KG+KGDKGD+G KG   EKGDKGD+GEKG+ G    KGE
Sbjct  448  LGTKGDKGDLGEKGESGSAAFKGDKGDKGDLGNKGNLGEKGDKGDLGEKGESGSAAFKGE  507

Query  194  kgdpgqkgekgdkgdfgdkgdkgdigekgdkgdigdkgeignkgdVGEKGSKGDKGIDGT  253
            KGD G KG+KG+KGD GDKGDKGD+G KGDKGD+GD G+ G KGD+G KG KGD G  G 
Sbjct  508  KGDLGIKGDKGNKGDLGDKGDKGDLGTKGDKGDLGDLGDKGEKGDLGTKGDKGDLGTKG-  566

Query  254  SILFGFGIPSPDLGVDGDLYLDANTDELYGKVNGQWIPITNLKGEKGDKGNKGIdgekgn  313
                       D G  GDL                       KG+KGD+G+ GI GEKG 
Sbjct  567  -----------DKGDKGDL---------------------GTKGDKGDQGDSGIKGEKGE  594

Query  314  kgdtgdkgidgskgdkgdtgnkgdigdkgdqgikgdigdkgekgdigekgdkgekgikgd  373
            KGD GDKG    KGDKGD G KGD GDKGD G KGD GD+G+ G  G+KGDKG+ G KGD
Sbjct  595  KGDKGDKG---EKGDKGDLGTKGDKGDKGDLGTKGDKGDEGDLGTKGDKGDKGDLGTKGD  651

Query  374  kgdigekgnkgdigdkgekgdkgidgdkgikgdkgdigekgdkgdig------ekgnkge  427
            KGD+G KG+KGD GD G KGDKG  GD G KGDKGD+G KGDKGD G      EKG+KGE
Sbjct  652  KGDLGTKGDKGDEGDLGTKGDKGDKGDLGTKGDKGDLGTKGDKGDQGDSGIKGEKGDKGE  711

Query  428  kgdkgd---------kgdigekgdkgdtgskgdkgdkgekgd--kgdkge  466
            KGDKGD         +GD+G+KG+KGD G KGD G KG+KG+  KGDKGE
Sbjct  712  KGDKGDLGTKGDKGDQGDLGDKGEKGDKGEKGDLGTKGDKGESIKGDKGE  761


 Score = 268 bits (686),  Expect = 9e-69, Method: Compositional matrix adjust.
 Identities = 205/358 (57%), Positives = 240/358 (67%), Gaps = 57/358 (16%)

Query  160  ekgdkgdigekgekgdkgdigekgdkgdlgekgekgdpgqkgekgdkgdfgdkgdkgdig  219
            EKGDKGD GE G    KGDIG KGDK      G+KGD G +G KG+ G    KG+KGD+G
Sbjct  381  EKGDKGDKGESGSAAFKGDIGPKGDK------GDKGDQGVQGIKGESGSAAFKGEKGDLG  434

Query  220  ekgdkgdigdkgeignkgdVGEKGSKGDKGIDGTSILFGFGIPSPDLGVDGDLYLDANTD  279
            EKG+KG+ G+KG++G KGD G+ G KG+ G                    GD        
Sbjct  435  EKGEKGEKGEKGDLGTKGDKGDLGEKGESG---------------SAAFKGD--------  471

Query  280  ELYGKVNGQWIPITNLKGEKGDKGNKGIdgekgnkgdtgdkgidgskgdkgdtgnkgdig  339
                            KG+KGD GNKG  GEKG+KGD G+KG  GS   KG+   KGD+G
Sbjct  472  ----------------KGDKGDLGNKGNLGEKGDKGDLGEKGESGSAAFKGE---KGDLG  512

Query  340  dkgdqgikgdigdkgekgdigekgdkgekgikgdkgdigekgnkgdigdkgekgdkgidg  399
             KGD+G KGD+GDKG+KGD+G KGD      KGD GD+G+KG KGD+G KG+KGD G  G
Sbjct  513  IKGDKGNKGDLGDKGDKGDLGTKGD------KGDLGDLGDKGEKGDLGTKGDKGDLGTKG  566

Query  400  dkgikgdkgdigekgdkgdigekgnkgekgdkgdkgdigekgdkgdtgskgdkgdkgekg  459
            D   KGDKGD+G KGDKGD G+ G KGEKG+KGDKGD GEKGDKGD G+KGDKGDKG+ G
Sbjct  567  D---KGDKGDLGTKGDKGDQGDSGIKGEKGEKGDKGDKGEKGDKGDLGTKGDKGDKGDLG  623

Query  460  dkgdkgekgdigdkgekgdkgdkgdkgdkgdkgdkgdtgdkgdkgdkgdkgdkgdNGT  517
             KGDKG++GD+G KG+KGDKGD G KGDKGD G KGD GD+GD G KGDKGDKGD GT
Sbjct  624  TKGDKGDEGDLGTKGDKGDKGDLGTKGDKGDLGTKGDKGDEGDLGTKGDKGDKGDLGT  681


 Score = 155 bits (391),  Expect = 4e-34, Method: Compositional matrix adjust.
 Identities = 154/361 (43%), Positives = 193/361 (53%), Gaps = 64/361 (18%)

Query  273  YLDANTDELYGKVNGQWIPITNLKGEKGDKGNKGIdgekgnkgdtgdkgidgskgdkgdt  332
            Y+D   +ELY  +N    PI             GI G +G KG+ G + +  S       
Sbjct  17   YIDRRINELYNNINLNRFPI-------------GIPGPRGIKGEAGSRILVNSGFPSNAF  63

Query  333  gnkgdigdkgdqgikgdigdkgekgdigekgdkgekgikgdkgdigekgnkgdigdkgek  392
            GN  D+                    + +     E G    K +IG           GEK
Sbjct  64   GNNNDL----------------YIDTLTDNLYLKESGFWNLKANIG-----------GEK  96

Query  393  gdkgidgdkgikgdkgdigekgdkgdigekgnkgekgdkgdkgdi---gekgdkgdtgsk  449
            G++G  G +GIKG      EKG   +IG  G KGEKG KGD G +   G+KG+KGD G+K
Sbjct  97   GERGYPGFRGIKG------EKGSDSNIGS-GTKGEKGTKGDPGQVAFKGDKGNKGDIGNK  149

Query  450  gdkgdkgekg--dkgdkgekgdigdkgekgdkgdkgdkgdkgdkgdkgdtgdkgdkgdkg  507
            G+KGDKGE G   KGDKG+ G  G KG KGDKGDKG+ G +G KG+KGD G KG+KGD G
Sbjct  150  GNKGDKGELGLGIKGDKGQDGIKGLKGNKGDKGDKGEFGFRGLKGEKGDLGTKGEKGDLG  209

Query  508  dkgdkgdNGTSILFGSGPPSPDLGMVGDLYIDVTTDELYGKVNAKMNDNIRVSAKVNVNK  567
             KG+KGDNGT+I  G GPP  +LG  GD Y D    +LY KV    + +IR   +   N 
Sbjct  210  TKGEKGDNGTTIFTGQGPPPDELGEPGDFYFDTLNKDLYFKV---ASSSIRSFQR---NT  263

Query  568  QITLQATGQWIPLTnlkgdkgdkgingnkgdkgekgdkgnpgTNagkgekgdkgdkgdag  627
               L   G W+ + +L GDKGDKG  G+KGDKG+KG+KG+ GT      KGD G KGD G
Sbjct  264  FSILSTEGTWVLVASLNGDKGDKGDKGDKGDKGDKGEKGDLGT------KGDLGTKGDLG  317

Query  628  T  628
            T
Sbjct  318  T  318


 Score = 142 bits (357),  Expect = 5e-30, Method: Compositional matrix adjust.
 Identities = 103/214 (48%), Positives = 132/214 (62%), Gaps = 14/214 (7%)

Query  235  nkgdVGEKGSKGDKGIDGTSILFGFGIPSPDLGVDGDLYLDANTDELYGKVNGQWIPITN  294
            N+  +G  G +G KG  G+ IL   G PS   G + DLY+D  TD LY K +G W    N
Sbjct  32   NRFPIGIPGPRGIKGEAGSRILVNSGFPSNAFGNNNDLYIDTLTDNLYLKESGFWNLKAN  91

Query  295  LKGEKGDKGNKGIdgekgnkgdtgdkgidgskgdkgdtgnkgdigdkgdqgikgdigdkg  354
            + GEKG++G  G  G KG KG   + G  G+KG+KG  G+ G +  KGD+G KGDIG+KG
Sbjct  92   IGGEKGERGYPGFRGIKGEKGSDSNIG-SGTKGEKGTKGDPGQVAFKGDKGNKGDIGNKG  150

Query  355  ekgdigekgdkgekgikgdkgdigekgnkgdigdkgekgdkgidgdkgikgdkgdigekg  414
             KGD GE G     GIKGDKG  G KG KG+ GDKG+KG+ G    +G+KG+KGD+G KG
Sbjct  151  NKGDKGELG----LGIKGDKGQDGIKGLKGNKGDKGDKGEFGF---RGLKGEKGDLGTKG  203

Query  415  dkgdigekgnkgekgdkgdkg------digekgd  442
            +KGD+G KG KG+ G     G      ++GE GD
Sbjct  204  EKGDLGTKGEKGDNGTTIFTGQGPPPDELGEPGD  237


 Score = 140 bits (353),  Expect = 1e-29, Method: Compositional matrix adjust.
 Identities = 108/252 (43%), Positives = 136/252 (54%), Gaps = 48/252 (19%)

Query  39   FVGSGIPSQIIGKQGDIYLDRITRIYYKKINGVWVKNVCNNHRCCYPKECKGNPHTkgek  98
             V SG PS   G   D+Y+D +T   Y K +G W                K N    GEK
Sbjct  53   LVNSGFPSNAFGNNNDLYIDTLTDNLYLKESGFW--------------NLKAN--IGGEK  96

Query  99   getgpkgikgekgDRGLKGEKGNNgdpgekgekgakgdkgesgekgakgdkgdkgdigek  158
            GE      +G  G RG+KGEKG++ + G             SG KG KG KGD G +  K
Sbjct  97   GE------RGYPGFRGIKGEKGSDSNIG-------------SGTKGEKGTKGDPGQVAFK  137

Query  159  gekgdkgdigekgekgdkgdigekgdkgdlgekgekgdpgqkgekgdkgdfgdkgdkgdi  218
            G+KG+KGDIG KG KGDKG++G       LG KG+KG  G KG KG+KGD      KGD 
Sbjct  138  GDKGNKGDIGNKGNKGDKGELG-------LGIKGDKGQDGIKGLKGNKGD------KGDK  184

Query  219  gekgdkgdigdkgeignkgdVGEKGSKGDKGIDGTSILFGFGIPSPDLGVDGDLYLDANT  278
            GE G +G  G+KG++G KG+ G+ G+KG+KG +GT+I  G G P  +LG  GD Y D   
Sbjct  185  GEFGFRGLKGEKGDLGTKGEKGDLGTKGEKGDNGTTIFTGQGPPPDELGEPGDFYFDTLN  244

Query  279  DELYGKVNGQWI  290
             +LY KV    I
Sbjct  245  KDLYFKVASSSI  256


>gb|AKI79452.1| collagen-like protein 6 [Acanthamoeba polyphaga mimivirus]
Length=1392

 Score = 692 bits (1785),  Expect = 0.0, Method: Compositional matrix adjust.
 Identities = 563/1260 (45%), Positives = 723/1260 (57%), Gaps = 149/1260 (12%)

Query  584   kgdkgdkgingnkgdkgekgdkgnpgTNagkgekgdkgdkgdagTSILFGQGAPDPNQGV  643
             KG KGD G+ G+KGD G+KG KG+ G    KG+KG+KGDKGD G SIL G   P P+ G+
Sbjct  165   KGSKGDIGVKGSKGDNGDKGSKGDIGVKGSKGDKGNKGDKGDNGLSILSGLDIPSPDLGM  224

Query  644   DGDIYIDTLTGELYRKVNGLWVPEIdikgdkgekgdkgnagdkgTSGEKGDLgskgekgd  703
             DGD+Y+DT+T ELY+K+NG W+   ++KG+KGE                  +GSKG KGD
Sbjct  225   DGDLYLDTITDELYKKINGEWIEITNLKGEKGE------------------IGSKGTKGD  266

Query  704   tgekgdkgnkgdrgdkgikgdigskgdkgdignkgdkgdrgdkgikgdaglkgdkgdigq  763
                 G+KGNKG +GDKG  GD   KGDKGD+GNKGD GD+GD G KG+ G  G+KGDIG 
Sbjct  267   ---DGNKGNKGIKGDKGTTGD---KGDKGDVGNKGDAGDKGDAGKKGEKGEMGNKGDIGD  320

Query  764   kgdkgtkgdrgdkgekgdaglkgnkgdiglkgdkgtkgdrgdkgtkgdrgdkgdignkgd  823
             KG+ G KGD G KG KGD G KG KG+ G KGD+G KGD+G KG KGD G KG+ G+KGD
Sbjct  321   KGNDGIKGDFGSKGYKGDKGSKGTKGNNGFKGDRGDKGDKGSKGDKGDNGIKGNKGSKGD  380

Query  824   kgdkgtkgdrgd---------------kgvkgd------------------------kgd  844
             KGD G KG++G+               +G  GD                        KGD
Sbjct  381   KGDNGIKGEKGESGSSILFGMGLPDQNQGEDGDIYIDTLTGELYRKVNGLWVPEIDIKGD  440

Query  845   kgnkgdkgnigikgdkgd---rsdkglkgdkgdkgdtgdiglkgdkgdigekg---ikgd  898
             KG KGD+GN+G KG+KGD   + DKG KG+KG+ GD GDIG KGDKG++G+KG   IKG+
Sbjct  441   KGEKGDRGNVGDKGEKGDIGLKGDKGEKGEKGNVGDKGDIGTKGDKGNVGDKGDIGIKGE  500

Query  899   kgingskgykgdkgdkgskgdkgnkgdkgskgdkgdigikgskgdkgdkgdkg-------  951
             KG  G+KG  G+KGDKG KGD GNKG+ G+KG+KGD G+KG  G+KG+KGDKG       
Sbjct  501   KGDIGTKGDIGNKGDKGDKGDIGNKGNIGNKGEKGDKGVKGDIGEKGEKGDKGVKGDKGE  560

Query  952   -----------skgdkgdigskgdkgdkgdigtkgdkgtkgdkgikgdigskgdkgskgd  1000
                         KG+KGD G+KGDKGDK D   KGDKG KGDKG KGD G+KGDKG  GD
Sbjct  561   KGEKGEKGEKGDKGNKGDKGNKGDKGDKSD---KGDKGNKGDKGNKGDKGNKGDKGDNGD  617

Query  1001  kgskgdkgdigskgdkgdkgdkgskgdkgskgikgdkgdkgtkgdkgikgdkgdkgikgd  1060
             KG KGD GD G+KGDKGD GDKG KGD G KG KGDKGD G KGDKG  GDKG+KG KGD
Sbjct  618   KGDKGDNGDKGNKGDKGDNGDKGDKGDNGDKGNKGDKGDNGDKGDKGDNGDKGNKGDKGD  677

Query  1061  kgdkgdkgdkgikgdkgdkgdkgdkgdkgtkgdkgdkgdkgskgdkgdkgdkgdkgekgs  1120
              GDKGD GDKG KGD GDKG+KGDKGD G KG+KGDKGD G KG+KGDKGDKGD G+KG 
Sbjct  678   NGDKGDNGDKGNKGDNGDKGNKGDKGDNGDKGNKGDKGDNGDKGNKGDKGDKGDNGDKGD  737

Query  1121  kgdkgdkgdkgdkgdkgdkgdTATCEIVNTDGQTRVSACNTGFVKIEASGYEITTAPNGS  1180
              GDKGD GDKGDKG+ G     ++C+I N DG T +S C  G   I+A  YEIT      
Sbjct  738   NGDKGDNGDKGDKGESG-----SSCQIENNDGVTIMSVCTPGIASIQAYQYEITDISG--  790

Query  1181  SDLAPDPFDPSNVSGMNTKLFGIQNGAFRSGNFTATNLSDIGQYSAVFGYQTTATgsgsi  1240
                  +P+DPSN+SG+N KLF    GAFR+GNFTA N++++G  S   GY T ATGSGS 
Sbjct  791   ---LENPYDPSNISGLNFKLFDTVKGAFRTGNFTADNMTNVGINSTAMGYHTQATGSGSF  847

Query  1241  vyginnssgissgsngslvgglANTGGIIRSFSGAEGSIAFGSSEINGIITTGFGAQGSI  1300
              +G N +  ISS   GS V G+  + G+I   S  +GSIA G S  +  I     +  SI
Sbjct  848   SFGNNTNGIISSNGIGSFVMGITTSSGVI--ISEGDGSIASGYSTNSSTIEIQNNSLSSI  905

Query  1301  Vggys-sggtiatgsganasEAFGQATTGSLITTGPGAIGSSTRGYSVGNSVITTGLASW  1359
             + GYS SG ++    G   S   G + TGS++ +G G+I S        +  I+ G  S+
Sbjct  906   IHGYSISGSSMRLMEGNIGSMIIGSSETGSIVQSGSGSIASLIN-VRATSGTISIGSMSY  964

Query  1360  ASQITGYAsnsgiifsgsgtstsdiiasVTDSSTLTigdgsigssiRGYCSSGSLISLGP  1419
              S+I GY SN+G I        S I   VT++  +TIG  S GS + GY  + S IS+G 
Sbjct  965   GSKIFGY-SNNGTITISDNVHGSQISGIVTNNGQMTIGTLSHGSYLHGYADTSSTISIGT  1023

Query  1420  NSNGSII------NATVNN-------------FSTLI-TSSGVNGSSIVARANNSGLISI  1459
             NS GS        N T+NN              S L+ T SG  G+ +   A NSG+I+ 
Sbjct  1024  NSFGSECIGLAQNNGTINNGDLSFGCRISGWTLSGLLSTGSGSCGTILYGVAVNSGIINT  1083

Query  1460  SGNCFGSQFVFNSINGGNITIGSTHAGSQIVGSANTSGIITVVGGLNGTLVAANssstsg  1519
             SG  FG          G ITIG+   G+   G+A+ SG I V     G LV  +S  T  
Sbjct  1084  SGRNFGCFVGGYCAYYGKITIGANSFGTICHGTADASGTILVGTNSTGNLVVGSSQGTIS  1143

Query  1520  vristsFGSLLAG-NATTGGWFRPGQAQGSVIAGQASASGVILTAFNAGCNVIGYANRGS  1578
             +  ST+FGS++ G    +G     G  +G  + G +S++ +   + + G  ++GY   GS
Sbjct  1144  LG-STNFGSVILGYTENSGSIISDGNNRGIFMHGYSSSASLYTASGSCGTVLMGYGTSGS  1202

Query  1579  TLGINQNAFGYSVMGYADLNSTITSNALGANACRIMGYALNNSTIFMDSL--------VA  1630
                IN +  G    GY   +  IT   + AN      +  NN+T+  +S           
Sbjct  1203  A--INVSGLGSFTFGYCPSSGEITQ--VLANGS--FAFGRNNTTVSENSFSLGYGARSYM  1256

Query  1631  ANATDLFGYANNSGVIQA-ADQCAGALARGVAQNNSSIVTRGN-GSMTF-GFSNNNSTIF  1687
               +     +A +   ++A + Q    L R +  N   ++  GN  ++ + G+ N  + I 
Sbjct  1257  PGSMAFSSFATSGNPLRAGSAQTIKVLTRNL--NTEFVLADGNFPTLPYTGYGNIKAKII  1314

Query  1688  --TGQFSDGCFVGGYANsggtistgstsPASHVFGFSNSGSFITTGNNTNASTVFGYATA  1745
               +G  S   F   +  S  T++   T+PA     +SN  +       T  +TV G++  
Sbjct  1315  GSSGTMSVLYFQVFFDGSTHTVTI-PTTPAGGQIVYSNPVAVSPAPTFTPVATVPGFSVT  1373


 Score = 536 bits (1381),  Expect = 4e-158, Method: Compositional matrix adjust.
 Identities = 441/793 (56%), Positives = 505/793 (64%), Gaps = 129/793 (16%)

Query  253  TSILFGFGIPSPDLGVDGDLYLDANTDELYGKVNGQWIPITNLKGEKGDKGNKGIdgekg  312
            +    G GIPS   G +GD+YLD  T   Y K N  WI      G    KG KG      
Sbjct  20   SETFVGSGIPSSTFGKNGDIYLDRTTQYYYKKNNCIWIKYF-CNGYCCFKGCKG------  72

Query  313  nkgdtgdkgidgskgdkgdtgnkgdigdkgdqgikgdigdkgekgdigekgdkgekgikg  372
                 G     G KG+ G+ GN G+ G KG +GIKGDIGDKG KGDIGEKGD G+KG  G
Sbjct  73   -----GFFCQKGDKGNNGNNGNNGEKGQKGLKGIKGDIGDKGSKGDIGEKGDIGDKGDFG  127

Query  373  dkgdigekgnkgdigdkgek---------------gdkgidgdkgikgdkgdigekgdkg  417
            DKG  G KG+KGDIGD G K               GDKG  GD G+KG KGD G+KG KG
Sbjct  128  DKGIDGNKGSKGDIGDTGSKGDKGDKGDKGSKGDIGDKGSKGDIGVKGSKGDNGDKGSKG  187

Query  418  digekgnkgekgdkgdkgdige--------------------------------------  439
            DIG KG+KG+KG+KGDKGD G                                       
Sbjct  188  DIGVKGSKGDKGNKGDKGDNGLSILSGLDIPSPDLGMDGDLYLDTITDELYKKINGEWIE  247

Query  440  ----kgdkgdtgskgdkgdkgekgdkgdkgekgdigdkgekgdkgdkgdkgdkgdkgdkg  495
                KG+KG+ GSKG KGD G KG+KG KG+KG  GDKG+KGD G+KGD GDKGD G KG
Sbjct  248  ITNLKGEKGEIGSKGTKGDDGNKGNKGIKGDKGTTGDKGDKGDVGNKGDAGDKGDAGKKG  307

Query  496  dtgdkgdkgdkgdkgdkgdNGTSILFGSGPPSPDLGMVGDLYIDVTTDELYGKVNAKMND  555
            +   KG+ G+KGD GDKG++G    FGS     D G  G                 K N+
Sbjct  308  E---KGEMGNKGDIGDKGNDGIKGDFGSKGYKGDKGSKG----------------TKGNN  348

Query  556  NIRVSAKVNVNKQITLQATGQWIPLTnlkgdkgdkgingnkgdkgekgdkgnpgTNagkg  615
                                        KGD+GDKG  G+KGDKG+ G KGN G+   KG
Sbjct  349  G--------------------------FKGDRGDKGDKGSKGDKGDNGIKGNKGSKGDKG  382

Query  616  ekgdkgdkgdagTSILFGQGAPDPNQGVDGDIYIDTLTGELYRKVNGLWVPEIdikgdkg  675
            + G KG+KG++G+SILFG G PD NQG DGDIYIDTLTGELYRKVNGLWVPEIDIKGDKG
Sbjct  383  DNGIKGEKGESGSSILFGMGLPDQNQGEDGDIYIDTLTGELYRKVNGLWVPEIDIKGDKG  442

Query  676  ekgdkgnagdkgTSGE---KGDLgskgekgdtgekgdkgnkgdrgdkgikgdigskgdkg  732
            EKGD+GN GDKG  G+   KGD G KGEKG+ G+KGD G KGD+G+ G KGDIG KG+KG
Sbjct  443  EKGDRGNVGDKGEKGDIGLKGDKGEKGEKGNVGDKGDIGTKGDKGNVGDKGDIGIKGEKG  502

Query  733  dignkgdkgdrgdkgikgdaglkgdkgdigqkgdkgtkgdrgdkgekgdaglkgnkgdig  792
            DIG KGD G++GDKG KGD G KG+ G+ G+KGDKG KGD G+KGEKGD G+KG+KG+ G
Sbjct  503  DIGTKGDIGNKGDKGDKGDIGNKGNIGNKGEKGDKGVKGDIGEKGEKGDKGVKGDKGEKG  562

Query  793  l------------kgdkgtkgdrgdkgtkgdrgdkgdignkgdkgdkgtkgdrgdkgvkg  840
                         KGDKG KGD+GDK  KGD+G+KGD GNKGDKG+KG KGD GDKG KG
Sbjct  563  EKGEKGEKGDKGNKGDKGNKGDKGDKSDKGDKGNKGDKGNKGDKGNKGDKGDNGDKGDKG  622

Query  841  dkgdkgnkgdkgnigikgdkgdrsdkglkgdkgdkgdtgdiglkgdkgdigekgikgdkg  900
            D GDKGNKGDKG+ G KGDKGD  DKG KGDKGD GD GD G  GDKG+ G+KG  GDKG
Sbjct  623  DNGDKGNKGDKGDNGDKGDKGDNGDKGNKGDKGDNGDKGDKGDNGDKGNKGDKGDNGDKG  682

Query  901  ingskgykgdkgdkgskgdkgnkgdkgskgdkgdigikgskgdkgdkgdkgskgdkgdig  960
             NG KG KGD GDKG+KGDKG+ GDKG+KGDKGD G KG+KGDKGDKGD G KGD GD G
Sbjct  683  DNGDKGNKGDNGDKGNKGDKGDNGDKGNKGDKGDNGDKGNKGDKGDKGDNGDKGDNGDKG  742

Query  961  skgdkgdkgdigt  973
              GDKGDKG+ G+
Sbjct  743  DNGDKGDKGESGS  755


 Score = 518 bits (1335),  Expect = 1e-151, Method: Compositional matrix adjust.
 Identities = 448/857 (52%), Positives = 519/857 (61%), Gaps = 157/857 (18%)

Query  17   INFQNNSVQKNVIRVCENEPNTFVGSGIPSQIIGKQGDIYLDRITRIYYKKINGVWVKNV  76
            +N +   +QKN    C++   TFVGSGIPS   GK GDIYLDR T+ YYKK N +W+K  
Sbjct  1    MNLKKKQMQKNFKNTCDSVSETFVGSGIPSSTFGKNGDIYLDRTTQYYYKKNNCIWIKYF  60

Query  77   CNNHRCCYPKECKGNPHTkgekgetgpkgikgekgDRGLKGEKGNNgdpgekgekgakgd  136
            CN + CC+ K CKG              G   +KGD+G  G  GNNG+ G+KG KG KGD
Sbjct  61   CNGY-CCF-KGCKG--------------GFFCQKGDKGNNGNNGNNGEKGQKGLKGIKGD  104

Query  137  kgesgekgakgdkgdkgdigekgekgdkgdigekgekgdkgdigekgdkgdlgekgekgd  196
             G         DKG KGDIGEKG      DIG+KG+ GDKG  G KG KGD+G+ G KGD
Sbjct  105  IG---------DKGSKGDIGEKG------DIGDKGDFGDKGIDGNKGSKGDIGDTGSKGD  149

Query  197  pgqkgekgdkgdfgdkgdkgdigekgdkgdigdkg---eignkgdVGEKGSKGDKGIDGT  253
             G KG+KG KGD GDKG KGDIG KG KGD GDKG   +IG KG  G+KG+KGDKG +G 
Sbjct  150  KGDKGDKGSKGDIGDKGSKGDIGVKGSKGDNGDKGSKGDIGVKGSKGDKGNKGDKGDNGL  209

Query  254  SILFGFGIPSPDLGVDGDLYLDANTDELYGKVNGQWIPITNLKGEKGD---KGNKGIdge  310
            SIL G  IPSPDLG+DGDLYLD  TDELY K+NG+WI ITNLKGEKG+   KG KG DG 
Sbjct  210  SILSGLDIPSPDLGMDGDLYLDTITDELYKKINGEWIEITNLKGEKGEIGSKGTKGDDGN  269

Query  311  kgnkgdtgdkgidgskgdkgdtgnkgdigdkgdqgikgdigdkgekgdige------kgd  364
            KGNKG  GDKG  G KGDKGD GNKGD GDKGD G KG+ G+ G KGDIG+      KGD
Sbjct  270  KGNKGIKGDKGTTGDKGDKGDVGNKGDAGDKGDAGKKGEKGEMGNKGDIGDKGNDGIKGD  329

Query  365  kgekgikgdkgdigekgnkgdigdkgekgdkgidgdkgikgdkgdigekgdkgdigekgn  424
             G KG KGDKG  G KGN G  GD+G+KGDKG  GDKG  G KG+ G KGDKGD G KG 
Sbjct  330  FGSKGYKGDKGSKGTKGNNGFKGDRGDKGDKGSKGDKGDNGIKGNKGSKGDKGDNGIKGE  389

Query  425  kge---------------kgdkgd------------------------kgdigekgdkgd  445
            KGE               +G+ GD                        KGD GEKGD+G+
Sbjct  390  KGESGSSILFGMGLPDQNQGEDGDIYIDTLTGELYRKVNGLWVPEIDIKGDKGEKGDRGN  449

Query  446  tgskgdkgdkgekgdkgdkgekgdigdkgekgdkgdkgdkgdkgd---kgdkgdtgdkgd  502
             G KG+KGD G KGDKG+KGEKG++GDKG+ G KGDKG+ GDKGD   KG+KGD G KGD
Sbjct  450  VGDKGEKGDIGLKGDKGEKGEKGNVGDKGDIGTKGDKGNVGDKGDIGIKGEKGDIGTKGD  509

Query  503  kgdkgdkgdkgdNGTSILFGSGPPSPDLGMVGDLYIDVTTDELYGKVNAKMNDNIRVSAK  562
             G+KGDKGDKGD G     G+     D G+ GD+          G+   K +  ++    
Sbjct  510  IGNKGDKGDKGDIGNKGNIGNKGEKGDKGVKGDI----------GEKGEKGDKGVKGDKG  559

Query  563  VNVNKQITLQATGQWIPLTnlkgdkgdkgingnkgdkgekgdkgnpgTNagkgekgdkgd  622
                K    +   +        G+KGDKG  G+KGDK +KGDKGN G    KG+KG+KGD
Sbjct  560  EKGEKGEKGEKGDK--------GNKGDKGNKGDKGDKSDKGDKGNKGDKGNKGDKGNKGD  611

Query  623  kgdagTSILFGQGAPDPNQGVDGDIYIDTLTGELYRKVNGLWVPEIdikgdkgekgdkgn  682
            KGD                                                 G+KGDKG+
Sbjct  612  KGD------------------------------------------------NGDKGDKGD  623

Query  683  agdkgTSGEKGDLgskgekgdtgekgdkgnkgdrgdkgikgdigskgdkgdignkgdkgd  742
             GDKG  G+KGD G KG+KGD G+KG+KG+KGD GDK      G KGD GD GNKGDKGD
Sbjct  624  NGDKGNKGDKGDNGDKGDKGDNGDKGNKGDKGDNGDK------GDKGDNGDKGNKGDKGD  677

Query  743  rgdkgikgdaglkgdkgdigqkgdkgtkgdrgdkgekgdaglkgnkgdiglkgdkgtkgd  802
             GDKG  GD G KGD GD G KGDKG  GD+G+KG+KGD G KGNKGD G KGD G KGD
Sbjct  678  NGDKGDNGDKGNKGDNGDKGNKGDKGDNGDKGNKGDKGDNGDKGNKGDKGDKGDNGDKGD  737

Query  803  rgdkgtkgdrgdkgdig  819
             GDKG  GD+GDKG+ G
Sbjct  738  NGDKGDNGDKGDKGESG  754


 Score = 263 bits (671),  Expect = 2e-67, Method: Compositional matrix adjust.
 Identities = 195/572 (34%), Positives = 287/572 (50%), Gaps = 45/572 (8%)

Query  1401  igssiRGYCS----SGSLISLGPNSNGSIINATVNNFST-LITSSGV-----NGSSIVAR  1450
             I S+  GY +    SGS  S G N+NG I +  + +F   + TSSGV     +GS     
Sbjct  830   INSTAMGYHTQATGSGSF-SFGNNTNGIISSNGIGSFVMGITTSSGVIISEGDGSIASGY  888

Query  1451  ANNSGLISISGNCFGSQFVFNSINGGNITIGSTHAGSQIVGSANTSGIITVVGGLNGTLV  1510
             + NS  I I  N   S     SI+G ++ +   + GS I+GS+ T  I+    G   +L+
Sbjct  889   STNSSTIEIQNNSLSSIIHGYSISGSSMRLMEGNIGSMIIGSSETGSIVQSGSGSIASLI  948

Query  1511  AANssstsgvristsFGSLLAGNATTGGWFRPGQAQGSVIAGQASASG-VILTAFNAGCN  1569
                ++S +    S S+GS + G +  G         GS I+G  + +G + +   + G  
Sbjct  949   NVRATSGTISIGSMSYGSKIFGYSNNGTITISDNVHGSQISGIVTNNGQMTIGTLSHGSY  1008

Query  1570  VIGYANRGSTLGINQNAFGYSVMGYADLNSTITSNALGANACRIMGYALNNSTIFMDSLV  1629
             + GYA+  ST+ I  N+FG   +G A  N TI +  L +  CRI G+ L+     + +  
Sbjct  1009  LHGYADTSSTISIGTNSFGSECIGLAQNNGTINNGDL-SFGCRISGWTLSG---LLSTGS  1064

Query  1630  AANATDLFGYANNSGVIQAADQCAGALARGVAQNNSSIVTRGN--GSMTFGFSNNNSTIF  1687
              +  T L+G A NSG+I  + +  G    G       I    N  G++  G ++ + TI 
Sbjct  1065  GSCGTILYGVAVNSGIINTSGRNFGCFVGGYCAYYGKITIGANSFGTICHGTADASGTIL  1124

Query  1688  TGQFSDGCFVGGYANsggtistgstsPASHVFGFS-NSGSFITTGNN-------------  1733
              G  S G  V G  +S GTIS GST+  S + G++ NSGS I+ GNN             
Sbjct  1125  VGTNSTGNLVVG--SSQGTISLGSTNFGSVILGYTENSGSIISDGNNRGIFMHGYSSSAS  1182

Query  1734  ------TNASTVFGYATANSTITTGANSNGSLAVGYTGSSGELLGALGQTSFAIGRNNTa  1787
                   +  + + GY T+ S I    +  GS   GY  SSGE+   L   SFA GRNNT 
Sbjct  1183  LYTASGSCGTVLMGYGTSGSAIN--VSGLGSFTFGYCPSSGEITQVLANGSFAFGRNNTT  1240

Query  1788  sgaysgaigissyaNMEGSFAHSSFQDTVNPVSAGRSQNIKVMGRKVGTQIVLANGSYAT  1847
                 S ++G  + + M GS A SSF  + NP+ AG +Q IKV+ R + T+ VLA+G++ T
Sbjct  1241  VSENSFSLGYGARSYMPGSMAFSSFATSGNPLRAGSAQTIKVLTRNLNTEFVLADGNFPT  1300

Query  1848  LPYDGYGDVFARLIGSSGTAVGLTFQVTRTAGTYTVAPPITPSGG-ILWLSPSGVAAPPL  1906
             LPY GYG++ A++IGSSGT   L FQV     T+TV  P TP+GG I++ +P  V+  P 
Sbjct  1301  LPYTGYGNIKAKIIGSSGTMSVLYFQVFFDGSTHTVTIPTTPAGGQIVYSNPVAVSPAPT  1360

Query  1907  AITALGTSGFTITLTD--AQNYNCYFDIVNYS  1936
                     GF++T+ +   Q +   F IVN S
Sbjct  1361  FTPVATVPGFSVTIANPGTQTFVASFGIVNIS  1392


>ref|YP_003987190.1| collagen-like protein 6 [Acanthamoeba polyphaga mimivirus]
 sp|Q5UQ50.1|COLL6_MIMIV RecName: Full=Collagen-like protein 6
 gb|AAV50929.1| collagen triple helix repeat containing protein [Acanthamoeba 
polyphaga mimivirus]
 gb|ADO18323.1| collagen-like protein 6 [Acanthamoeba polyphaga mimivirus]
 gb|AEJ34912.1| collagen triple helix repeat-containing protein [Acanthamoeba 
polyphaga mimivirus]
 gb|AKI81343.1| collagen-like protein 6 [Acanthamoeba polyphaga mimivirus]
Length=1387

 Score = 684 bits (1766),  Expect = 0.0, Method: Compositional matrix adjust.
 Identities = 552/1237 (45%), Positives = 716/1237 (58%), Gaps = 121/1237 (10%)

Query  584   kgdkgdkgingnkgdkgekgdkgnpgTNagkgekgdkgdkgdagTSILFGQGAPDPNQGV  643
             KG KGD G+ G+KGD G+KG KG+ G    KG+KG+KGDKGD G SIL G   P P+ G+
Sbjct  178   KGSKGDIGVKGSKGDNGDKGSKGDIGVKGSKGDKGNKGDKGDNGLSILSGLDIPSPDLGM  237

Query  644   DGDIYIDTLTGELYRKVNGLWVPEIdikgdkgekgdkgnagdkgTSGEKGDLgskgekgd  703
             DGD+Y+DT+T ELY+K+NG W+   ++KG+KGE                  +GSKG KGD
Sbjct  238   DGDLYLDTITDELYKKINGEWIEITNLKGEKGE------------------IGSKGTKGD  279

Query  704   tgekgdkgnkgdrgdkgikgdigskgdkgdignkgdkgdrgdkgikgdaglkgdkgdigq  763
                 G+KGNKG +GDKG  GD   KGDKGD+GNKGD GD+GD G KG+ G  G+KGDIG 
Sbjct  280   ---DGNKGNKGIKGDKGTTGD---KGDKGDVGNKGDAGDKGDAGKKGEKGEMGNKGDIGD  333

Query  764   kgdkgtkgdrgdkgekgdaglkgnkgdiglkgdkgtkgdrgdkgtkgdrgdkgdignkgd  823
             KG+ G KGD G KG KGD G KG KG+ G KGD+G KGD+G KG KGD G KG+ G+KGD
Sbjct  334   KGNDGIKGDFGSKGYKGDKGSKGTKGNNGFKGDRGDKGDKGSKGDKGDNGIKGNKGSKGD  393

Query  824   kgdkgtkgdrgdkg---vkgdkgdkgnkgdkgnigikgdkgdrsdk---------glkgd  871
             KGD G KG++G+ G   + G      N+G+ G+I I    G+   K          +KGD
Sbjct  394   KGDNGIKGEKGESGSSILFGMGLPDQNQGEDGDIYIDTLTGELYRKVNGLWVPEIDIKGD  453

Query  872   kgdkgdtgdiglkgdkgdigekgikgdkgingskgykgdkgdkgskgdkgnkgdkgs---  928
             KG+KGD G++G KG+KGDIG   +KGDKG  G KG  GDKGD G+KGDKGN GDKG    
Sbjct  454   KGEKGDRGNVGDKGEKGDIG---LKGDKGEKGEKGNVGDKGDIGTKGDKGNVGDKGDIGI  510

Query  929   kgdkgdigikgskgdkgdkgdkgskgdkgdigskgdkgdkgdigtkgdkgtkgdkgi---  985
             KG+KGDIG KG  G+KGDKGDKG  G+KG+IG+KG+KGDKG  G  G+KG KGDKG+   
Sbjct  511   KGEKGDIGTKGDIGNKGDKGDKGDIGNKGNIGNKGEKGDKGVKGDIGEKGEKGDKGVKGD  570

Query  986   ---------------------kgdigskgdkgskgdkgskgdkgdigskgdkgdkgdkgs  1024
                                  KGD G+KGDKG K DKG KG+KGD G+KGDKG+KGDKG 
Sbjct  571   KGEKGEKGEKGEKGEKGDKGNKGDKGNKGDKGDKSDKGDKGNKGDKGNKGDKGNKGDKGD  630

Query  1025  kgdkgskgikgdkgdkgtkgdkgikgdkgdkgikgdkgdkgdkgdkgikgdkgdkgdkgd  1084
              GDKG KG  GDKG+KG KGD G KGDKGD G KG+KGDKGD GDKG  GDKG+KGD GD
Sbjct  631   NGDKGDKGDNGDKGNKGDKGDNGDKGDKGDNGDKGNKGDKGDNGDKGDNGDKGNKGDNGD  690

Query  1085  kgdkgtkgdkgdkgdkgskgdkgdkgdkgdkgekgskgdkgdkgdkgdkgdkgdkgdT-A  1143
             KG+KG KGD GDKG+KG KGD GDKG+KGDKG+KG  GDKGD GDKGD GDKGDKG++ +
Sbjct  691   KGNKGDKGDNGDKGNKGDKGDNGDKGNKGDKGDKGDNGDKGDNGDKGDNGDKGDKGESGS  750

Query  1144  TCEIVNTDGQTRVSACNTGFVKIEASGYEITTAPNGSSDLAPDPFDPSNVSGMNTKLFGI  1203
             +C+I N DG T +S C  G   I+A  YEIT           +P+DPSN+SG+N KLF  
Sbjct  751   SCQIENNDGVTIMSVCTPGIASIQAYQYEITDISG-----LENPYDPSNISGLNFKLFDT  805

Query  1204  QNGAFRSGNFTATNLSDIGQYSAVFGYQTTATgsgsivyginnssgissgsngslvgglA  1263
               GAFR+GNFTA N++++G  S   GY T ATGSGS  +G N +  ISS   GS V G+ 
Sbjct  806   VKGAFRTGNFTADNMTNVGINSTAMGYHTQATGSGSFSFGNNTNGIISSNGIGSFVMGIT  865

Query  1264  NTGGIIRSFSGAEGSIAFGSSEINGIITTGFGAQGSIVggys-sggtiatgsganasEAF  1322
              + G+I   S  +GSIA G S  +  I     +  SI+ GYS SG ++    G   S   
Sbjct  866   TSSGVI--ISEGDGSIASGYSTNSSTIEIQNNSLSSIIHGYSISGSSMRLMEGNIGSMII  923

Query  1323  GQATTGSLITTGPGAIGSSTRGYSVGNSVITTGLASWASQITGYAsnsgiifsgsgtsts  1382
             G + TGS++ +G G+I S        +  I+ G  S+ S+I GY SN+G I        S
Sbjct  924   GSSETGSIVQSGSGSIASLIN-VRATSGTISIGSMSYGSKIFGY-SNNGTITISDNVHGS  981

Query  1383  diiasVTDSSTLTigdgsigssiRGYCSSGSLISLGPNSNGSII------NATVNN----  1432
              I   VT++  +TIG  S GS + GY  + S IS+G NS GS        N T+NN    
Sbjct  982   QISGIVTNNGQMTIGTLSHGSYLHGYADTSSTISIGTNSFGSECIGLAQNNGTINNGDLS  1041

Query  1433  ---------FSTLI-TSSGVNGSSIVARANNSGLISISGNCFGSQFVFNSINGGNITIGS  1482
                       S L+ T SG  G+ +   A NSG+I+ SG  FG          G ITIG+
Sbjct  1042  FGCRISGWTLSGLLSTGSGSCGTILYGVAVNSGIINTSGRNFGCFVGGYCAYYGKITIGA  1101

Query  1483  THAGSQIVGSANTSGIITVVGGLNGTLVAANssstsgvristsFGSLLAG-NATTGGWFR  1541
                G+   G+A+ SG I V     G LV  +S  T  +  ST+FGS++ G    +G    
Sbjct  1102  NSFGTICHGTADASGTILVGTNSTGNLVVGSSQGTISLG-STNFGSVILGYTENSGSIIS  1160

Query  1542  PGQAQGSVIAGQASASGVILTAFNAGCNVIGYANRGSTLGINQNAFGYSVMGYADLNSTI  1601
              G  +G  + G +S++ +   + + G  ++GY   GS   IN +  G    GY   +  I
Sbjct  1161  DGNNRGIFMHGYSSSASLYTASGSCGTVLMGYGTSGSA--INVSGLGSFTFGYCPSSGEI  1218

Query  1602  TSNALGANACRIMGYALNNSTIFMDSL--------VAANATDLFGYANNSGVIQA-ADQC  1652
             T   + AN      +  NN+T+  +S             +     +A +   ++A + Q 
Sbjct  1219  TQ--VLANGS--FAFGRNNTTVSENSFSLGYGARSYMPGSMAFSSFATSGNPLRAGSAQT  1274

Query  1653  AGALARGVAQNNSSIVTRGN-GSMTF-GFSNNNSTIF--TGQFSDGCFVGGYANsggtis  1708
                L R +  N   ++  GN  ++ + G+ N  + I   +G  S   F   +  S  T++
Sbjct  1275  IKVLTRNL--NTEFVLADGNFPTLPYTGYGNIKAKIIGSSGTMSVLYFQVFFDGSTHTVT  1332

Query  1709  tgstsPASHVFGFSNSGSFITTGNNTNASTVFGYATA  1745
                T+PA     +SN  +       T  +TV G++  
Sbjct  1333  I-PTTPAGGQIVYSNPVAVSPAPTFTPVATVPGFSVT  1368


 Score = 508 bits (1309),  Expect = 3e-148, Method: Compositional matrix adjust.
 Identities = 423/772 (55%), Positives = 482/772 (62%), Gaps = 126/772 (16%)

Query  253  TSILFGFGIPSPDLGVDGDLYLDANTDELYGKVNGQWIPITNLKGEKGDKGNKGIdgekg  312
            +    G GIPS   G +GD+YLD  T   Y K N  WI      G    KG KG      
Sbjct  33   SETFVGSGIPSSTFGKNGDIYLDRTTQYYYKKNNCIWIKYF-CNGYCCFKGCKG------  85

Query  313  nkgdtgdkgidgskgdkgdtgnkgdigdkgdqgikgdigdkgekgdigekgdkgekgikg  372
                 G     G KG+ G+ GN G+ G KG +GIKGDIGDKG KGDIGE           
Sbjct  86   -----GFFCQKGDKGNNGNNGNNGEKGQKGLKGIKGDIGDKGSKGDIGE-----------  129

Query  373  dkgdigekgnkgdigdkgekgdkgidgdkgikgdkgd------------------igekg  414
                      KGDIGDKG+ GDKGIDG+KG KGD GD                  IG+KG
Sbjct  130  ----------KGDIGDKGDFGDKGIDGNKGSKGDIGDTGSKGDKGDKGDKGSKGDIGDKG  179

Query  415  dkgdigekgnkgekgdkgdkgdigekgdkgdtgskgdkgdkg------------ekgdkg  462
             KGDIG KG+KG+ GDKG KGDIG KG KGD G+KGDKGD G            + G  G
Sbjct  180  SKGDIGVKGSKGDNGDKGSKGDIGVKGSKGDKGNKGDKGDNGLSILSGLDIPSPDLGMDG  239

Query  463  d------------------------kgekgdigdkgekgdkgdkgdkgdkgdkgdkgdtg  498
            D                        KGEKG+IG KG KGD G+KG+KG KGDKG  GD G
Sbjct  240  DLYLDTITDELYKKINGEWIEITNLKGEKGEIGSKGTKGDDGNKGNKGIKGDKGTTGDKG  299

Query  499  dkgdkgdkgdkgdkgdNGTSILFGSGPPSPDLGMVGDLYIDVTTDELYGKVNAKMNDNIR  558
            DKGD G+KGD GDKGD G            ++G  GD+  D   D + G   +K     +
Sbjct  300  DKGDVGNKGDAGDKGDAGKK------GEKGEMGNKGDIG-DKGNDGIKGDFGSKGYKGDK  352

Query  559  VSAKVNVNKQITLQATGQWIPLTnlkgdkgdkgingnkgdkgekgdkgnpgTNagkgekg  618
             S     N                 KGD+GDKG  G+KGDKG+ G KGN G+   KG+ G
Sbjct  353  GSKGTKGN--------------NGFKGDRGDKGDKGSKGDKGDNGIKGNKGSKGDKGDNG  398

Query  619  dkgdkgdagTSILFGQGAPDPNQGVDGDIYIDTLTGELYRKVNGLWVPEIdikgdkgekg  678
             KG+KG++G+SILFG G PD NQG DGDIYIDTLTGELYRKVNGLWVPEIDIKGDKGEKG
Sbjct  399  IKGEKGESGSSILFGMGLPDQNQGEDGDIYIDTLTGELYRKVNGLWVPEIDIKGDKGEKG  458

Query  679  dkgnagdkgTSGE---KGDLgskgekgdtgekgdkgnkgdrgdkgikgdigskgdkgdig  735
            D+GN GDKG  G+   KGD G KGEKG+ G+KGD G KGD+G+ G KGDIG KG+KGDIG
Sbjct  459  DRGNVGDKGEKGDIGLKGDKGEKGEKGNVGDKGDIGTKGDKGNVGDKGDIGIKGEKGDIG  518

Query  736  nkgdkgdrgdkgikgdaglkgdkgdigqkgdkgtkgdrgdkgekgdaglkgnkgdigl--  793
             KGD G++GDKG KGD G KG+ G+ G+KGDKG KGD G+KGEKGD G+KG+KG+ G   
Sbjct  519  TKGDIGNKGDKGDKGDIGNKGNIGNKGEKGDKGVKGDIGEKGEKGDKGVKGDKGEKGEKG  578

Query  794  -------------kgdkgtkgdrgdkgtkgdrgdkgdignkgdkgdkgtkgdrgdkgvkg  840
                         KGDKG KGD+GDK  KGD+G+KGD GNKGDKG+KG KGD GDKG KG
Sbjct  579  EKGEKGEKGDKGNKGDKGNKGDKGDKSDKGDKGNKGDKGNKGDKGNKGDKGDNGDKGDKG  638

Query  841  dkgdkgnkgdkgnigikgdkgdrsdkglkgdkgdkgdtgdiglkgdkgdigekgikgdkg  900
            D GDKGNKGDKG+ G KGDKGD  DKG KGDKGD GD GD G KG+KGD G+KG KGDKG
Sbjct  639  DNGDKGNKGDKGDNGDKGDKGDNGDKGNKGDKGDNGDKGDNGDKGNKGDNGDKGNKGDKG  698

Query  901  ingskgykgdkgdkgskgdkgnkgdkgskgdkgdigikgskgdkgdkgdkgs  952
             NG KG KGDKGD G KG+KG+KGDKG  GDKGD G KG  GDKGDKG+ GS
Sbjct  699  DNGDKGNKGDKGDNGDKGNKGDKGDKGDNGDKGDNGDKGDNGDKGDKGESGS  750


 Score = 500 bits (1288),  Expect = 2e-145, Method: Compositional matrix adjust.
 Identities = 436/846 (52%), Positives = 511/846 (60%), Gaps = 151/846 (18%)

Query  1    MLDMMNNSLSYNRPECINFQNNSVQKNVIRVCENEPNTFVGSGIPSQIIGKQGDIYLDRI  60
            M +  N S+S +    +N +   +QKN    C++   TFVGSGIPS   GK GDIYLDR 
Sbjct  1    MKNYWNCSVSDSE---MNLKKKQMQKNFKNTCDSVSETFVGSGIPSSTFGKNGDIYLDRT  57

Query  61   TRIYYKKINGVWVKNVCNNHRCCYPKECKGNPHTkgekgetgpkgikgekgDRGLKGEKG  120
            T+ YYKK N +W+K  CN + CC+ K CKG              G   +KGD+G  G  G
Sbjct  58   TQYYYKKNNCIWIKYFCNGY-CCF-KGCKG--------------GFFCQKGDKGNNGNNG  101

Query  121  NNgdpgekgekgakgdkgesgekgakgdkgdkgdigekgekgdkgdigekgekgdkgdig  180
            NNG+ G+KG KG KGD G         DKG KGDIGEKG      DIG+KG+ GDKG  G
Sbjct  102  NNGEKGQKGLKGIKGDIG---------DKGSKGDIGEKG------DIGDKGDFGDKGIDG  146

Query  181  ekgdkgdlgekgekgdpgqkgekgdkgdfgdkgdkgdigekgdkgdigdkg---eignkg  237
             KG KGD+G+ G KGD G KG+KG KGD GDKG KGDIG KG KGD GDKG   +IG KG
Sbjct  147  NKGSKGDIGDTGSKGDKGDKGDKGSKGDIGDKGSKGDIGVKGSKGDNGDKGSKGDIGVKG  206

Query  238  dVGEKGSKGDKGIDGTSILFGFGIPSPDLGVDGDLYLDANTDELYGKVNGQWIPITNLKG  297
              G+KG+KGDKG +G SIL G  IPSPDLG+DGDLYLD  TDELY K+NG+WI ITNLKG
Sbjct  207  SKGDKGNKGDKGDNGLSILSGLDIPSPDLGMDGDLYLDTITDELYKKINGEWIEITNLKG  266

Query  298  EKGD---KGNKGIdgekgnkgdtgdkgidgskgdkgdtgnkgdigdkgdqgikgdigdkg  354
            EKG+   KG KG DG KGNKG  GDKG  G KGDKGD GNKGD GDKGD G KG+ G+ G
Sbjct  267  EKGEIGSKGTKGDDGNKGNKGIKGDKGTTGDKGDKGDVGNKGDAGDKGDAGKKGEKGEMG  326

Query  355  ekgdige------kgdkgekgikgdkgdigekgnkgdigdkgekgdkgidgdkgikgdkg  408
             KGDIG+      KGD G KG KGDKG  G KGN G  GD+G+KGDKG  GDKG  G KG
Sbjct  327  NKGDIGDKGNDGIKGDFGSKGYKGDKGSKGTKGNNGFKGDRGDKGDKGSKGDKGDNGIKG  386

Query  409  digekgdkgdigekgnkge---------------kgdkgd--------------------  433
            + G KGDKGD G KG KGE               +G+ GD                    
Sbjct  387  NKGSKGDKGDNGIKGEKGESGSSILFGMGLPDQNQGEDGDIYIDTLTGELYRKVNGLWVP  446

Query  434  ----kgdigekgdkgdtgskgdkgdkgekgdkgdkgekgdigdkgekgdkgdkgdkgdkg  489
                KGD GEKGD+G+ G KG+KGD G KGDKG+KGEKG++GDKG+ G KGDKG+ GDKG
Sbjct  447  EIDIKGDKGEKGDRGNVGDKGEKGDIGLKGDKGEKGEKGNVGDKGDIGTKGDKGNVGDKG  506

Query  490  d---kgdkgdtgdkgdkgdkgdkgdkgdNGTSILFGSGPPSPDLGMVGDLYIDVTTDELY  546
            D   KG+KGD G KGD G+KGDKGDKGD G     G+     D G+ GD+          
Sbjct  507  DIGIKGEKGDIGTKGDIGNKGDKGDKGDIGNKGNIGNKGEKGDKGVKGDI----------  556

Query  547  GKVNAKMNDNIRVSAKVNVNKQITLQATGQWIPLTnlkgdkgdkgingnkgdkgekgdkg  606
            G+   K +  ++        K    +   +       KG+KGDKG  G+KGDK +KGDKG
Sbjct  557  GEKGEKGDKGVKGDKGEKGEKGEKGEKGEK-----GDKGNKGDKGNKGDKGDKSDKGDKG  611

Query  607  npgTNagkgekgdkgdkgdagTSILFGQGAPDPNQGVDGDIYIDTLTGELYRKVNGLWVP  666
            N G    KG+KG+KGDKGD                                         
Sbjct  612  NKGDKGNKGDKGNKGDKGD-----------------------------------------  630

Query  667  EIdikgdkgekgdkgnagdkgTSGEKGDLgskgekgdtgekgdkgnkgdrgdkgikgdig  726
                    G+KGDKG+ GDKG  G+KGD G KG+KGD G+KG+KG+KGD GDKG  GD G
Sbjct  631  -------NGDKGDKGDNGDKGNKGDKGDNGDKGDKGDNGDKGNKGDKGDNGDKGDNGDKG  683

Query  727  skgdkgdignkgdkgdrgdkgikgdaglkgdkgdigqkgdkgtkgdrgdkgekgdaglkg  786
            +KGD GD GNKGDKGD GDKG KGD G  GDKG+ G KGDKG  GD+GD G+KGD G KG
Sbjct  684  NKGDNGDKGNKGDKGDNGDKGNKGDKGDNGDKGNKGDKGDKGDNGDKGDNGDKGDNGDKG  743

Query  787  nkgdig  792
            +KG+ G
Sbjct  744  DKGESG  749


 Score = 260 bits (665),  Expect = 1e-66, Method: Compositional matrix adjust.
 Identities = 195/572 (34%), Positives = 287/572 (50%), Gaps = 45/572 (8%)

Query  1401  igssiRGYCS----SGSLISLGPNSNGSIINATVNNFST-LITSSGV-----NGSSIVAR  1450
             I S+  GY +    SGS  S G N+NG I +  + +F   + TSSGV     +GS     
Sbjct  825   INSTAMGYHTQATGSGSF-SFGNNTNGIISSNGIGSFVMGITTSSGVIISEGDGSIASGY  883

Query  1451  ANNSGLISISGNCFGSQFVFNSINGGNITIGSTHAGSQIVGSANTSGIITVVGGLNGTLV  1510
             + NS  I I  N   S     SI+G ++ +   + GS I+GS+ T  I+    G   +L+
Sbjct  884   STNSSTIEIQNNSLSSIIHGYSISGSSMRLMEGNIGSMIIGSSETGSIVQSGSGSIASLI  943

Query  1511  AANssstsgvristsFGSLLAGNATTGGWFRPGQAQGSVIAGQASASG-VILTAFNAGCN  1569
                ++S +    S S+GS + G +  G         GS I+G  + +G + +   + G  
Sbjct  944   NVRATSGTISIGSMSYGSKIFGYSNNGTITISDNVHGSQISGIVTNNGQMTIGTLSHGSY  1003

Query  1570  VIGYANRGSTLGINQNAFGYSVMGYADLNSTITSNALGANACRIMGYALNNSTIFMDSLV  1629
             + GYA+  ST+ I  N+FG   +G A  N TI +  L +  CRI G+ L+     + +  
Sbjct  1004  LHGYADTSSTISIGTNSFGSECIGLAQNNGTINNGDL-SFGCRISGWTLSG---LLSTGS  1059

Query  1630  AANATDLFGYANNSGVIQAADQCAGALARGVAQNNSSIVTRGN--GSMTFGFSNNNSTIF  1687
              +  T L+G A NSG+I  + +  G    G       I    N  G++  G ++ + TI 
Sbjct  1060  GSCGTILYGVAVNSGIINTSGRNFGCFVGGYCAYYGKITIGANSFGTICHGTADASGTIL  1119

Query  1688  TGQFSDGCFVGGYANsggtistgstsPASHVFGFS-NSGSFITTGNN-------------  1733
              G  S G  V G  +S GTIS GST+  S + G++ NSGS I+ GNN             
Sbjct  1120  VGTNSTGNLVVG--SSQGTISLGSTNFGSVILGYTENSGSIISDGNNRGIFMHGYSSSAS  1177

Query  1734  ------TNASTVFGYATANSTITTGANSNGSLAVGYTGSSGELLGALGQTSFAIGRNNTa  1787
                   +  + + GY T+ S I    +  GS   GY  SSGE+   L   SFA GRNNT 
Sbjct  1178  LYTASGSCGTVLMGYGTSGSAIN--VSGLGSFTFGYCPSSGEITQVLANGSFAFGRNNTT  1235

Query  1788  sgaysgaigissyaNMEGSFAHSSFQDTVNPVSAGRSQNIKVMGRKVGTQIVLANGSYAT  1847
                 S ++G  + + M GS A SSF  + NP+ AG +Q IKV+ R + T+ VLA+G++ T
Sbjct  1236  VSENSFSLGYGARSYMPGSMAFSSFATSGNPLRAGSAQTIKVLTRNLNTEFVLADGNFPT  1295

Query  1848  LPYDGYGDVFARLIGSSGTAVGLTFQVTRTAGTYTVAPPITPSGG-ILWLSPSGVAAPPL  1906
             LPY GYG++ A++IGSSGT   L FQV     T+TV  P TP+GG I++ +P  V+  P 
Sbjct  1296  LPYTGYGNIKAKIIGSSGTMSVLYFQVFFDGSTHTVTIPTTPAGGQIVYSNPVAVSPAPT  1355

Query  1907  AITALGTSGFTITLTD--AQNYNCYFDIVNYS  1936
                     GF++T+ +   Q +   F IVN S
Sbjct  1356  FTPVATVPGFSVTIANPGTQTFVASFGIVNIS  1387


>ref|YP_003986692.1| collagen-like protein 2 [Acanthamoeba polyphaga mimivirus]
 sp|Q5UQ13.1|COLL2_MIMIV RecName: Full=Collagen-like protein 2
 gb|AAV50469.1| collagen triple helix repeat containing protein [Acanthamoeba 
polyphaga mimivirus]
 gb|ADO18502.1| collagen-like protein 2 [Acanthamoeba polyphaga mimivirus]
Length=1595

 Score = 678 bits (1750),  Expect = 0.0, Method: Compositional matrix adjust.
 Identities = 620/1138 (54%), Positives = 725/1138 (64%), Gaps = 190/1138 (17%)

Query  34    NEPNTFVGSGIPSQIIGKQGDIYLDRITRIYYKKINGVWVKNVCNNHRCCYPKECKGNPH  93
             N      G G+P    G+ GD+Y+D+ T I YKKING+W+  V            KG+  
Sbjct  134   NGSTILFGQGLPRPYEGENGDVYIDKNTGIMYKKINGIWIPQVG----------LKGSQG  183

Query  94    TkgekgetgpkgikgekgDRGLKGEKGNNgdpgekgekgakgdkgesgekgakgdkgdkg  153
              +G KG+ G KG KG+KG+ G  G KG+ GD G+KGE GAKGDKG+ GE G+KG KGD G
Sbjct  184   DQGYKGDQGSKGDKGQKGEFGSAGFKGDKGDMGQKGETGAKGDKGDKGE-GSKGSKGDVG  242

Query  154   digekgekgdkgdigekgekgdkgdigekgdkgdlgekgekgdpgqkgekgdkgdfgdkg  213
             + G+KG KGDKG  G+KG +G KGD G KGD G  G+ G KGD G KG+KGD GD G KG
Sbjct  243   NKGDKGNKGDKGIKGDKGSEGIKGDNGIKGDNGTKGDNGTKGDNGTKGDKGDIGDNGIKG  302

Query  214   dkgdige------kgdkgdigdkgeignkgdVGEKGSKGDKGIDGTSILFGFGIPSPDLG  267
             DKGDIG+      KG+KGD GDKG  G+KGD+G+KG KGDKG                  
Sbjct  303   DKGDIGDNGIKGDKGNKGDNGDKGNKGDKGDIGDKGMKGDKG------------------  344

Query  268   VDGDLYLDANTDELYGKVNGQWIPITNLKGEKGDKGNKGIdgekgnkgdtgdkgidgskg  327
                D+                        G+KGD G+KG+ G+KG+ GD G KG + +KG
Sbjct  345   ---DI------------------------GDKGDIGDKGMKGDKGDIGDKGMKGDNSTKG  377

Query  328   dkgdtgnkgdigdkgdqgikgdigd---kgekgdigekgdkgekgikgdkgdigekgnkg  384
             DKGD G KGD   KGD GIKGD GD   KG+ GD G KGDKG+ GIKGDKGD G KG+KG
Sbjct  378   DKGDNGTKGD---KGDNGIKGDKGDNGTKGDNGDNGTKGDKGDNGIKGDKGDKGTKGDKG  434

Query  385   digdkgekgdkgidgdkgikgdkgdigekgdkgdigekgnkgekgdkgdkgdigekgdkg  444
             D G KG+ GDKG  GD GIKG KGDIG+KG KG+ G   +KG+KG KGDKGD   KG KG
Sbjct  435   DKGTKGDNGDKGTKGDNGIKGYKGDIGDKGIKGESGANADKGDKGIKGDKGD---KGIKG  491

Query  445   dtgskgdkgdkgekgdkgdkgekgdigdkgekgdkgdkgdkgdkgdkgdkgdtgdkgdkg  504
             D GSKGDKG  GE G KGD GEKGD G+KG+ G+KGDKG+KGD G+KGD G+ GD G+KG
Sbjct  492   DDGSKGDKGYNGEIGQKGDNGEKGDNGEKGDNGEKGDKGEKGDIGEKGDNGEKGDIGEKG  551

Query  505   dkgdkgdkgdNGTSILFGSGPPSPDLGMVGDLYIDVTTDELYGKVNAKMNDNIRVSAKVN  564
             +KG KGDKG+ G+SILFG G PSPDLG  GD+YID  T  LY K+N              
Sbjct  552   NKGSKGDKGEIGSSILFGQGIPSPDLGNDGDIYIDDNTGILYKKLN--------------  597

Query  565   VNKQITLQATGQWIPLTnlkgdkgdkgin------------------gnkgdkgekgd--  604
                       G W+P T++KG+KGDKG +                  GNKGDKG KGD  
Sbjct  598   ----------GIWVPQTDIKGEKGDKGESGQSANKGDKGDKGNGGEIGNKGDKGSKGDIG  647

Query  605   -------------kgnpgTNagkgekgdkgdkgdagTSILFGQGAPDPNQGVDGDIYIDT  651
                          KGN G    KG+KG KGDKGD G   + G      ++G  GDI    
Sbjct  648   DKGNKGDKGDGGIKGNKGDKGSKGDKGSKGDKGDKGDEGIKGDKGNKGDKGDKGDIGSQG  707

Query  652   LTGELYRKVNGLWVPEIdikgdkgekgdkgnagdkgTSGEKGDLgskgekgdtgekgdkg  711
             + GE    V   +  +   KGDKG KGDKGN GDKGT+G+KG+ G KG KGD G KGDKG
Sbjct  708   IKGESGSAV---FKGDKGTKGDKGNKGDKGNKGDKGTNGDKGNKGDKGSKGDKGTKGDKG  764

Query  712   nkgdrgdkgikgdigs------------------------kgdkgdignkgdkgdrgdkg  747
              KGD+GDKG KG+ GS                        KGDKGD G+KG KGD+GDKG
Sbjct  765   IKGDKGDKGSKGNKGSKGDKGDKGDSGDKGDKGDKGSKGYKGDKGDKGSKGYKGDKGDKG  824

Query  748   ikgdaglkgdkgdigqkgdkgtkgdrgdkgekgdaglkgnkgdiglkgdkgtkgdrgdkg  807
             IKG+ G KGDK   G KGDKG KG +G+KGEKG+ G KG KG  G KG KG KGD+GDKG
Sbjct  825   IKGNTGSKGDK---GSKGDKGEKGSKGNKGEKGEKGFKGEKGSKGEKGSKGNKGDKGDKG  881

Query  808   tkgdrgdkgdignkgdkgd------kgtkgdrgdkgvkgdkgdkgnkgdkgnigikgdkg  861
              KGD G KG+IG KGDKGD       G KGD GDKG+KGDKG++G+KGDKGN G KG++G
Sbjct  882   FKGDNGIKGNIGVKGDKGDSGIKGENGLKGDVGDKGIKGDKGNEGDKGDKGNKGEKGNRG  941

Query  862   drsdkglkgdkgdkgdtgdiglkgdkgdigekgikgdkgingskgykgdkgdkgskgdkg  921
             D  DKG+KG+KGDKG     G +GDKG  GE G KGDKG  G+KGYKGDKGDKG+ G KG
Sbjct  942   DEGDKGIKGNKGDKGIK---GSEGDKGIKGESGSKGDKGEKGNKGYKGDKGDKGNLGIKG  998

Query  922   nkgdkgskgdkgdigikgskgdkgdkgdkgskgdkgdigskgdkgdkgdigtkgdkgtkg  981
             +KGDKG K      G+KG+KGDKG KG KG+KGDKGD G+ GDKGDKG  GT GDKG KG
Sbjct  999   DKGDKGIK------GVKGTKGDKGTKGVKGTKGDKGDKGTNGDKGDKGIKGTNGDKGNKG  1052

Query  982   dkgikgdigskgdkgs---------------kgdkgskgdkgdigskgdkgdkgdkgskg  1026
              +G KG+IG KGDKG                 GDKGSKGDKGD G+KG+ G    KG KG
Sbjct  1053  LEGDKGNIGGKGDKGDKGDKGDKGDKGDKGVNGDKGSKGDKGDQGTKGETG-LSIKGDKG  1111

Query  1027  dkgskgikgdkgdkgtkgdkgikgdkgdkgikgdkgdkgdkgdkgikgdkgdkgdkgd  1084
             DKG  G+   KGDKG KGD+G KGDKGDKGIKGDKGDKG KGD+GIKG+KGDKGDKG+
Sbjct  1112  DKGEFGLS-IKGDKGVKGDQGYKGDKGDKGIKGDKGDKGIKGDQGIKGNKGDKGDKGN  1168


 Score = 657 bits (1694),  Expect = 0.0, Method: Compositional matrix adjust.
 Identities = 586/1078 (54%), Positives = 683/1078 (63%), Gaps = 170/1078 (16%)

Query  215   kgdigekgdkgdigdkgeignkgdVGEKGSKGDKGIDGTSILFGFGIPSPDLGVDGDLYL  274
             +G+ GEKG  G +G KGE G  G  G KG KG  G++G++ILFG G+P P  G +GD+Y+
Sbjct  98    RGEKGEKGQLGIMGYKGEKGEIGSQGIKGMKGSDGLNGSTILFGQGLPRPYEGENGDVYI  157

Query  275   DANTDELYGKVNGQWIPITNLKGEKGDKGNKGIdgekgnkgdtgdkgidgskgdkgd---  331
             D NT  +Y K+NG WIP   LKG +GD+G KG  G KG+KG  G+ G  G KGDKGD   
Sbjct  158   DKNTGIMYKKINGIWIPQVGLKGSQGDQGYKGDQGSKGDKGQKGEFGSAGFKGDKGDMGQ  217

Query  332   -----------------------tgnkgdigdkgdqgikgd------------------i  350
                                     GNKGD G+KGD+GIKGD                   
Sbjct  218   KGETGAKGDKGDKGEGSKGSKGDVGNKGDKGNKGDKGIKGDKGSEGIKGDNGIKGDNGTK  277

Query  351   gdkgekgdigekgdk---gekgikgdkgdi------gekgnkgdigdkgekgdkgidgdk  401
             GD G KGD G KGDK   G+ GIKGDKGDI      G+KGNKGD GDKG KGDKG  GDK
Sbjct  278   GDNGTKGDNGTKGDKGDIGDNGIKGDKGDIGDNGIKGDKGNKGDNGDKGNKGDKGDIGDK  337

Query  402   gikgdkgdigekgdkgdigekgnkgekgdkgdkgdigekgdkgdtgskgdkgdkgekgdk  461
             G+KGDKGDIG+KGD GD G KG+KG+ GDKG KGD   KGDKGD G+KGDKGD G KGDK
Sbjct  338   GMKGDKGDIGDKGDIGDKGMKGDKGDIGDKGMKGDNSTKGDKGDNGTKGDKGDNGIKGDK  397

Query  462   gdkgekgdigdkgekgdkgdkgdkgdkgdkgdkgdtgdkgdkgdkgdkgdkgdNGTSILF  521
             GD G KGD GD G KGDKGD G KGDKGDKG KGD GDKG KGD GDKG KGDNG     
Sbjct  398   GDNGTKGDNGDNGTKGDKGDNGIKGDKGDKGTKGDKGDKGTKGDNGDKGTKGDNGIKGYK  457

Query  522   GSGPPSPDLGMVGDLYIDVTTDELYGKVNAKMNDNIR----VSAKVNVNKQITLQATGQW  577
             G      D G+ G+   +    +  G    K +  I+           N +I  +     
Sbjct  458   GD---IGDKGIKGESGANADKGDK-GIKGDKGDKGIKGDDGSKGDKGYNGEIGQKGDNGE  513

Query  578   IPLTnlkgdkgdkgingnkgdkgekgdkgnpgTNagkgekgdkgdkgdagTSILFGQGAP  637
                   KGD G+KG  G KGD GEKGD G  G    KG KG KGDKG+ G+SILFGQG P
Sbjct  514   KGDNGEKGDNGEKGDKGEKGDIGEKGDNGEKGDIGEKGNKGSKGDKGEIGSSILFGQGIP  573

Query  638   DPNQGVDGDIYIDTLTGELYRKVNGLWVPEIdikgdkgekgdk-----------------  680
              P+ G DGDIYID  TG LY+K+NG+WVP+ DIKG+KG+KG+                  
Sbjct  574   SPDLGNDGDIYIDDNTGILYKKLNGIWVPQTDIKGEKGDKGESGQSANKGDKGDKGNGGE  633

Query  681   -gnagdkgTSGE------------------------KGDLgskgekgdtgekgdkgnkgd  715
              GN GDKG+ G+                        KGD GSKG+KGD G++G KG+KG+
Sbjct  634   IGNKGDKGSKGDIGDKGNKGDKGDGGIKGNKGDKGSKGDKGSKGDKGDKGDEGIKGDKGN  693

Query  716   rgdkgikgdigskgdkgdign---kgdkgdrgdkgikgdaglkgdkgdigqkgdkgtkgd  772
             +GDKG KGDIGS+G KG+ G+   KGDKG +GDKG KGD G KGDKG  G KG+KG KG 
Sbjct  694   KGDKGDKGDIGSQGIKGESGSAVFKGDKGTKGDKGNKGDKGNKGDKGTNGDKGNKGDKGS  753

Query  773   rgdkgekgdaglkgnkgdiglkgd---------------------------kgtkgdrgd  805
             +GDKG KGD G+KG+KGD G KG+                           KG KGD+G 
Sbjct  754   KGDKGTKGDKGIKGDKGDKGSKGNKGSKGDKGDKGDSGDKGDKGDKGSKGYKGDKGDKGS  813

Query  806   kgtkgdrgdkgdignkgdkgdkgtkgdrgdkgvkgdkgdkgnkgdkgnigikgdkgdrsd  865
             KG KGD+GDKG  GN G KGDKG+KGD+G+KG KG+KG+KG KG KG  G KG+KG + +
Sbjct  814   KGYKGDKGDKGIKGNTGSKGDKGSKGDKGEKGSKGNKGEKGEKGFKGEKGSKGEKGSKGN  873

Query  866   kglkgdkgdkgdt---gdiglkgdkgdigekgikgdkgingskgykgdkgdkgskgdkgn  922
             KG KGDKG KGD    G+IG+KGDKGD G KG  G KG  G KG KGDKG++G KGDKGN
Sbjct  874   KGDKGDKGFKGDNGIKGNIGVKGDKGDSGIKGENGLKGDVGDKGIKGDKGNEGDKGDKGN  933

Query  923   kgdkgskgdkgdigikgskgdkgdkgdkgskgdkgdigskgdkgdkgdigtkgdkgtkgd  982
             KG+KG++GD+GD GIKG+KGDKG KG +G KG KG+ GSKGDKG+KG+ G KGDKG KG+
Sbjct  934   KGEKGNRGDEGDKGIKGNKGDKGIKGSEGDKGIKGESGSKGDKGEKGNKGYKGDKGDKGN  993

Query  983   kgikgdigskgdkgskgdkgskgdkgdigskgdkgdkgdkgskgdkgskgikgdkgdkgt  1042
              GIKGD   KGDKG KG KG+KGDKG  G KG KGDKGDKG+ GDKG KGIKG  GDKG 
Sbjct  994   LGIKGD---KGDKGIKGVKGTKGDKGTKGVKGTKGDKGDKGTNGDKGDKGIKGTNGDKGN  1050

Query  1043  kgdkgikgd------------------------kgdkgikgdkgdkgdkgdkg--ikgdk  1076
             KG +G KG+                         GDKG KGDKGD+G KG+ G  IKGDK
Sbjct  1051  KGLEGDKGNIGGKGDKGDKGDKGDKGDKGDKGVNGDKGSKGDKGDQGTKGETGLSIKGDK  1110

Query  1077  gdkgd-----kgdkgdkgtkgdkgdkgdkgskgdkgdkgdkgdkgekgskgdkgdkgd  1129
             GDKG+     KGDKG KG +G KGDKGDKG KGDKGDKG KGD+G KG+KGDKGDKG+
Sbjct  1111  GDKGEFGLSIKGDKGVKGDQGYKGDKGDKGIKGDKGDKGIKGDQGIKGNKGDKGDKGN  1168


 Score = 552 bits (1423),  Expect = 4e-162, Method: Compositional matrix adjust.
 Identities = 546/1049 (52%), Positives = 636/1049 (61%), Gaps = 179/1049 (17%)

Query  243   GSKGDKGIDGTSILFGFGIPSPDLGVDGDLYLDANTDELYGKVNGQWIPITNLKGEKGDK  302
             G KGDKG+ G+ I    GIP  +LG +GDLY++  TD+LY K +  W  + NL+GEKG+K
Sbjct  45    GIKGDKGLTGSRIFLRNGIPQNELGTNGDLYINLLTDDLYFKNDSFWSLVGNLRGEKGEK  104

Query  303   GNKGIdgekgnkgdtgdkgidgs-------------------------------------  325
             G  GI G KG KG+ G +GI G                                      
Sbjct  105   GQLGIMGYKGEKGEIGSQGIKGMKGSDGLNGSTILFGQGLPRPYEGENGDVYIDKNTGIM  164

Query  326   --------------kgdkgdtgnkgdigdkgdqgikgdigdkgekgdigekgdkgekgik  371
                           KG +GD G KGD G KGD+G KG+ G  G KGD G+ G KGE G K
Sbjct  165   YKKINGIWIPQVGLKGSQGDQGYKGDQGSKGDKGQKGEFGSAGFKGDKGDMGQKGETGAK  224

Query  372   gdkgdige--kgnkgdi---gdkgekgdkgidgdkgikgdkgdigekgdkgdigekgnkg  426
             GDKGD GE  KG+KGD+   GDKG KGDKGI GDKG +G KGD G KGD G  G+ G KG
Sbjct  225   GDKGDKGEGSKGSKGDVGNKGDKGNKGDKGIKGDKGSEGIKGDNGIKGDNGTKGDNGTKG  284

Query  427   ekgdkgdkgdi------gekgdkgdtgskgdkgdkgekgdkgdkgekgdigdkgekgdkg  480
             + G KGDKGDI      G+KGD GD G KGDKG+KG+ GDKG+KG+KGDIGDKG KGDKG
Sbjct  285   DNGTKGDKGDIGDNGIKGDKGDIGDNGIKGDKGNKGDNGDKGNKGDKGDIGDKGMKGDKG  344

Query  481   dkgdkgdkgdkgdkgdtgdkgdkgdkgd---kgdkgdNGTSILFGSGPPSPDLGMVGDLY  537
             D GDKGD GDKG KGD GD GDKG KGD   KGDKGDNGT    G      D G+ GD  
Sbjct  345   DIGDKGDIGDKGMKGDKGDIGDKGMKGDNSTKGDKGDNGTKGDKG------DNGIKGDK-  397

Query  538   IDVTTDELYGKVNAKMNDNIRVSAKVNVNKQITLQATGQWIPLTnlkgdkgdkgingnkg  597
                         N    DN     K +                  +KGDKGDKG  G+KG
Sbjct  398   ----------GDNGTKGDNGDNGTKGDKGD-------------NGIKGDKGDKGTKGDKG  434

Query  598   dkgekgdkgnpgTNagkgekgdkgdkgdagTSILFGQGAPDPNQGVDGDIYIDTLTGELY  657
             DKG KGD G+ GT    G KG KGD GD G     G  A   ++G+ GD     + G+  
Sbjct  435   DKGTKGDNGDKGTKGDNGIKGYKGDIGDKGIKGESGANADKGDKGIKGDKGDKGIKGDDG  494

Query  658   RKVNGLWVPEIdikgdkgekgdkgnagdkgTSGEKGDLgskgekgdtgekgdkgnkgdrg  717
              K +  +  EI  KGD GEKGD G  GD G  G+KG+ G  GEKGD GEKGD G KG++G
Sbjct  495   SKGDKGYNGEIGQKGDNGEKGDNGEKGDNGEKGDKGEKGDIGEKGDNGEKGDIGEKGNKG  554

Query  718   dkgikgdigsk------------gdkgdi------------------------gnkgdkg  741
              KG KG+IGS             G+ GDI                        G KGDKG
Sbjct  555   SKGDKGEIGSSILFGQGIPSPDLGNDGDIYIDDNTGILYKKLNGIWVPQTDIKGEKGDKG  614

Query  742   drgdkgikgdaglkgdkgdigqkgdkgtkgd------------rgdkgekgdaglkgnkg  789
             + G    KGD G KG+ G+IG KGDKG+KGD             G KG KGD G KG+KG
Sbjct  615   ESGQSANKGDKGDKGNGGEIGNKGDKGSKGDIGDKGNKGDKGDGGIKGNKGDKGSKGDKG  674

Query  790   diglkgdkgtkgdrgdkgtkgdrgdkgdignkgdkgdkgtkgdrgdkgvkgdkgdkgnkg  849
               G KGDKG +G +GDKG KGD+GDKGDIG++G KG+ G+   +GDKG KGDKG+KG+KG
Sbjct  675   SKGDKGDKGDEGIKGDKGNKGDKGDKGDIGSQGIKGESGSAVFKGDKGTKGDKGNKGDKG  734

Query  850   dkgnigikgdkgdrsdkglkgdkgdkgdtgdiglkgdkgdigekg---------------  894
             +KG+ G  GDKG++ DKG KGDKG KGD    G+KGDKGD G KG               
Sbjct  735   NKGDKGTNGDKGNKGDKGSKGDKGTKGDK---GIKGDKGDKGSKGNKGSKGDKGDKGDSG  791

Query  895   ------------ikgdkgingskgykgdkgdkgskgdkgnkgdkgskgdkgdigikgskg  942
                          KGDKG  GSKGYKGDKGDKG KG+ G+KGDKGSKGDKG+ G KG+KG
Sbjct  792   DKGDKGDKGSKGYKGDKGDKGSKGYKGDKGDKGIKGNTGSKGDKGSKGDKGEKGSKGNKG  851

Query  943   dkgdkgdkgskgdkgdigskgdkgdkgdigtkgdkgtkgdkgikgdigskgdkgskgdkg  1002
             +KG+KG KG KG KG+ GSKG+KGDKGD G KGD G KG+ G+KGD G  G KG  G KG
Sbjct  852   EKGEKGFKGEKGSKGEKGSKGNKGDKGDKGFKGDNGIKGNIGVKGDKGDSGIKGENGLKG  911

Query  1003  skgdkgdigskgdkgdkgdkgskgdkgskgikgdkgdkgtkgdkgikgdkgdkgikgd--  1060
               GDKG  G KG++GDKGDKG+KG+KG++G +GDKG KG KGDKGIKG +GDKGIKG+  
Sbjct  912   DVGDKGIKGDKGNEGDKGDKGNKGEKGNRGDEGDKGIKGNKGDKGIKGSEGDKGIKGESG  971

Query  1061  -kgdkgdkgdkgikgdkgdkgd---kgdkgdkgtkgdkgdkgdkgskgdkgdkgdkgdkg  1116
              KGDKG+KG+KG KGDKGDKG+   KGDKGDKG KG KG KGDKG+KG KG KGDKGDKG
Sbjct  972   SKGDKGEKGNKGYKGDKGDKGNLGIKGDKGDKGIKGVKGTKGDKGTKGVKGTKGDKGDKG  1031

Query  1117  ekgskgdkgdkgdkgdkgdkgdkgdTATC  1145
               G KGDKG KG  GDKG+KG +GD    
Sbjct  1032  TNGDKGDKGIKGTNGDKGNKGLEGDKGNI  1060


>gb|AEJ34432.1| collagen triple helix repeat-containing protein [Acanthamoeba 
polyphaga mimivirus]
Length=1587

 Score = 675 bits (1741),  Expect = 0.0, Method: Compositional matrix adjust.
 Identities = 620/1138 (54%), Positives = 725/1138 (64%), Gaps = 190/1138 (17%)

Query  34    NEPNTFVGSGIPSQIIGKQGDIYLDRITRIYYKKINGVWVKNVCNNHRCCYPKECKGNPH  93
             N      G G+P    G+ GD+Y+D+ T I YKKING+W+  V            KG+  
Sbjct  126   NGSTILFGQGLPRPYEGENGDVYIDKNTGIMYKKINGIWIPQVG----------LKGSQG  175

Query  94    TkgekgetgpkgikgekgDRGLKGEKGNNgdpgekgekgakgdkgesgekgakgdkgdkg  153
              +G KG+ G KG KG+KG+ G  G KG+ GD G+KGE GAKGDKG+ GE G+KG KGD G
Sbjct  176   DQGYKGDQGSKGDKGQKGEFGSAGFKGDKGDMGQKGETGAKGDKGDKGE-GSKGSKGDVG  234

Query  154   digekgekgdkgdigekgekgdkgdigekgdkgdlgekgekgdpgqkgekgdkgdfgdkg  213
             + G+KG KGDKG  G+KG +G KGD G KGD G  G+ G KGD G KG+KGD GD G KG
Sbjct  235   NKGDKGNKGDKGIKGDKGSEGIKGDNGIKGDNGTKGDNGTKGDNGTKGDKGDIGDNGIKG  294

Query  214   dkgdige------kgdkgdigdkgeignkgdVGEKGSKGDKGIDGTSILFGFGIPSPDLG  267
             DKGDIG+      KG+KGD GDKG  G+KGD+G+KG KGDKG                  
Sbjct  295   DKGDIGDNGIKGDKGNKGDNGDKGNKGDKGDIGDKGMKGDKG------------------  336

Query  268   VDGDLYLDANTDELYGKVNGQWIPITNLKGEKGDKGNKGIdgekgnkgdtgdkgidgskg  327
                D+                        G+KGD G+KG+ G+KG+ GD G KG + +KG
Sbjct  337   ---DI------------------------GDKGDIGDKGMKGDKGDIGDKGMKGDNSTKG  369

Query  328   dkgdtgnkgdigdkgdqgikgdigd---kgekgdigekgdkgekgikgdkgdigekgnkg  384
             DKGD G KGD   KGD GIKGD GD   KG+ GD G KGDKG+ GIKGDKGD G KG+KG
Sbjct  370   DKGDNGTKGD---KGDNGIKGDKGDNGTKGDNGDNGTKGDKGDNGIKGDKGDKGTKGDKG  426

Query  385   digdkgekgdkgidgdkgikgdkgdigekgdkgdigekgnkgekgdkgdkgdigekgdkg  444
             D G KG+ GDKG  GD GIKG KGDIG+KG KG+ G   +KG+KG KGDKGD   KG KG
Sbjct  427   DKGTKGDNGDKGTKGDNGIKGYKGDIGDKGIKGESGANADKGDKGIKGDKGD---KGIKG  483

Query  445   dtgskgdkgdkgekgdkgdkgekgdigdkgekgdkgdkgdkgdkgdkgdkgdtgdkgdkg  504
             D GSKGDKG  GE G KGD GEKGD G+KG+ G+KGDKG+KGD G+KGD G+ GD G+KG
Sbjct  484   DDGSKGDKGYNGEIGQKGDNGEKGDNGEKGDNGEKGDKGEKGDIGEKGDNGEKGDIGEKG  543

Query  505   dkgdkgdkgdNGTSILFGSGPPSPDLGMVGDLYIDVTTDELYGKVNAKMNDNIRVSAKVN  564
             +KG KGDKG+ G+SILFG G PSPDLG  GD+YID  T  LY K+N              
Sbjct  544   NKGSKGDKGEIGSSILFGQGIPSPDLGNDGDIYIDDNTGILYKKLN--------------  589

Query  565   VNKQITLQATGQWIPLTnlkgdkgdkgin------------------gnkgdkgekgd--  604
                       G W+P T++KG+KGDKG +                  GNKGDKG KGD  
Sbjct  590   ----------GIWVPQTDIKGEKGDKGESGQSANKGDKGDKGNGGEIGNKGDKGSKGDIG  639

Query  605   -------------kgnpgTNagkgekgdkgdkgdagTSILFGQGAPDPNQGVDGDIYIDT  651
                          KGN G    KG+KG KGDKGD G   + G      ++G  GDI    
Sbjct  640   DKGNKGDKGDGGIKGNKGDKGSKGDKGSKGDKGDKGDEGIKGDKGNKGDKGDKGDIGSQG  699

Query  652   LTGELYRKVNGLWVPEIdikgdkgekgdkgnagdkgTSGEKGDLgskgekgdtgekgdkg  711
             + GE    V   +  +   KGDKG KGDKGN GDKGT+G+KG+ G KG KGD G KGDKG
Sbjct  700   IKGESGSAV---FKGDKGTKGDKGNKGDKGNKGDKGTNGDKGNKGDKGSKGDKGTKGDKG  756

Query  712   nkgdrgdkgikgdigs------------------------kgdkgdignkgdkgdrgdkg  747
              KGD+GDKG KG+ GS                        KGDKGD G+KG KGD+GDKG
Sbjct  757   IKGDKGDKGSKGNKGSKGDKGDKGDSGDKGDKGDKGSKGYKGDKGDKGSKGYKGDKGDKG  816

Query  748   ikgdaglkgdkgdigqkgdkgtkgdrgdkgekgdaglkgnkgdiglkgdkgtkgdrgdkg  807
             IKG+ G KGDK   G KGDKG KG +G+KGEKG+ G KG KG  G KG KG KGD+GDKG
Sbjct  817   IKGNTGSKGDK---GSKGDKGEKGSKGNKGEKGEKGFKGEKGSKGEKGSKGNKGDKGDKG  873

Query  808   tkgdrgdkgdignkgdkgd------kgtkgdrgdkgvkgdkgdkgnkgdkgnigikgdkg  861
              KGD G KG+IG KGDKGD       G KGD GDKG+KGDKG++G+KGDKGN G KG++G
Sbjct  874   FKGDNGIKGNIGVKGDKGDSGIKGENGLKGDVGDKGIKGDKGNEGDKGDKGNKGEKGNRG  933

Query  862   drsdkglkgdkgdkgdtgdiglkgdkgdigekgikgdkgingskgykgdkgdkgskgdkg  921
             D  DKG+KG+KGDKG     G +GDKG  GE G KGDKG  G+KGYKGDKGDKG+ G KG
Sbjct  934   DEGDKGIKGNKGDKGIK---GSEGDKGIKGESGSKGDKGEKGNKGYKGDKGDKGNLGIKG  990

Query  922   nkgdkgskgdkgdigikgskgdkgdkgdkgskgdkgdigskgdkgdkgdigtkgdkgtkg  981
             +KGDKG K      G+KG+KGDKG KG KG+KGDKGD G+ GDKGDKG  GT GDKG KG
Sbjct  991   DKGDKGIK------GVKGTKGDKGTKGVKGTKGDKGDKGTNGDKGDKGIKGTNGDKGNKG  1044

Query  982   dkgikgdigskgdkgs---------------kgdkgskgdkgdigskgdkgdkgdkgskg  1026
              +G KG+IG KGDKG                 GDKGSKGDKGD G+KG+ G    KG KG
Sbjct  1045  LEGDKGNIGGKGDKGDKGDKGDKGDKGDKGVNGDKGSKGDKGDQGTKGETG-LSIKGDKG  1103

Query  1027  dkgskgikgdkgdkgtkgdkgikgdkgdkgikgdkgdkgdkgdkgikgdkgdkgdkgd  1084
             DKG  G+   KGDKG KGD+G KGDKGDKGIKGDKGDKG KGD+GIKG+KGDKGDKG+
Sbjct  1104  DKGEFGLS-IKGDKGVKGDQGYKGDKGDKGIKGDKGDKGIKGDQGIKGNKGDKGDKGN  1160


 Score = 654 bits (1686),  Expect = 0.0, Method: Compositional matrix adjust.
 Identities = 586/1078 (54%), Positives = 683/1078 (63%), Gaps = 170/1078 (16%)

Query  215   kgdigekgdkgdigdkgeignkgdVGEKGSKGDKGIDGTSILFGFGIPSPDLGVDGDLYL  274
             +G+ GEKG  G +G KGE G  G  G KG KG  G++G++ILFG G+P P  G +GD+Y+
Sbjct  90    RGEKGEKGQLGIMGYKGEKGEIGSQGIKGMKGSDGLNGSTILFGQGLPRPYEGENGDVYI  149

Query  275   DANTDELYGKVNGQWIPITNLKGEKGDKGNKGIdgekgnkgdtgdkgidgskgdkgd---  331
             D NT  +Y K+NG WIP   LKG +GD+G KG  G KG+KG  G+ G  G KGDKGD   
Sbjct  150   DKNTGIMYKKINGIWIPQVGLKGSQGDQGYKGDQGSKGDKGQKGEFGSAGFKGDKGDMGQ  209

Query  332   -----------------------tgnkgdigdkgdqgikgd------------------i  350
                                     GNKGD G+KGD+GIKGD                   
Sbjct  210   KGETGAKGDKGDKGEGSKGSKGDVGNKGDKGNKGDKGIKGDKGSEGIKGDNGIKGDNGTK  269

Query  351   gdkgekgdigekgdk---gekgikgdkgdi------gekgnkgdigdkgekgdkgidgdk  401
             GD G KGD G KGDK   G+ GIKGDKGDI      G+KGNKGD GDKG KGDKG  GDK
Sbjct  270   GDNGTKGDNGTKGDKGDIGDNGIKGDKGDIGDNGIKGDKGNKGDNGDKGNKGDKGDIGDK  329

Query  402   gikgdkgdigekgdkgdigekgnkgekgdkgdkgdigekgdkgdtgskgdkgdkgekgdk  461
             G+KGDKGDIG+KGD GD G KG+KG+ GDKG KGD   KGDKGD G+KGDKGD G KGDK
Sbjct  330   GMKGDKGDIGDKGDIGDKGMKGDKGDIGDKGMKGDNSTKGDKGDNGTKGDKGDNGIKGDK  389

Query  462   gdkgekgdigdkgekgdkgdkgdkgdkgdkgdkgdtgdkgdkgdkgdkgdkgdNGTSILF  521
             GD G KGD GD G KGDKGD G KGDKGDKG KGD GDKG KGD GDKG KGDNG     
Sbjct  390   GDNGTKGDNGDNGTKGDKGDNGIKGDKGDKGTKGDKGDKGTKGDNGDKGTKGDNGIKGYK  449

Query  522   GSGPPSPDLGMVGDLYIDVTTDELYGKVNAKMNDNIR----VSAKVNVNKQITLQATGQW  577
             G      D G+ G+   +    +  G    K +  I+           N +I  +     
Sbjct  450   GD---IGDKGIKGESGANADKGDK-GIKGDKGDKGIKGDDGSKGDKGYNGEIGQKGDNGE  505

Query  578   IPLTnlkgdkgdkgingnkgdkgekgdkgnpgTNagkgekgdkgdkgdagTSILFGQGAP  637
                   KGD G+KG  G KGD GEKGD G  G    KG KG KGDKG+ G+SILFGQG P
Sbjct  506   KGDNGEKGDNGEKGDKGEKGDIGEKGDNGEKGDIGEKGNKGSKGDKGEIGSSILFGQGIP  565

Query  638   DPNQGVDGDIYIDTLTGELYRKVNGLWVPEIdikgdkgekgdk-----------------  680
              P+ G DGDIYID  TG LY+K+NG+WVP+ DIKG+KG+KG+                  
Sbjct  566   SPDLGNDGDIYIDDNTGILYKKLNGIWVPQTDIKGEKGDKGESGQSANKGDKGDKGNGGE  625

Query  681   -gnagdkgTSGE------------------------KGDLgskgekgdtgekgdkgnkgd  715
              GN GDKG+ G+                        KGD GSKG+KGD G++G KG+KG+
Sbjct  626   IGNKGDKGSKGDIGDKGNKGDKGDGGIKGNKGDKGSKGDKGSKGDKGDKGDEGIKGDKGN  685

Query  716   rgdkgikgdigskgdkgdign---kgdkgdrgdkgikgdaglkgdkgdigqkgdkgtkgd  772
             +GDKG KGDIGS+G KG+ G+   KGDKG +GDKG KGD G KGDKG  G KG+KG KG 
Sbjct  686   KGDKGDKGDIGSQGIKGESGSAVFKGDKGTKGDKGNKGDKGNKGDKGTNGDKGNKGDKGS  745

Query  773   rgdkgekgdaglkgnkgdiglkgd---------------------------kgtkgdrgd  805
             +GDKG KGD G+KG+KGD G KG+                           KG KGD+G 
Sbjct  746   KGDKGTKGDKGIKGDKGDKGSKGNKGSKGDKGDKGDSGDKGDKGDKGSKGYKGDKGDKGS  805

Query  806   kgtkgdrgdkgdignkgdkgdkgtkgdrgdkgvkgdkgdkgnkgdkgnigikgdkgdrsd  865
             KG KGD+GDKG  GN G KGDKG+KGD+G+KG KG+KG+KG KG KG  G KG+KG + +
Sbjct  806   KGYKGDKGDKGIKGNTGSKGDKGSKGDKGEKGSKGNKGEKGEKGFKGEKGSKGEKGSKGN  865

Query  866   kglkgdkgdkgdt---gdiglkgdkgdigekgikgdkgingskgykgdkgdkgskgdkgn  922
             KG KGDKG KGD    G+IG+KGDKGD G KG  G KG  G KG KGDKG++G KGDKGN
Sbjct  866   KGDKGDKGFKGDNGIKGNIGVKGDKGDSGIKGENGLKGDVGDKGIKGDKGNEGDKGDKGN  925

Query  923   kgdkgskgdkgdigikgskgdkgdkgdkgskgdkgdigskgdkgdkgdigtkgdkgtkgd  982
             KG+KG++GD+GD GIKG+KGDKG KG +G KG KG+ GSKGDKG+KG+ G KGDKG KG+
Sbjct  926   KGEKGNRGDEGDKGIKGNKGDKGIKGSEGDKGIKGESGSKGDKGEKGNKGYKGDKGDKGN  985

Query  983   kgikgdigskgdkgskgdkgskgdkgdigskgdkgdkgdkgskgdkgskgikgdkgdkgt  1042
              GIKGD   KGDKG KG KG+KGDKG  G KG KGDKGDKG+ GDKG KGIKG  GDKG 
Sbjct  986   LGIKGD---KGDKGIKGVKGTKGDKGTKGVKGTKGDKGDKGTNGDKGDKGIKGTNGDKGN  1042

Query  1043  kgdkgikgd------------------------kgdkgikgdkgdkgdkgdkg--ikgdk  1076
             KG +G KG+                         GDKG KGDKGD+G KG+ G  IKGDK
Sbjct  1043  KGLEGDKGNIGGKGDKGDKGDKGDKGDKGDKGVNGDKGSKGDKGDQGTKGETGLSIKGDK  1102

Query  1077  gdkgd-----kgdkgdkgtkgdkgdkgdkgskgdkgdkgdkgdkgekgskgdkgdkgd  1129
             GDKG+     KGDKG KG +G KGDKGDKG KGDKGDKG KGD+G KG+KGDKGDKG+
Sbjct  1103  GDKGEFGLSIKGDKGVKGDQGYKGDKGDKGIKGDKGDKGIKGDQGIKGNKGDKGDKGN  1160


 Score = 549 bits (1414),  Expect = 5e-161, Method: Compositional matrix adjust.
 Identities = 546/1049 (52%), Positives = 636/1049 (61%), Gaps = 179/1049 (17%)

Query  243   GSKGDKGIDGTSILFGFGIPSPDLGVDGDLYLDANTDELYGKVNGQWIPITNLKGEKGDK  302
             G KGDKG+ G+ I    GIP  +LG +GDLY++  TD+LY K +  W  + NL+GEKG+K
Sbjct  37    GIKGDKGLTGSRIFLRNGIPQNELGTNGDLYINLLTDDLYFKNDSFWSLVGNLRGEKGEK  96

Query  303   GNKGIdgekgnkgdtgdkgidgs-------------------------------------  325
             G  GI G KG KG+ G +GI G                                      
Sbjct  97    GQLGIMGYKGEKGEIGSQGIKGMKGSDGLNGSTILFGQGLPRPYEGENGDVYIDKNTGIM  156

Query  326   --------------kgdkgdtgnkgdigdkgdqgikgdigdkgekgdigekgdkgekgik  371
                           KG +GD G KGD G KGD+G KG+ G  G KGD G+ G KGE G K
Sbjct  157   YKKINGIWIPQVGLKGSQGDQGYKGDQGSKGDKGQKGEFGSAGFKGDKGDMGQKGETGAK  216

Query  372   gdkgdige--kgnkgdi---gdkgekgdkgidgdkgikgdkgdigekgdkgdigekgnkg  426
             GDKGD GE  KG+KGD+   GDKG KGDKGI GDKG +G KGD G KGD G  G+ G KG
Sbjct  217   GDKGDKGEGSKGSKGDVGNKGDKGNKGDKGIKGDKGSEGIKGDNGIKGDNGTKGDNGTKG  276

Query  427   ekgdkgdkgdi------gekgdkgdtgskgdkgdkgekgdkgdkgekgdigdkgekgdkg  480
             + G KGDKGDI      G+KGD GD G KGDKG+KG+ GDKG+KG+KGDIGDKG KGDKG
Sbjct  277   DNGTKGDKGDIGDNGIKGDKGDIGDNGIKGDKGNKGDNGDKGNKGDKGDIGDKGMKGDKG  336

Query  481   dkgdkgdkgdkgdkgdtgdkgdkgdkgd---kgdkgdNGTSILFGSGPPSPDLGMVGDLY  537
             D GDKGD GDKG KGD GD GDKG KGD   KGDKGDNGT    G      D G+ GD  
Sbjct  337   DIGDKGDIGDKGMKGDKGDIGDKGMKGDNSTKGDKGDNGTKGDKG------DNGIKGDKG  390

Query  538   IDVTTDELYGKVNAKMNDNIRVSAKVNVNKQITLQATGQWIPLTnlkgdkgdkgingnkg  597
                         N    DN     K +                  +KGDKGDKG  G+KG
Sbjct  391   -----------DNGTKGDNGDNGTKGDKGD-------------NGIKGDKGDKGTKGDKG  426

Query  598   dkgekgdkgnpgTNagkgekgdkgdkgdagTSILFGQGAPDPNQGVDGDIYIDTLTGELY  657
             DKG KGD G+ GT    G KG KGD GD G     G  A   ++G+ GD     + G+  
Sbjct  427   DKGTKGDNGDKGTKGDNGIKGYKGDIGDKGIKGESGANADKGDKGIKGDKGDKGIKGDDG  486

Query  658   RKVNGLWVPEIdikgdkgekgdkgnagdkgTSGEKGDLgskgekgdtgekgdkgnkgdrg  717
              K +  +  EI  KGD GEKGD G  GD G  G+KG+ G  GEKGD GEKGD G KG++G
Sbjct  487   SKGDKGYNGEIGQKGDNGEKGDNGEKGDNGEKGDKGEKGDIGEKGDNGEKGDIGEKGNKG  546

Query  718   dkgikgdigsk------------gdkgdi------------------------gnkgdkg  741
              KG KG+IGS             G+ GDI                        G KGDKG
Sbjct  547   SKGDKGEIGSSILFGQGIPSPDLGNDGDIYIDDNTGILYKKLNGIWVPQTDIKGEKGDKG  606

Query  742   drgdkgikgdaglkgdkgdigqkgdkgtkgd------------rgdkgekgdaglkgnkg  789
             + G    KGD G KG+ G+IG KGDKG+KGD             G KG KGD G KG+KG
Sbjct  607   ESGQSANKGDKGDKGNGGEIGNKGDKGSKGDIGDKGNKGDKGDGGIKGNKGDKGSKGDKG  666

Query  790   diglkgdkgtkgdrgdkgtkgdrgdkgdignkgdkgdkgtkgdrgdkgvkgdkgdkgnkg  849
               G KGDKG +G +GDKG KGD+GDKGDIG++G KG+ G+   +GDKG KGDKG+KG+KG
Sbjct  667   SKGDKGDKGDEGIKGDKGNKGDKGDKGDIGSQGIKGESGSAVFKGDKGTKGDKGNKGDKG  726

Query  850   dkgnigikgdkgdrsdkglkgdkgdkgdtgdiglkgdkgdigekg---------------  894
             +KG+ G  GDKG++ DKG KGDKG KGD    G+KGDKGD G KG               
Sbjct  727   NKGDKGTNGDKGNKGDKGSKGDKGTKGDK---GIKGDKGDKGSKGNKGSKGDKGDKGDSG  783

Query  895   ------------ikgdkgingskgykgdkgdkgskgdkgnkgdkgskgdkgdigikgskg  942
                          KGDKG  GSKGYKGDKGDKG KG+ G+KGDKGSKGDKG+ G KG+KG
Sbjct  784   DKGDKGDKGSKGYKGDKGDKGSKGYKGDKGDKGIKGNTGSKGDKGSKGDKGEKGSKGNKG  843

Query  943   dkgdkgdkgskgdkgdigskgdkgdkgdigtkgdkgtkgdkgikgdigskgdkgskgdkg  1002
             +KG+KG KG KG KG+ GSKG+KGDKGD G KGD G KG+ G+KGD G  G KG  G KG
Sbjct  844   EKGEKGFKGEKGSKGEKGSKGNKGDKGDKGFKGDNGIKGNIGVKGDKGDSGIKGENGLKG  903

Query  1003  skgdkgdigskgdkgdkgdkgskgdkgskgikgdkgdkgtkgdkgikgdkgdkgikgd--  1060
               GDKG  G KG++GDKGDKG+KG+KG++G +GDKG KG KGDKGIKG +GDKGIKG+  
Sbjct  904   DVGDKGIKGDKGNEGDKGDKGNKGEKGNRGDEGDKGIKGNKGDKGIKGSEGDKGIKGESG  963

Query  1061  -kgdkgdkgdkgikgdkgdkgd---kgdkgdkgtkgdkgdkgdkgskgdkgdkgdkgdkg  1116
              KGDKG+KG+KG KGDKGDKG+   KGDKGDKG KG KG KGDKG+KG KG KGDKGDKG
Sbjct  964   SKGDKGEKGNKGYKGDKGDKGNLGIKGDKGDKGIKGVKGTKGDKGTKGVKGTKGDKGDKG  1023

Query  1117  ekgskgdkgdkgdkgdkgdkgdkgdTATC  1145
               G KGDKG KG  GDKG+KG +GD    
Sbjct  1024  TNGDKGDKGIKGTNGDKGNKGLEGDKGNI  1052


>gb|AHA45677.1| collagen-like protein 2 [Hirudovirus strain Sangsue]
Length=1429

 Score = 669 bits (1727),  Expect = 0.0, Method: Compositional matrix adjust.
 Identities = 621/1138 (55%), Positives = 726/1138 (64%), Gaps = 190/1138 (17%)

Query  34    NEPNTFVGSGIPSQIIGKQGDIYLDRITRIYYKKINGVWVKNVCNNHRCCYPKECKGNPH  93
             N      G G+P    G+ GD+Y+D+ T I YKKING+W+  V            KG+  
Sbjct  134   NGSTILFGQGLPRPYEGENGDVYIDKNTGIMYKKINGIWIPQVG----------LKGSQG  183

Query  94    TkgekgetgpkgikgekgDRGLKGEKGNNgdpgekgekgakgdkgesgekgakgdkgdkg  153
              +G KG+ G KG KG+KG+ G  G KG+ GD G+KGE GAKGDKG+ GE G+KG KGD G
Sbjct  184   DQGYKGDQGSKGDKGQKGEFGSAGFKGDKGDMGQKGETGAKGDKGDKGE-GSKGSKGDVG  242

Query  154   digekgekgdkgdigekgekgdkgdigekgdkgdlgekgekgdpgqkgekgdkgdfgdkg  213
             + G+KG KGDKG  G+KG +G KGD G KGD G  G+ G KGD G KG+KGD GD G KG
Sbjct  243   NKGDKGNKGDKGIKGDKGSEGIKGDNGIKGDNGTKGDNGTKGDNGTKGDKGDIGDNGIKG  302

Query  214   dkgdige------kgdkgdigdkgeignkgdVGEKGSKGDKGIDGTSILFGFGIPSPDLG  267
             DKGDIG+      KG+KGD GDKG  G+KGD+G+KG KGDKG                  
Sbjct  303   DKGDIGDNGIKGDKGNKGDNGDKGNKGDKGDIGDKGMKGDKG------------------  344

Query  268   VDGDLYLDANTDELYGKVNGQWIPITNLKGEKGDKGNKGIdgekgnkgdtgdkgidgskg  327
                D+                        G+KGD G+KG+ G+KG+ GD G KG + +KG
Sbjct  345   ---DI------------------------GDKGDIGDKGMKGDKGDIGDKGMKGDNSTKG  377

Query  328   dkgdtgnkgdigdkgdqgikgdigd---kgekgdigekgdkgekgikgdkgdigekgnkg  384
             DKGD G KGD   KGD GIKGD GD   KG+ GD G KGDKG+ GIKGDKGD G KG+KG
Sbjct  378   DKGDNGTKGD---KGDNGIKGDKGDNGTKGDNGDNGTKGDKGDNGIKGDKGDKGTKGDKG  434

Query  385   digdkgekgdkgidgdkgikgdkgdigekgdkgdigekgnkgekgdkgdkgdigekgdkg  444
             D G KG+ GDKG  GD GIKG KGDIG+KG KG+ G   +KG+KG KGDKGD   KG KG
Sbjct  435   DKGTKGDNGDKGTKGDNGIKGYKGDIGDKGIKGESGANADKGDKGIKGDKGD---KGIKG  491

Query  445   dtgskgdkgdkgekgdkgdkgekgdigdkgekgdkgdkgdkgdkgdkgdkgdtgdkgdkg  504
             D GSKGDKG  GE G KGD GEKGD G+KG+ G+KGDKG+KGD G+KGD G+ GD G+KG
Sbjct  492   DDGSKGDKGYNGEIGQKGDNGEKGDNGEKGDNGEKGDKGEKGDIGEKGDNGEKGDIGEKG  551

Query  505   dkgdkgdkgdNGTSILFGSGPPSPDLGMVGDLYIDVTTDELYGKVNAKMNDNIRVSAKVN  564
             +KG KGDKG+ G+SILFG G PSPDLG  GD+YID  T  LY K+N              
Sbjct  552   NKGSKGDKGEIGSSILFGQGIPSPDLGNDGDIYIDDNTGILYKKLN--------------  597

Query  565   VNKQITLQATGQWIPLTnlkgdkgdkgin------------------gnkgdkgekgd--  604
                       G W+P T++KG+KGDKG +                  GNKGDKG KGD  
Sbjct  598   ----------GIWVPQTDIKGEKGDKGESGQSANKGDKGDKGNGGEIGNKGDKGSKGDIG  647

Query  605   -------------kgnpgTNagkgekgdkgdkgdagTSILFGQGAPDPNQGVDGDIYIDT  651
                          KGN G    KG+KG KGDKGD G   + G      ++G  GDI    
Sbjct  648   DKGNKGDKGDGGIKGNKGDKGSKGDKGSKGDKGDKGDEGIKGDKGNKGDKGDKGDIGSQG  707

Query  652   LTGELYRKVNGLWVPEIdikgdkgekgdkgnagdkgTSGEKGDLgskgekgdtgekgdkg  711
             + GE    V   +  +   KGDKG KGDKGN GDKGT+G+KG+ G KG KGD G KGDKG
Sbjct  708   IKGESGSAV---FKGDKGTKGDKGNKGDKGNKGDKGTNGDKGNKGDKGSKGDKGTKGDKG  764

Query  712   nkgdrgdkgikgdigs------------------------kgdkgdignkgdkgdrgdkg  747
              KGD+GDKG KG+ GS                        KGDKGD G+KG KGD+GDKG
Sbjct  765   IKGDKGDKGSKGNKGSKGDKGDKGDSGDKGDKGDKGSKGYKGDKGDKGSKGYKGDKGDKG  824

Query  748   ikgdaglkgdkgdigqkgdkgtkgdrgdkgekgdaglkgnkgdiglkgdkgtkgdrgdkg  807
             IKG+ G KGDK   G KGDKG KG +G+KGEKG+ G KG KG  G KG KG KGD+GDKG
Sbjct  825   IKGNTGSKGDK---GSKGDKGEKGSKGNKGEKGEKGFKGEKGSKGEKGSKGNKGDKGDKG  881

Query  808   tkgdrgdkgdignkgdkgd------kgtkgdrgdkgvkgdkgdkgnkgdkgnigikgdkg  861
              KGD G KG+IG KGDKGD       G KGD GDKG+KGDKG++G+KGDKGN G KG++G
Sbjct  882   FKGDNGIKGNIGVKGDKGDSGIKGENGLKGDVGDKGIKGDKGNEGDKGDKGNKGEKGNRG  941

Query  862   drsdkglkgdkgdkgdtgdiglkgdkgdigekgikgdkgingskgykgdkgdkgskgdkg  921
             D  DKG+KG+KGDKG     G +GDKG  GE G KGDKG  G+KGYKGDKGDKG+ G KG
Sbjct  942   DEGDKGIKGNKGDKGIK---GSEGDKGIKGESGSKGDKGEKGNKGYKGDKGDKGNLGIKG  998

Query  922   nkgdkgskgdkgdigikgskgdkgdkgdkgskgdkgdigskgdkgdkgdigtkgdkgtkg  981
             +KGDKG K      G+KG+KGDKG KG KG+KGDKGD G+ GDKGDKG  GT GDKG KG
Sbjct  999   DKGDKGIK------GVKGTKGDKGTKGVKGTKGDKGDKGTNGDKGDKGIKGTNGDKGNKG  1052

Query  982   dkgikgdigskgdkgsk---------------gdkgskgdkgdigskgdkgdkgdkgskg  1026
              +G KG+IG KGDKG K               GDKGSKGDKGD G+KG+ G    KG KG
Sbjct  1053  LEGDKGNIGGKGDKGDKGDKGDKGDKGDKGVNGDKGSKGDKGDQGTKGETG-LSIKGDKG  1111

Query  1027  dkgskgikgdkgdkgtkgdkgikgdkgdkgikgdkgdkgdkgdkgikgdkgdkgdkgd  1084
             DKG  G+   KGDKG KGD+G KGDKGDKGIKGDKGDKG KGD+GIKG+KGDKGDKG+
Sbjct  1112  DKGEFGLS-IKGDKGVKGDQGYKGDKGDKGIKGDKGDKGIKGDQGIKGNKGDKGDKGN  1168


 Score = 648 bits (1672),  Expect = 0.0, Method: Compositional matrix adjust.
 Identities = 586/1078 (54%), Positives = 683/1078 (63%), Gaps = 170/1078 (16%)

Query  215   kgdigekgdkgdigdkgeignkgdVGEKGSKGDKGIDGTSILFGFGIPSPDLGVDGDLYL  274
             +G+ GEKG  G +G KGE G  G  G KG KG  G++G++ILFG G+P P  G +GD+Y+
Sbjct  98    RGEKGEKGQLGIMGYKGEKGEIGSQGIKGMKGSDGLNGSTILFGQGLPRPYEGENGDVYI  157

Query  275   DANTDELYGKVNGQWIPITNLKGEKGDKGNKGIdgekgnkgdtgdkgidgskgdkgd---  331
             D NT  +Y K+NG WIP   LKG +GD+G KG  G KG+KG  G+ G  G KGDKGD   
Sbjct  158   DKNTGIMYKKINGIWIPQVGLKGSQGDQGYKGDQGSKGDKGQKGEFGSAGFKGDKGDMGQ  217

Query  332   -----------------------tgnkgdigdkgdqgikgd------------------i  350
                                     GNKGD G+KGD+GIKGD                   
Sbjct  218   KGETGAKGDKGDKGEGSKGSKGDVGNKGDKGNKGDKGIKGDKGSEGIKGDNGIKGDNGTK  277

Query  351   gdkgekgdigekgdk---gekgikgdkgdi------gekgnkgdigdkgekgdkgidgdk  401
             GD G KGD G KGDK   G+ GIKGDKGDI      G+KGNKGD GDKG KGDKG  GDK
Sbjct  278   GDNGTKGDNGTKGDKGDIGDNGIKGDKGDIGDNGIKGDKGNKGDNGDKGNKGDKGDIGDK  337

Query  402   gikgdkgdigekgdkgdigekgnkgekgdkgdkgdigekgdkgdtgskgdkgdkgekgdk  461
             G+KGDKGDIG+KGD GD G KG+KG+ GDKG KGD   KGDKGD G+KGDKGD G KGDK
Sbjct  338   GMKGDKGDIGDKGDIGDKGMKGDKGDIGDKGMKGDNSTKGDKGDNGTKGDKGDNGIKGDK  397

Query  462   gdkgekgdigdkgekgdkgdkgdkgdkgdkgdkgdtgdkgdkgdkgdkgdkgdNGTSILF  521
             GD G KGD GD G KGDKGD G KGDKGDKG KGD GDKG KGD GDKG KGDNG     
Sbjct  398   GDNGTKGDNGDNGTKGDKGDNGIKGDKGDKGTKGDKGDKGTKGDNGDKGTKGDNGIKGYK  457

Query  522   GSGPPSPDLGMVGDLYIDVTTDELYGKVNAKMNDNIR----VSAKVNVNKQITLQATGQW  577
             G      D G+ G+   +    +  G    K +  I+           N +I  +     
Sbjct  458   GD---IGDKGIKGESGANADKGD-KGIKGDKGDKGIKGDDGSKGDKGYNGEIGQKGDNGE  513

Query  578   IPLTnlkgdkgdkgingnkgdkgekgdkgnpgTNagkgekgdkgdkgdagTSILFGQGAP  637
                   KGD G+KG  G KGD GEKGD G  G    KG KG KGDKG+ G+SILFGQG P
Sbjct  514   KGDNGEKGDNGEKGDKGEKGDIGEKGDNGEKGDIGEKGNKGSKGDKGEIGSSILFGQGIP  573

Query  638   DPNQGVDGDIYIDTLTGELYRKVNGLWVPEIdikgdkgekgdk-----------------  680
              P+ G DGDIYID  TG LY+K+NG+WVP+ DIKG+KG+KG+                  
Sbjct  574   SPDLGNDGDIYIDDNTGILYKKLNGIWVPQTDIKGEKGDKGESGQSANKGDKGDKGNGGE  633

Query  681   -gnagdkgTSGE------------------------KGDLgskgekgdtgekgdkgnkgd  715
              GN GDKG+ G+                        KGD GSKG+KGD G++G KG+KG+
Sbjct  634   IGNKGDKGSKGDIGDKGNKGDKGDGGIKGNKGDKGSKGDKGSKGDKGDKGDEGIKGDKGN  693

Query  716   rgdkgikgdigskgdkgdign---kgdkgdrgdkgikgdaglkgdkgdigqkgdkgtkgd  772
             +GDKG KGDIGS+G KG+ G+   KGDKG +GDKG KGD G KGDKG  G KG+KG KG 
Sbjct  694   KGDKGDKGDIGSQGIKGESGSAVFKGDKGTKGDKGNKGDKGNKGDKGTNGDKGNKGDKGS  753

Query  773   rgdkgekgdaglkgnkgdiglkgd---------------------------kgtkgdrgd  805
             +GDKG KGD G+KG+KGD G KG+                           KG KGD+G 
Sbjct  754   KGDKGTKGDKGIKGDKGDKGSKGNKGSKGDKGDKGDSGDKGDKGDKGSKGYKGDKGDKGS  813

Query  806   kgtkgdrgdkgdignkgdkgdkgtkgdrgdkgvkgdkgdkgnkgdkgnigikgdkgdrsd  865
             KG KGD+GDKG  GN G KGDKG+KGD+G+KG KG+KG+KG KG KG  G KG+KG + +
Sbjct  814   KGYKGDKGDKGIKGNTGSKGDKGSKGDKGEKGSKGNKGEKGEKGFKGEKGSKGEKGSKGN  873

Query  866   kglkgdkgdkgdt---gdiglkgdkgdigekgikgdkgingskgykgdkgdkgskgdkgn  922
             KG KGDKG KGD    G+IG+KGDKGD G KG  G KG  G KG KGDKG++G KGDKGN
Sbjct  874   KGDKGDKGFKGDNGIKGNIGVKGDKGDSGIKGENGLKGDVGDKGIKGDKGNEGDKGDKGN  933

Query  923   kgdkgskgdkgdigikgskgdkgdkgdkgskgdkgdigskgdkgdkgdigtkgdkgtkgd  982
             KG+KG++GD+GD GIKG+KGDKG KG +G KG KG+ GSKGDKG+KG+ G KGDKG KG+
Sbjct  934   KGEKGNRGDEGDKGIKGNKGDKGIKGSEGDKGIKGESGSKGDKGEKGNKGYKGDKGDKGN  993

Query  983   kgikgdigskgdkgskgdkgskgdkgdigskgdkgdkgdkgskgdkgskgikgdkgdkgt  1042
              GIKGD   KGDKG KG KG+KGDKG  G KG KGDKGDKG+ GDKG KGIKG  GDKG 
Sbjct  994   LGIKGD---KGDKGIKGVKGTKGDKGTKGVKGTKGDKGDKGTNGDKGDKGIKGTNGDKGN  1050

Query  1043  kgdkgikgd------------------------kgdkgikgdkgdkgdkgdkg--ikgdk  1076
             KG +G KG+                         GDKG KGDKGD+G KG+ G  IKGDK
Sbjct  1051  KGLEGDKGNIGGKGDKGDKGDKGDKGDKGDKGVNGDKGSKGDKGDQGTKGETGLSIKGDK  1110

Query  1077  gdkgd-----kgdkgdkgtkgdkgdkgdkgskgdkgdkgdkgdkgekgskgdkgdkgd  1129
             GDKG+     KGDKG KG +G KGDKGDKG KGDKGDKG KGD+G KG+KGDKGDKG+
Sbjct  1111  GDKGEFGLSIKGDKGVKGDQGYKGDKGDKGIKGDKGDKGIKGDQGIKGNKGDKGDKGN  1168


 Score = 544 bits (1401),  Expect = 2e-160, Method: Compositional matrix adjust.
 Identities = 546/1049 (52%), Positives = 636/1049 (61%), Gaps = 179/1049 (17%)

Query  243   GSKGDKGIDGTSILFGFGIPSPDLGVDGDLYLDANTDELYGKVNGQWIPITNLKGEKGDK  302
             G KGDKG+ G+ I    GIP  +LG +GDLY++  TD+LY K +  W  + NL+GEKG+K
Sbjct  45    GIKGDKGLTGSRIFLRNGIPQNELGTNGDLYINLLTDDLYFKNDSFWSLVGNLRGEKGEK  104

Query  303   GNKGIdgekgnkgdtgdkgidgs-------------------------------------  325
             G  GI G KG KG+ G +GI G                                      
Sbjct  105   GQLGIMGYKGEKGEIGSQGIKGMKGSDGLNGSTILFGQGLPRPYEGENGDVYIDKNTGIM  164

Query  326   --------------kgdkgdtgnkgdigdkgdqgikgdigdkgekgdigekgdkgekgik  371
                           KG +GD G KGD G KGD+G KG+ G  G KGD G+ G KGE G K
Sbjct  165   YKKINGIWIPQVGLKGSQGDQGYKGDQGSKGDKGQKGEFGSAGFKGDKGDMGQKGETGAK  224

Query  372   gdkgdige--kgnkgdi---gdkgekgdkgidgdkgikgdkgdigekgdkgdigekgnkg  426
             GDKGD GE  KG+KGD+   GDKG KGDKGI GDKG +G KGD G KGD G  G+ G KG
Sbjct  225   GDKGDKGEGSKGSKGDVGNKGDKGNKGDKGIKGDKGSEGIKGDNGIKGDNGTKGDNGTKG  284

Query  427   ekgdkgdkgdi------gekgdkgdtgskgdkgdkgekgdkgdkgekgdigdkgekgdkg  480
             + G KGDKGDI      G+KGD GD G KGDKG+KG+ GDKG+KG+KGDIGDKG KGDKG
Sbjct  285   DNGTKGDKGDIGDNGIKGDKGDIGDNGIKGDKGNKGDNGDKGNKGDKGDIGDKGMKGDKG  344

Query  481   dkgdkgdkgdkgdkgdtgdkgdkgdkgd---kgdkgdNGTSILFGSGPPSPDLGMVGDLY  537
             D GDKGD GDKG KGD GD GDKG KGD   KGDKGDNGT    G      D G+ GD  
Sbjct  345   DIGDKGDIGDKGMKGDKGDIGDKGMKGDNSTKGDKGDNGTKGDKG------DNGIKGDKG  398

Query  538   IDVTTDELYGKVNAKMNDNIRVSAKVNVNKQITLQATGQWIPLTnlkgdkgdkgingnkg  597
                         N    DN     K +                  +KGDKGDKG  G+KG
Sbjct  399   -----------DNGTKGDNGDNGTKGDKGD-------------NGIKGDKGDKGTKGDKG  434

Query  598   dkgekgdkgnpgTNagkgekgdkgdkgdagTSILFGQGAPDPNQGVDGDIYIDTLTGELY  657
             DKG KGD G+ GT    G KG KGD GD G     G  A   ++G+ GD     + G+  
Sbjct  435   DKGTKGDNGDKGTKGDNGIKGYKGDIGDKGIKGESGANADKGDKGIKGDKGDKGIKGDDG  494

Query  658   RKVNGLWVPEIdikgdkgekgdkgnagdkgTSGEKGDLgskgekgdtgekgdkgnkgdrg  717
              K +  +  EI  KGD GEKGD G  GD G  G+KG+ G  GEKGD GEKGD G KG++G
Sbjct  495   SKGDKGYNGEIGQKGDNGEKGDNGEKGDNGEKGDKGEKGDIGEKGDNGEKGDIGEKGNKG  554

Query  718   dkgikgdigsk------------gdkgdi------------------------gnkgdkg  741
              KG KG+IGS             G+ GDI                        G KGDKG
Sbjct  555   SKGDKGEIGSSILFGQGIPSPDLGNDGDIYIDDNTGILYKKLNGIWVPQTDIKGEKGDKG  614

Query  742   drgdkgikgdaglkgdkgdigqkgdkgtkgd------------rgdkgekgdaglkgnkg  789
             + G    KGD G KG+ G+IG KGDKG+KGD             G KG KGD G KG+KG
Sbjct  615   ESGQSANKGDKGDKGNGGEIGNKGDKGSKGDIGDKGNKGDKGDGGIKGNKGDKGSKGDKG  674

Query  790   diglkgdkgtkgdrgdkgtkgdrgdkgdignkgdkgdkgtkgdrgdkgvkgdkgdkgnkg  849
               G KGDKG +G +GDKG KGD+GDKGDIG++G KG+ G+   +GDKG KGDKG+KG+KG
Sbjct  675   SKGDKGDKGDEGIKGDKGNKGDKGDKGDIGSQGIKGESGSAVFKGDKGTKGDKGNKGDKG  734

Query  850   dkgnigikgdkgdrsdkglkgdkgdkgdtgdiglkgdkgdigekg---------------  894
             +KG+ G  GDKG++ DKG KGDKG KGD    G+KGDKGD G KG               
Sbjct  735   NKGDKGTNGDKGNKGDKGSKGDKGTKGDK---GIKGDKGDKGSKGNKGSKGDKGDKGDSG  791

Query  895   ------------ikgdkgingskgykgdkgdkgskgdkgnkgdkgskgdkgdigikgskg  942
                          KGDKG  GSKGYKGDKGDKG KG+ G+KGDKGSKGDKG+ G KG+KG
Sbjct  792   DKGDKGDKGSKGYKGDKGDKGSKGYKGDKGDKGIKGNTGSKGDKGSKGDKGEKGSKGNKG  851

Query  943   dkgdkgdkgskgdkgdigskgdkgdkgdigtkgdkgtkgdkgikgdigskgdkgskgdkg  1002
             +KG+KG KG KG KG+ GSKG+KGDKGD G KGD G KG+ G+KGD G  G KG  G KG
Sbjct  852   EKGEKGFKGEKGSKGEKGSKGNKGDKGDKGFKGDNGIKGNIGVKGDKGDSGIKGENGLKG  911

Query  1003  skgdkgdigskgdkgdkgdkgskgdkgskgikgdkgdkgtkgdkgikgdkgdkgikgd--  1060
               GDKG  G KG++GDKGDKG+KG+KG++G +GDKG KG KGDKGIKG +GDKGIKG+  
Sbjct  912   DVGDKGIKGDKGNEGDKGDKGNKGEKGNRGDEGDKGIKGNKGDKGIKGSEGDKGIKGESG  971

Query  1061  -kgdkgdkgdkgikgdkgdkgd---kgdkgdkgtkgdkgdkgdkgskgdkgdkgdkgdkg  1116
              KGDKG+KG+KG KGDKGDKG+   KGDKGDKG KG KG KGDKG+KG KG KGDKGDKG
Sbjct  972   SKGDKGEKGNKGYKGDKGDKGNLGIKGDKGDKGIKGVKGTKGDKGTKGVKGTKGDKGDKG  1031

Query  1117  ekgskgdkgdkgdkgdkgdkgdkgdTATC  1145
               G KGDKG KG  GDKG+KG +GD    
Sbjct  1032  TNGDKGDKGIKGTNGDKGNKGLEGDKGNI  1060


>gb|ACG80590.1| collagen triple helix repeat-containing protein [Acanthamoeba 
castellanii mamavirus]
Length=1355

 Score = 629 bits (1622),  Expect = 0.0, Method: Compositional matrix adjust.
 Identities = 605/1188 (51%), Positives = 725/1188 (61%), Gaps = 207/1188 (17%)

Query  34    NEPNTFVGSGIPSQIIGKQGDIYLDRITRIYYKKINGVWVKNVCNNHRCCYPKECKGNPH  93
             N      G G+P    G+ GD+Y+D+ T I YKKING+W+  V         K  +G+  
Sbjct  134   NGSTILFGQGLPRPYEGENGDVYIDKNTGIMYKKINGIWIPQVG-------LKGSQGDQG  186

Query  94    TkgekgetgpkgikgekgDRGLKGEKG-----NNgdpgekgekgakgdkgesgekgakgd  148
             +KG++G+ G  G  G KGD G KGE G      +     +G KG KGD G  G+KG KGD
Sbjct  187   SKGDQGQKGEFGSAGFKGDMGQKGETGAKGDKGDKGDKGEGSKGLKGDVGNKGDKGNKGD  246

Query  149   kgdkgdigekgekgd---kgdigekgekgdkgdigekgdkgdlgekgekgdpgqkgekgd  205
             KG KGD G +G KGD   KGD G KG+KG KGD G KGD G  G+ G KGD G KG+ G 
Sbjct  247   KGIKGDKGSEGIKGDNGIKGDNGIKGDKGIKGDNGTKGDNGIKGDNGIKGDKGIKGDNGI  306

Query  206   kgdfgdkgdkgdigekgdkgdigdkgeignkgdVGEKGSKGDKGIDGTSILFGFGIPSPD  265
             KGD G KGDKG+IG+KGD GD G KG+   KGD G+ G+KGDKG +GT    G G    D
Sbjct  307   KGDKGIKGDKGNIGDKGDIGDKGMKGDNSTKGDKGDNGTKGDKGDNGTKGDKGDGTKG-D  365

Query  266   LGVDGDLYLDANTDELYGKVNGQWIPITNLKGEKGDKGNKGIdgekgnkgdtgdkgidgs  325
              G+ GD                        KG+ G KG+KG DG  G+ G  GDKG +G+
Sbjct  366   NGIKGD------------------------KGDNGTKGDKG-DGTNGDNGIKGDKGDNGT  400

Query  326   kgdkgdtgnkgdigdkgdqgikgdigdkgekgdigekgdkgekgikgdkgdigekgnkgd  385
             KGDKGD G KGD GD G +G KGD G KG+KGD    G KG+ GIKGDKGD G KG+KGD
Sbjct  401   KGDKGDNGTKGDNGDNGTKGDKGDNGTKGDKGD----GTKGDNGIKGDKGDNGTKGDKGD  456

Query  386   igdkgekgdkgidgdkgikgdkgdigekgdkgdigekgnkgekgdkgdkgdigekg----  441
              G KG+KGD G  GD GIKGDKGD G KG+KGD G+KG KG+ G KG KGDIG+KG    
Sbjct  457   NGTKGDKGD-GTKGDNGIKGDKGDNGTKGEKGDKGDKGTKGDNGIKGYKGDIGDKGIKGE  515

Query  442   -----dkgdtgskgdkgdkgekgdkgdkgekgdigdkgekgdkgdkgdkgdkgdkgdkgd  496
                  DKGD G KGDKGDKG KGD G KG+KGD G+ G+KGD G+KGDKG+KG+ G KGD
Sbjct  516   SGANADKGDKGIKGDKGDKGIKGDDGSKGDKGDNGEIGQKGDNGEKGDKGEKGEIGQKGD  575

Query  497   tgdkgdkg---dkgdkgdkgdNGTSILFGSGPPSPDLGMVGDLYIDVTTDELYGKVNAKM  553
              G+KGDKG   DKG KGDKG+ G+SILFG G PSPDLG  GD+YID  T  LY K+N   
Sbjct  576   NGEKGDKGNIGDKGTKGDKGEIGSSILFGQGIPSPDLGNDGDIYIDDNTGILYKKLN---  632

Query  554   NDNIRVSAKVNVNKQITLQATGQWIPLTnlkgdkgdkgingnkgdkgekgdkgnpgTNag  613
                                  G W+P  ++KG+KGDKG  G   +KG+KGDKGN G    
Sbjct  633   ---------------------GIWVPQIDIKGEKGDKGEPGQSANKGDKGDKGNRGEIGN  671

Query  614   kgekgdkgdkgdagTSILFGQGAPDPNQGVDGDIYIDTLTGELYRKVNGLWVPEIdikgd  673
             KG+KG KGD GD G     G      ++G  GDI    + GE    V          KGD
Sbjct  672   KGDKGSKGDIGDKGNK---GDKGSKGDKGDKGDIGSQGIKGESGSAV---------FKGD  719

Query  674   kgekgdkgnagdkg---------------------------------------------T  688
             KG KGDKGN GDKG                                              
Sbjct  720   KGTKGDKGNKGDKGNKGDKGTKGDKGDTGDKGGKGDKGTKGDKGIKGDKGDKGDKGIKGN  779

Query  689   SGEKGDLgskgekgdtgekgdkgnkgdrgdk-----------------------------  719
             +G KGD GSKG+KG+ G KG KG+KG++G+K                             
Sbjct  780   TGSKGDKGSKGDKGEKGSKGYKGDKGEKGEKGFKGEKGLKGEKGKGDKGDKGDKGFKGDN  839

Query  720   gikgdigskgdkgdignkgdkgdrgdkgikgdaglkgdkgdigqkgdkgtkgdrgdkgek  779
             GIKG+IG KGDKGD G KG+ G +GDKGIKGD G +GDKGD G KG+KG +GD GDK   
Sbjct  840   GIKGNIGVKGDKGDSGIKGENGLKGDKGIKGDKGNEGDKGDKGNKGEKGNRGDEGDK---  896

Query  780   gdaglkgnkgdiglkgdkgtkgdrgdkgtkgdrgdkgdignkgdkgdkgtkgdrgdkgvk  839
                G+KGNKGD G+KG +G KG +G+ G+KGD+G+KG+ G KGDKGDKG  G +GDKG+K
Sbjct  897   ---GIKGNKGDKGIKGSEGDKGIKGESGSKGDKGEKGNKGYKGDKGDKGNLGIKGDKGIK  953

Query  840   gdkgdkgnkgdkgnigikgdkgdrsdkglkgdkgdkgdtgdiglkgdkgdigekgikgdk  899
             G KG KG+KG KG+ GIKG      DKG+KG KG KGD GD GLKGDKG+ G+KGIKG+ 
Sbjct  954   GVKGTKGDKGTKGDKGIKG------DKGIKGVKGTKGDKGDKGLKGDKGEKGDKGIKGET  1007

Query  900   gingskgykgdkgdkgs--kgdkg------------------nkgdkgskgdkgdigikg  939
             G++ SKG KGDKG+ G   KGD+G                  NKGDKG KG+KGD GIKG
Sbjct  1008  GVS-SKGDKGDKGEFGLSIKGDQGVKGDKGDKGDKGDKGIKGNKGDKGIKGNKGDKGIKG  1066

Query  940   skgdkgdkgdkgskgdkgdigskgdkgdkgdigtkgdkgtkgdkgikgdigskgdkgskg  999
              +GDKG KG KG+KGDKG  GSKGDKGD+G  GTKGDKGTKGDKG KGD G+KGDKG+KG
Sbjct  1067  DEGDKGIKGIKGNKGDKGSEGSKGDKGDQGIKGTKGDKGTKGDKGTKGDKGTKGDKGTKG  1126

Query  1000  dkgskgdkgdigskgdkgdkgdkgskgdkgskgikgdkgdkgtkgdkgikgdkgdkgikg  1059
             DKG KG+ G  G KGDKG+KG+ G KGD G  G+KG+ G +G KG+ GI       G+KG
Sbjct  1127  DKGDKGEPGINGLKGDKGNKGNVGDKGDPGINGLKGETGSQGIKGNPGI------NGLKG  1180

Query  1060  dkgdkgdkgdkgikgdkgdkgdkgdkgdkgtkgdkgdkgdkgskgdkg  1107
             + G +G KG+ GI G KG+ G++G KG+ G  G KG+ G++G KGD G
Sbjct  1181  ETGSQGIKGNPGINGLKGETGNQGIKGNPGINGLKGETGNQGIKGDPG  1228


 Score = 606 bits (1563),  Expect = 0.0, Method: Compositional matrix adjust.
 Identities = 606/1254 (48%), Positives = 730/1254 (58%), Gaps = 227/1254 (18%)

Query  215   kgdigekgdkgdigdkgeignkgdVGEKGSKGDKGIDGTSILFGFGIPSPDLGVDGDLYL  274
             +G+ GEKG  G +G KGE G  G  G KG+KG  G++G++ILFG G+P P  G +GD+Y+
Sbjct  98    RGEKGEKGQLGIMGYKGEKGEIGSQGIKGTKGSDGLNGSTILFGQGLPRPYEGENGDVYI  157

Query  275   DANTDELYGKVNGQWIPITNLKGEKGDKGNKGIdgekgn------kgdtgdkg-------  321
             D NT  +Y K+NG WIP   LKG +GD+G+KG  G+KG       KGD G KG       
Sbjct  158   DKNTGIMYKKINGIWIPQVGLKGSQGDQGSKGDQGQKGEFGSAGFKGDMGQKGETGAKGD  217

Query  322   -------idgskgdkgdtgnkgdigdkgdqgikgdigdkgekgdigekgd---kgekgik  371
                     +GSKG KGD GNKGD G+KGD+GIKGD G +G KGD G KGD   KG+KGIK
Sbjct  218   KGDKGDKGEGSKGLKGDVGNKGDKGNKGDKGIKGDKGSEGIKGDNGIKGDNGIKGDKGIK  277

Query  372   gd---kgdigekgnkgdigdkgekgdkgidgdkgikgdkgdigekgd-------------  415
             GD   KGD G KG+ G  GDKG KGD GI GDKGIKGDKG+IG+KGD             
Sbjct  278   GDNGTKGDNGIKGDNGIKGDKGIKGDNGIKGDKGIKGDKGNIGDKGDIGDKGMKGDNSTK  337

Query  416   --------kgdigekgnkgekgd--------kgdkgdigekgdkgd-----tgskgdkgd  454
                     KGD G+ G KG+KGD        KGDKGD G KGDKGD      G KGDKGD
Sbjct  338   GDKGDNGTKGDKGDNGTKGDKGDGTKGDNGIKGDKGDNGTKGDKGDGTNGDNGIKGDKGD  397

Query  455   kgekgdkgdkgekgdigdkgekgdkgdkgdkgdkgdkgdkgdtgdkgdkgdkgdkgdkgd  514
              G KGDKGD G KGD GD G KGDKGD G KGDKGD G KGD G KGDKGD G KGDKGD
Sbjct  398   NGTKGDKGDNGTKGDNGDNGTKGDKGDNGTKGDKGD-GTKGDNGIKGDKGDNGTKGDKGD  456

Query  515   NGTSILFGSGPPSPDLGMVGDLYIDVTTDELYGKVN-AKMNDNIRVSAKVNVNKQITLQA  573
             NGT    G G    D G+ GD   + T  E   K +     DN     K ++  +     
Sbjct  457   NGTKGDKGDGTKG-DNGIKGDKGDNGTKGEKGDKGDKGTKGDNGIKGYKGDIGDKGIKGE  515

Query  574   TGQWIPLTn--lkgdkgdkgi---------------------ngnkgdkgekgdkgnpgT  610
             +G      +  +KGDKGDKGI                     NG KGDKGEKG+ G  G 
Sbjct  516   SGANADKGDKGIKGDKGDKGIKGDDGSKGDKGDNGEIGQKGDNGEKGDKGEKGEIGQKGD  575

Query  611   Nagkgekgd------kgdkgdagTSILFGQGAPDPNQGVDGDIYIDTLTGELYRKVNGLW  664
             N  KG+KG+      KGDKG+ G+SILFGQG P P+ G DGDIYID  TG LY+K+NG+W
Sbjct  576   NGEKGDKGNIGDKGTKGDKGEIGSSILFGQGIPSPDLGNDGDIYIDDNTGILYKKLNGIW  635

Query  665   VPEIdikgdkgekgdkgnagdkgTSGEKGDLgskgekgdtgekgdkgnkgdrgdkgikgd  724
             VP+IDIKG+KG+KG+ G + +KG  G+KG+ G  G KGD G KGD G+KG++GDKG KGD
Sbjct  636   VPQIDIKGEKGDKGEPGQSANKGDKGDKGNRGEIGNKGDKGSKGDIGDKGNKGDKGSKGD  695

Query  725   igskgdkgdignkgdkgdrgdkgikgdaglkgdkgdigqkgdkgtk--------------  770
                KGDKGDIG++G KG+ G    KGD G KGDKG+ G KG+KG K              
Sbjct  696   ---KGDKGDIGSQGIKGESGSAVFKGDKGTKGDKGNKGDKGNKGDKGTKGDKGDTGDKGG  752

Query  771   ----------------------------------gdrgdkgekgdaglkgnkgd------  790
                                               G +GDKGEKG  G KG+KG+      
Sbjct  753   KGDKGTKGDKGIKGDKGDKGDKGIKGNTGSKGDKGSKGDKGEKGSKGYKGDKGEKGEKGF  812

Query  791   --------------------------------iglkgdkgtkgdrgdkgtkgdrgdkgdi  818
                                             IG+KGDKG  G +G+ G KGD+G KGD 
Sbjct  813   KGEKGLKGEKGKGDKGDKGDKGFKGDNGIKGNIGVKGDKGDSGIKGENGLKGDKGIKGDK  872

Query  819   gnkgdkgdkgtkgdrgdkgvkgdkgdkgnkgdkgnigikgdkgdrsdkglkgdkgdkgdt  878
             GN+GDKGDKG KG++G++G +GDKG KGNKGDK   GIKG +GD+  KG  G KGDKG+ 
Sbjct  873   GNEGDKGDKGNKGEKGNRGDEGDKGIKGNKGDK---GIKGSEGDKGIKGESGSKGDKGEK  929

Query  879   gdiglkgdkgdigekgikgdkgingskgykgdkgdkgskgdkgnkgdkgskgdkgdigik  938
             G+ G KGDKGD G  GIKGDKGI G KG KGDKG KG KG KG+KG KG KG KGD G K
Sbjct  930   GNKGYKGDKGDKGNLGIKGDKGIKGVKGTKGDKGTKGDKGIKGDKGIKGVKGTKGDKGDK  989

Query  939   gskgdkgdkgdkgskgdkgdigskgdkgdkgdig--------------------------  972
             G KGDKG+KGDKG KG+ G + SKGDKGDKG+ G                          
Sbjct  990   GLKGDKGEKGDKGIKGETG-VSSKGDKGDKGEFGLSIKGDQGVKGDKGDKGDKGDKGIKG  1048

Query  973   tkgdkgtkgdkgikgdigskgdkgskgdkgskgdkgdigskgdkgdkgdkgskgdkgskg  1032
              KGDKG KG+KG KG  G +GDKG KG KG+KGDKG  GSKGDKGD+G KG+KGDKG+KG
Sbjct  1049  NKGDKGIKGNKGDKGIKGDEGDKGIKGIKGNKGDKGSEGSKGDKGDQGIKGTKGDKGTKG  1108

Query  1033  ikgdkgdkgtkgdkgikgdkgdk------gikgdkgdk---gdkgdkgikgdkgdkgdkg  1083
              KG KGDKGTKGDKG KGDKGDK      G+KGDKG+K   GDKGD GI G KG+ G +G
Sbjct  1109  DKGTKGDKGTKGDKGTKGDKGDKGEPGINGLKGDKGNKGNVGDKGDPGINGLKGETGSQG  1168

Query  1084  dkgdkgtkgdkgdkgdkgskgdkgdkgdkgdkgekgskgdkgdkgdkgdkgdkgdkgdTA  1143
              KG+ G  G KG+ G +G KG+ G  G KG+ G +G KG+ G  G KG+ G++G KGD  
Sbjct  1169  IKGNPGINGLKGETGSQGIKGNPGINGLKGETGNQGIKGNPGINGLKGETGNQGIKGDPG  1228

Query  1144  TCEIVNTDGQTRVSACNTGFVKIEASGYEITTAPN-GSSDLAPDPFDPSNV-SGMNTKLF  1201
             T  ++++   T     +T F  I  S    +   N  +  +  +   P+N+ SG+     
Sbjct  1229  TSVVISSGIWTPSVTFSTIFTGITPSTSIYSRIGNIVTFSIFTNATIPANMASGIIYFTL  1288

Query  1202  GIQNGAFRSGNFTATNLSDIGQYSAV--FGYQTTATgsgsivyg--innssgis  1251
              + +G F   N   T  S  G  + V  +G  T +  + +I+    I  SS IS
Sbjct  1289  PVPSGDFNGNNVIGT-ASITGTSTGVVQYGILTASASTPAIILSMKIQASSSIS  1341


 Score = 506 bits (1303),  Expect = 8e-148, Method: Compositional matrix adjust.
 Identities = 558/1171 (48%), Positives = 643/1171 (55%), Gaps = 332/1171 (28%)

Query  243   GSKGDKGIDGTSILFGFGIPSPDLGVDGDLYLDANTDELYGKVNGQWIPITNLKGEKGDK  302
             G KGDKG+ G+ I    GIP  +LG++GDLY++  TD+LY K +  W  + NL+GEKG+K
Sbjct  45    GIKGDKGLTGSRIFLRNGIPQNELGINGDLYINLLTDDLYFKNDSIWSLVGNLRGEKGEK  104

Query  303   GNKGIdgekgnkgdtgdkgidgsk---------------------gdkgdt---------  332
             G  GI G KG KG+ G +GI G+K                     G+ GD          
Sbjct  105   GQLGIMGYKGEKGEIGSQGIKGTKGSDGLNGSTILFGQGLPRPYEGENGDVYIDKNTGIM  164

Query  333   ---------------gnkgdigdkgdqgikgdigdkgekgdigekgd-------------  364
                            G++GD G KGDQG KG+ G  G KGD+G+KG+             
Sbjct  165   YKKINGIWIPQVGLKGSQGDQGSKGDQGQKGEFGSAGFKGDMGQKGETGAKGDKGDKGDK  224

Query  365   -kgekgikgdkgdigekgnkgdigdkgekgdkgidgdkgikgdkgdigekgdkgdigekg  423
              +G KG+KGD G+ G+KGNKGD G KG+KG +GI GD GIKGD G  G+KG KGD G KG
Sbjct  225   GEGSKGLKGDVGNKGDKGNKGDKGIKGDKGSEGIKGDNGIKGDNGIKGDKGIKGDNGTKG  284

Query  424   nkgekgdkgdkgdigekgdkgdtgskgdkgdkgekgdkgdkgekgdigdkgekgdkgdkg  483
             + G KGD G KGD G KGD       G KGDKG KGDKG+ G+KGDIGDKG KGD   KG
Sbjct  285   DNGIKGDNGIKGDKGIKGD------NGIKGDKGIKGDKGNIGDKGDIGDKGMKGDNSTKG  338

Query  484   dkgdkgdkgdkgdtgdkgdkgd--kgd---kgdkgdNGTSILFGSGPPSPDLGMVGDLYI  538
             DKGD G KGDKGD G KGDKGD  KGD   KGDKGDNGT    G G  + D G+ GD   
Sbjct  339   DKGDNGTKGDKGDNGTKGDKGDGTKGDNGIKGDKGDNGTKGDKGDG-TNGDNGIKGDKGD  397

Query  539   DVTTDELYGKVNAKMNDNIRVSAKVNVNKQITLQATGQWIPLTnlkgdkgdkgingnkgd  598
             + T  +          DN                           KGD GD G  G+KGD
Sbjct  398   NGTKGD--------KGDN-------------------------GTKGDNGDNGTKGDKGD  424

Query  599   kgekgdkgn--pgTNagkgekgd---kgdkgdagTSILFGQGAPDPNQGVDGDIYIDTLT  653
              G KGDKG+   G N  KG+KGD   KGDKGD GT    G G    N G+ GD       
Sbjct  425   NGTKGDKGDGTKGDNGIKGDKGDNGTKGDKGDNGTKGDKGDGTKGDN-GIKGD-------  476

Query  654   GELYRKVNGLWVPEIdikgdkgekgdkgnagdkgTSGEKGDLgskgekgdtg---ekgdk  710
                 +  NG        KG+KG+KGDKG  GD G  G KGD+G KG KG++G   +KGDK
Sbjct  477   ----KGDNGT-------KGEKGDKGDKGTKGDNGIKGYKGDIGDKGIKGESGANADKGDK  525

Query  711   gnkgdrgdkgikgdigskgdkgdignkgdkgdrgdkgikgdaglkgdkgdigqkgdkgtk  770
             G KGD+GDKGIKGD GSKGDKGD G  G KGD G+KG KG+ G  G KGD G+KGDKG  
Sbjct  526   GIKGDKGDKGIKGDDGSKGDKGDNGEIGQKGDNGEKGDKGEKGEIGQKGDNGEKGDKGNI  585

Query  771   gdrgdkgekgdaglk------------gnkgdi------------------------glk  794
             GD+G KG+KG+ G              GN GDI                        G K
Sbjct  586   GDKGTKGDKGEIGSSILFGQGIPSPDLGNDGDIYIDDNTGILYKKLNGIWVPQIDIKGEK  645

Query  795   gdkgtkgdrgdkgtkgdrgdkgdignkgdkgdkgtkgdrgdkgvkgdkgdkgnkgdkgni  854
             GDKG  G   +KG KGD+G++G+IGNKGDKG KG  GD+G+KG KG KGDKG+KGD G+ 
Sbjct  646   GDKGEPGQSANKGDKGDKGNRGEIGNKGDKGSKGDIGDKGNKGDKGSKGDKGDKGDIGSQ  705

Query  855   gikgdkgd---rsdkglkgdkgdkgd----------------------------------  877
             GIKG+ G    + DKG KGDKG+KGD                                  
Sbjct  706   GIKGESGSAVFKGDKGTKGDKGNKGDKGNKGDKGTKGDKGDTGDKGGKGDKGTKGDKGIK  765

Query  878   -----------------tgdiglkgdkgdigekgikgdkgingskgy-------------  907
                               GD G KGDKG+ G KG KGDKG  G KG+             
Sbjct  766   GDKGDKGDKGIKGNTGSKGDKGSKGDKGEKGSKGYKGDKGEKGEKGFKGEKGLKGEKGKG  825

Query  908   ----------------------kgd------------kgdkgskgdkgnkgdkgs-----  928
                                   KGD            KGDKG KGDKGN+GDKG      
Sbjct  826   DKGDKGDKGFKGDNGIKGNIGVKGDKGDSGIKGENGLKGDKGIKGDKGNEGDKGDKGNKG  885

Query  929   -------------kgdkgdigikgskgdkgdkgdkgskgdkgdigs---kgdkgdkgdig  972
                          KG+KGD GIKGS+GDKG KG+ GSKGDKG+ G+   KGDKGDKG++G
Sbjct  886   EKGNRGDEGDKGIKGNKGDKGIKGSEGDKGIKGESGSKGDKGEKGNKGYKGDKGDKGNLG  945

Query  973   tkgd------kgtkgdkgikgdigskgdkgskgdkgskgdkgdigskgdkgdkgdkg---  1023
              KGD      KGTKGDKG KGD G KGDKG KG KG+KGDKGD G KGDKG+KGDKG   
Sbjct  946   IKGDKGIKGVKGTKGDKGTKGDKGIKGDKGIKGVKGTKGDKGDKGLKGDKGEKGDKGIKG  1005

Query  1024  -----skgdkgskgi-----------------------------kgdkgdkgtkgdkgik  1049
                  SKGDKG KG                              KGDKG KG KGDKGIK
Sbjct  1006  ETGVSSKGDKGDKGEFGLSIKGDQGVKGDKGDKGDKGDKGIKGNKGDKGIKGNKGDKGIK  1065

Query  1050  gdkgdkgikgdkgdkgdkgdkgikgdkgdkgdkgdkgdkgtkgdkgdkgdkgskgdkgdk  1109
             GD+GDKGIKG KG+KGDKG +G KGDKGD+G KG KGDKGTKGDKG KGDKG+KGDKG K
Sbjct  1066  GDEGDKGIKGIKGNKGDKGSEGSKGDKGDQGIKGTKGDKGTKGDKGTKGDKGTKGDKGTK  1125

Query  1110  gdkgdkgekgskgdkgdkgdkgdkgdkgdkg  1140
             GDKGDKGE G  G KGDKG+KG+ GDKGD G
Sbjct  1126  GDKGDKGEPGINGLKGDKGNKGNVGDKGDPG  1156


 Score = 240 bits (612),  Expect = 2e-60, Method: Compositional matrix adjust.
 Identities = 310/717 (43%), Positives = 366/717 (51%), Gaps = 212/717 (30%)

Query  95    kgekgetgpkgikgekgDRGLKGEKGNNgdpge---------------------------  127
             KGEKGE G KG  GEKGD+G  G+KG  GD GE                           
Sbjct  564   KGEKGEIGQKGDNGEKGDKGNIGDKGTKGDKGEIGSSILFGQGIPSPDLGNDGDIYIDDN  623

Query  128   ------------------kgekgakgdkgesgekgakgdkgdkgdigekgekgdkgdige  169
                               KGEKG KG+ G+S  KG KGDKG++G+IG KG+KG KGDIG+
Sbjct  624   TGILYKKLNGIWVPQIDIKGEKGDKGEPGQSANKGDKGDKGNRGEIGNKGDKGSKGDIGD  683

Query  170   kgekgdkgdigekgdkgdlgekgekgdpgqkgekgdkgdfgdkgdkgdigekgdkg----  225
             KG KGDKG  G+KGDKGD+G +G KG+ G    KGDKG  GDKG+KGD G KGDKG    
Sbjct  684   KGNKGDKGSKGDKGDKGDIGSQGIKGESGSAVFKGDKGTKGDKGNKGDKGNKGDKGTKGD  743

Query  226   -----------------------------------digdkgeignkgdVGEKGSKGDKGI  250
                                                + G KG+ G+KGD GEKGSKG KG 
Sbjct  744   KGDTGDKGGKGDKGTKGDKGIKGDKGDKGDKGIKGNTGSKGDKGSKGDKGEKGSKGYKGD  803

Query  251   DGTSILFGFGIPSPDLGVDGDLYLDANTDELYGKVNGQWIPITNLKGEKGD---------  301
              G     GF                            + +     KG+KGD         
Sbjct  804   KGEKGEKGF-------------------------KGEKGLKGEKGKGDKGDKGDKGFKGD  838

Query  302   ------------------------KGNKGIdgekgnkgdtgdkgidgskgdkgdtgnkgd  337
                                     KG+KGI G+KGN+GD GDKG  G KG++GD G+KG 
Sbjct  839   NGIKGNIGVKGDKGDSGIKGENGLKGDKGIKGDKGNEGDKGDKGNKGEKGNRGDEGDKGI  898

Query  338   igdkgdqgikgdigdkgekgdigekgdkgekgikgdkgdigekgn------------kgd  385
              G+KGD+GIKG  GDKG KG+ G KGDKGEKG KG KGD G+KGN            KG 
Sbjct  899   KGNKGDKGIKGSEGDKGIKGESGSKGDKGEKGNKGYKGDKGDKGNLGIKGDKGIKGVKGT  958

Query  386   igdkgekgdkgidgdkgi------kgdkgdigekgdkgdigekgnkge-----kgdkgdk  434
              GDKG KGDKGI GDKGI      KGDKGD G KGDKG+ G+KG KGE     KGDKGDK
Sbjct  959   KGDKGTKGDKGIKGDKGIKGVKGTKGDKGDKGLKGDKGEKGDKGIKGETGVSSKGDKGDK  1018

Query  435   gdig--------------------------ekgdkgdtgskgdkgdkgekgdkgdkgekg  468
             G+ G                           KGDKG  G+KGDKG KG++GDKG KG KG
Sbjct  1019  GEFGLSIKGDQGVKGDKGDKGDKGDKGIKGNKGDKGIKGNKGDKGIKGDEGDKGIKGIKG  1078

Query  469   digdkgekgdkgdkgd------kgdkgdkgdkgdtgdkgdkgdkgdkgdkgdNGTSILFG  522
             + GDKG +G KGDKGD      KGDKG KGDKG  GDKG KGDKG KGDKGD G   + G
Sbjct  1079  NKGDKGSEGSKGDKGDQGIKGTKGDKGTKGDKGTKGDKGTKGDKGTKGDKGDKGEPGING  1138

Query  523   SGPPSPDLGMVGDLYIDVTTDELYGKVNAKMNDNIRVSAKVNVNKQITLQATGQWIPLTn  582
                   + G VGD   D   + L G+  ++    I+ +  +N      L+        T 
Sbjct  1139  LKGDKGNKGNVGDKG-DPGINGLKGETGSQ---GIKGNPGIN-----GLKGE------TG  1183

Query  583   lkgdkgdkgingnkgdkgekgdkgnpgTNagkgekgdkgdkgdagTSILFGQGAPDP  639
              +G KG+ GING KG+ G +G KGNPG N  KGE G++G KGD GTS++   G   P
Sbjct  1184  SQGIKGNPGINGLKGETGNQGIKGNPGINGLKGETGNQGIKGDPGTSVVISSGIWTP  1240


>gb|AKI78955.1| collagen triple helix repeat-containing protein [Acanthamoeba 
polyphaga mimivirus]
Length=1329

 Score = 628 bits (1619),  Expect = 0.0, Method: Compositional matrix adjust.
 Identities = 586/1124 (52%), Positives = 694/1124 (62%), Gaps = 216/1124 (19%)

Query  34    NEPNTFVGSGIPSQIIGKQGDIYLDRITRIYYKKINGVWVKNVCNNHRCCYPKECKGNPH  93
             N      G G+P    G+ GD+Y+D  T I YKKING+W+  V            KG+  
Sbjct  52    NGSTILFGQGLPRPYEGENGDVYIDENTGIMYKKINGIWIPQVG----------LKGSQG  101

Query  94    TkgekgetgpkgikgekgDRGLKGEKGNNgdpgekgekgakgdkgesgekgakgdkgdkg  153
              +G KG+ G KG KG+KG+ G  G KG+ GD G+KGE GAKGDKG+ GE G+KG KGD G
Sbjct  102   DQGYKGDQGSKGDKGQKGEFGNAGFKGDKGDMGQKGETGAKGDKGDKGE-GSKGSKGDVG  160

Query  154   digekgekgdkgdigekgekgdkgdigekgdkgdlgekgekgdpgqkgekgdkgdfgdkg  213
             + G+KG KGDKG  G+KG +G KGD G KGD G  G+ G KGD G KG+KGD GD G KG
Sbjct  161   NKGDKGNKGDKGIKGDKGSEGIKGDNGIKGDNGTKGDNGTKGDNGTKGDKGDIGDNGIKG  220

Query  214   dkgdige------kgdkgdigdkgeignkgdVGEKGSKGDKGIDGTSILFGFGIPSPDLG  267
             DKGDIG+      KG+KGD GDKG  G+KGD+G+KG KGDKG                  
Sbjct  221   DKGDIGDNGIKGDKGNKGDNGDKGNKGDKGDIGDKGMKGDKG------------------  262

Query  268   VDGDLYLDANTDELYGKVNGQWIPITNLKGEKGDKGNKGIdgekgnkgdtgdkgidgskg  327
                D+                        G+KGD G+KG+ G+KG+ GD G KG + +KG
Sbjct  263   ---DI------------------------GDKGDIGDKGMKGDKGDIGDKGMKGDNSTKG  295

Query  328   dkgdtgnkgdigdkgdqgikgdigd---kgekgdigekgdkgekgikgdkgdigekgnkg  384
             DKGD G KGD   KGD GIKGD GD   KG+ GD G KGDKG+ GIKGDKGD G KG+KG
Sbjct  296   DKGDNGTKGD---KGDNGIKGDKGDNGTKGDNGDNGTKGDKGDNGIKGDKGDNGTKGDKG  352

Query  385   digdkgekgdkgidgdkgikgdkgdigekgdkgdigekgnkgekgdkgdkgdigekgdkg  444
             D G KG+ GDKG  GD GIKG KGDIG+KG KG+ G   +KG+KG KGDKGD   KG KG
Sbjct  353   DKGTKGDNGDKGTKGDNGIKGYKGDIGDKGIKGESGANADKGDKGIKGDKGD---KGIKG  409

Query  445   dtgskgdkgdkgekgdkgdkgekgdigdkgekgdkgdkgdkgdkgdkgdkgdtgdkgdkg  504
             D GSKGDKG  GE G KGD GEKGD G+KG+ G+KGDKG+KGD G+KGD G+ GD G+KG
Sbjct  410   DDGSKGDKGYNGEIGQKGDNGEKGDNGEKGDNGEKGDKGEKGDIGEKGDNGEKGDIGEKG  469

Query  505   dkgdkgdkgdNGTSILFGSGPPSPDLGMVGDLYIDVTTDELYGKVNAKMNDNIRVSAKVN  564
             +KG KGDKG+ G+SILFG G PSPDLG  GD+YID  T  LY K+N              
Sbjct  470   NKGSKGDKGEIGSSILFGQGIPSPDLGNDGDIYIDDNTGILYKKLN--------------  515

Query  565   VNKQITLQATGQWIPLTnlkgdkgdkgin------------------gnkgdkgekgd--  604
                       G W+P T++KG+KGDKG +                  GNKGDKG KGD  
Sbjct  516   ----------GIWVPQTDIKGEKGDKGESGQSANKGDKGDKGNGGEIGNKGDKGSKGDIG  565

Query  605   -------------kgnpgTNagkgekgdkgdkgdagTSILFGQGAPDPNQGVDGDIYIDT  651
                          KGN G    KG+KG KGDKGD G   + G      ++G  GDI    
Sbjct  566   DKGNKGDKGDGGIKGNKGDKGSKGDKGSKGDKGDKGDEGIKGDKGNKGDKGDKGDIGSQG  625

Query  652   LTGELYRKVNGLWVPEIdikgdkgekgdkgnagdkgTSGEKGDLgskgekgdtgekgdkg  711
             + GE    V   +  +   KGDKG KGDKGN GDKGT+G+KG+ G KG KGD G KGDKG
Sbjct  626   IKGESGSAV---FKGDKGTKGDKGNKGDKGNKGDKGTNGDKGNKGDKGSKGDKGTKGDKG  682

Query  712   ---------------------------------------nkgdrgdkgikgdigskgdkg  732
                                                     KGD+GDKGIKG+ GSKGDKG
Sbjct  683   IKGDKGDKGSKGNKGSKGDKGDKGDSGDKGDKGDKGSKGYKGDKGDKGIKGNTGSKGDKG  742

Query  733   dignkgdkgdrgdkgikgdaglkgdkgdigqkgdkgtkgdrgdkgekgdaglkgn-----  787
               G+KG+KG +G+KG KG+ G KG+KG  G+KG KG KGD+GDKG KGD G+KGN     
Sbjct  743   SKGDKGEKGSKGNKGEKGEKGFKGEKGSKGEKGSKGNKGDKGDKGFKGDNGIKGNIGVKG  802

Query  788   -kgdiglkgdkgtkgdrgdkgtkgdrgdkgdignkgdkgdkgtkgdrgdkgvkgdkgdkg  846
              KGD G+KG+ G KGD GDKG KGD+G++GD G+KG+KG+KG +GD GDKG+KG+KGDKG
Sbjct  803   DKGDSGIKGENGLKGDVGDKGIKGDKGNEGDKGDKGNKGEKGNRGDEGDKGIKGNKGDKG  862

Query  847   nkgdkgnigikgdkgdrsdkglkgdkgdkgdtgdiglkgdkgdigekgikgdkgingskg  906
              KG +G+ GIKG+ G + DKG KG+KG KGD      KGDKG++G KG KGDKGI G KG
Sbjct  863   IKGSEGDKGIKGESGSKGDKGEKGNKGYKGD------KGDKGNLGIKGDKGDKGIKGVKG  916

Query  907   ykgdkgdkgskgdkgnkgdkgskgdkgdigikgskgdkgdkgdkgskgdkgdi-------  959
              KGDKG KG KG KG+KGDKG+ GDKGD GIKG+    GDKG+KG +GDKG+I       
Sbjct  917   TKGDKGTKGVKGTKGDKGDKGTNGDKGDKGIKGT---NGDKGNKGLEGDKGNIGGKGDKG  973

Query  960   -----------------gskgdkgdkgdigtkgdkg--tkgdkgikgdigs--kgdkgsk  998
                              G KG KGDKGD GTKG+ G   KGDKG KG+ G   KGDKG K
Sbjct  974   DKGDKGDKGDKGDKGVNGDKGSKGDKGDQGTKGETGLSIKGDKGDKGEFGLSIKGDKGVK  1033

Query  999   gdkgskgdkgdigskgdkgdkgdkgskgdkgskgikgdkgdkgt  1042
             GD+G KGDKGD   KG KGDKGDKG KGD+G KG KGDKGDKG 
Sbjct  1034  GDQGYKGDKGD---KGIKGDKGDKGIKGDQGIKGNKGDKGDKGN  1074


 Score = 546 bits (1406),  Expect = 5e-162, Method: Compositional matrix adjust.
 Identities = 549/1043 (53%), Positives = 641/1043 (61%), Gaps = 172/1043 (16%)

Query  215   kgdigekgdkgdigdkgeignkgdVGEKGSKGDKGIDGTSILFGFGIPSPDLGVDGDLYL  274
             +G+ GEKG  G +G KGE G  G  G KG KG  G++G++ILFG G+P P  G +GD+Y+
Sbjct  16    RGEKGEKGQLGIMGYKGEKGEIGSQGIKGMKGSDGLNGSTILFGQGLPRPYEGENGDVYI  75

Query  275   DANTDELYGKVNGQWIPITNLKGEKGDKGNKGIdgekgnkgdtgdkgidgskgdkgdtgn  334
             D NT  +Y K+NG WIP   LKG +GD+G KG  G KG+KG  G+ G  G KGDKGD G 
Sbjct  76    DENTGIMYKKINGIWIPQVGLKGSQGDQGYKGDQGSKGDKGQKGEFGNAGFKGDKGDMGQ  135

Query  335   kgdigdkgdqgikgdigdkgekgdigekgdkg---ekgikgdkgdigekgnkgdigdkge  391
             KG+ G KGD+G KG+ G KG KGD+G KGDKG   +KGIKGDKG  G KG+ G  GD G 
Sbjct  136   KGETGAKGDKGDKGE-GSKGSKGDVGNKGDKGNKGDKGIKGDKGSEGIKGDNGIKGDNGT  194

Query  392   kgdkgidgdkgikgdkgdige---kgdkgdigekgnkgekgdkgdkgdigekgdkgdtgs  448
             KGD G  GD G KGDKGDIG+   KGDKGDIG+ G KG+KG+KGD GD G KGDKGD G 
Sbjct  195   KGDNGTKGDNGTKGDKGDIGDNGIKGDKGDIGDNGIKGDKGNKGDNGDKGNKGDKGDIG-  253

Query  449   kgdkgdkgekgdkgdkgekgdigdkgekgdkgdkgdkgdkgdkgdkgdtgdkgdkgdkgd  508
                  DKG KGDKGD G+KGDIGDKG KGDKGD GDKG KGD   KGD GD G KGDKGD
Sbjct  254   -----DKGMKGDKGDIGDKGDIGDKGMKGDKGDIGDKGMKGDNSTKGDKGDNGTKGDKGD  308

Query  509   kgdkgdNGTSILFGSGPPSPDLGMVGDLYIDVTTDELYGKVNAKMNDNIRVSAKVNVNKQ  568
              G KGD G +   G+   + D G  GD                   DN            
Sbjct  309   NGIKGDKGDN---GTKGDNGDNGTKGD-----------------KGDN------------  336

Query  569   ITLQATGQWIPLTnlkgdkgdkgingnkgdkgekgdkgnpgTNagkgekgdkgdkgdagT  628
                           +KGDKGD G  G+KGDKG KGD G+ GT    G KG KGD GD G 
Sbjct  337   -------------GIKGDKGDNGTKGDKGDKGTKGDNGDKGTKGDNGIKGYKGDIGDKGI  383

Query  629   SILFGQGAPDPNQGVDGDIYIDTLTGELYRKVNGLWVPEIdikgdkgekgdkgnagdkgT  688
                 G  A   ++G+ GD     + G+   K +  +  EI  KGD GEKGD G  GD G 
Sbjct  384   KGESGANADKGDKGIKGDKGDKGIKGDDGSKGDKGYNGEIGQKGDNGEKGDNGEKGDNGE  443

Query  689   SGEKGDLgskgekgdtgekgdkgnkgdrgdkgikgdigsk------------gdkgdi--  734
              G+KG+ G  GEKGD GEKGD G KG++G KG KG+IGS             G+ GDI  
Sbjct  444   KGDKGEKGDIGEKGDNGEKGDIGEKGNKGSKGDKGEIGSSILFGQGIPSPDLGNDGDIYI  503

Query  735   ----------------------gnkgdkgdrgdkgikgdaglkgdkgdigqkgdkgtkgd  772
                                   G KGDKG+ G    KGD G KG+ G+IG KGDKG+KGD
Sbjct  504   DDNTGILYKKLNGIWVPQTDIKGEKGDKGESGQSANKGDKGDKGNGGEIGNKGDKGSKGD  563

Query  773   ------------rgdkgekgdaglkgnkgdiglkgdkgtkgdrgdkgtkgdrgdkgdign  820
                          G KG KGD G KG+KG  G KGDKG +G +GDKG KGD+GDKGDIG+
Sbjct  564   IGDKGNKGDKGDGGIKGNKGDKGSKGDKGSKGDKGDKGDEGIKGDKGNKGDKGDKGDIGS  623

Query  821   kgdkgdkgtkgdrgdkgvkgdkgdkgnkgdkgnigikgdkgdrsdkglkgdkgdkgdtgd  880
             +G KG+ G+   +GDKG KGDKG+KG+KG+KG+ G  GDKG++ DKG KGDKG KGD G 
Sbjct  624   QGIKGESGSAVFKGDKGTKGDKGNKGDKGNKGDKGTNGDKGNKGDKGSKGDKGTKGDKG-  682

Query  881   iglkgdkgdigekg---------------------------ikgdkgingskgykgdkgd  913
               +KGDKGD G KG                            KGDKG  G KG  G KGD
Sbjct  683   --IKGDKGDKGSKGNKGSKGDKGDKGDSGDKGDKGDKGSKGYKGDKGDKGIKGNTGSKGD  740

Query  914   kgskgdkgnkgdkgskgdkgdigikgskgdkgdkgdkgskgdkgdigskgdkgdkgdigt  973
             KGSKGDKG KG KG+KG+KG+ G KG KG KG+KG KG+KGDKGD G KGD G KG+IG 
Sbjct  741   KGSKGDKGEKGSKGNKGEKGEKGFKGEKGSKGEKGSKGNKGDKGDKGFKGDNGIKGNIGV  800

Query  974   kgdkg---tkgdkgikgdigskgdkgskgdkgskgdkgdigskgdkgdkgdkgskgdkgs  1030
             KGDKG    KG+ G+KGD+G KG KG KG++G KGDKG+ G KG++GD+GDKG KG+KG 
Sbjct  801   KGDKGDSGIKGENGLKGDVGDKGIKGDKGNEGDKGDKGNKGEKGNRGDEGDKGIKGNKGD  860

Query  1031  kgikgdkgdkgtkgdkgikgdkgdkgikgdkgdkgdkgdkgikgdkgdkg------dkgd  1084
             KGIKG +GDKG KG+ G KGDKG+KG KG KGDKGDKG+ GIKGDKGDKG       KGD
Sbjct  861   KGIKGSEGDKGIKGESGSKGDKGEKGNKGYKGDKGDKGNLGIKGDKGDKGIKGVKGTKGD  920

Query  1085  kgdkgtkgdkgdkgdkgskgdkgdkgdkgdkgekgskgdkgdk-----------------  1127
             KG KG KG KGDKGDKG+ GDKGDKG KG  G+KG+KG +GDK                 
Sbjct  921   KGTKGVKGTKGDKGDKGTNGDKGDKGIKGTNGDKGNKGLEGDKGNIGGKGDKGDKGDKGD  980

Query  1128  ----------gdkgdkgdkgdkg  1140
                       GDKG KGDKGD+G
Sbjct  981   KGDKGDKGVNGDKGSKGDKGDQG  1003


 Score = 542 bits (1396),  Expect = 1e-160, Method: Compositional matrix adjust.
 Identities = 545/1078 (51%), Positives = 653/1078 (61%), Gaps = 248/1078 (23%)

Query  281   LYGKVNGQWIPITNLKGEKGDKGNKGIdgekgnkgdtgdkgidgs---------------  325
             +Y K +  W  + NL+GEKG+KG  GI G KG KG+ G +GI G                
Sbjct  1     MYFKNDSFWSLVGNLRGEKGEKGQLGIMGYKGEKGEIGSQGIKGMKGSDGLNGSTILFGQ  60

Query  326   ------------------------------------kgdkgdtgnkgdigdkgdqgikgd  349
                                                 KG +GD G KGD G KGD+G KG+
Sbjct  61    GLPRPYEGENGDVYIDENTGIMYKKINGIWIPQVGLKGSQGDQGYKGDQGSKGDKGQKGE  120

Query  350   igdkgekgdigekgdkgekgikgdkgdige--kgnkgdi---gdkgekgdkgidgdk---  401
              G+ G KGD G+ G KGE G KGDKGD GE  KG+KGD+   GDKG KGDKGI GDK   
Sbjct  121   FGNAGFKGDKGDMGQKGETGAKGDKGDKGEGSKGSKGDVGNKGDKGNKGDKGIKGDKGSE  180

Query  402   gikgd---------------kgdigekgdkgdigekgnkgekgd------kgdkgdigek  440
             GIKGD               KGD G KGDKGDIG+ G KG+KGD      KGDKG+ G+ 
Sbjct  181   GIKGDNGIKGDNGTKGDNGTKGDNGTKGDKGDIGDNGIKGDKGDIGDNGIKGDKGNKGDN  240

Query  441   gdkgdtgskgdkgdkgekgdkgdkgekgdigdkgekgdkgdkgdkgdkgd---kgdkgdt  497
             GDKG+ G KGD GDKG KGDKGD G+KGDIGDKG KGDKGD GDKG KGD   KGDKGD 
Sbjct  241   GDKGNKGDKGDIGDKGMKGDKGDIGDKGDIGDKGMKGDKGDIGDKGMKGDNSTKGDKGDN  300

Query  498   gdkgdkgdkgdkgdkgdNGT---SILFGSGPPSPDLGMVGDLYIDVTTDELYGKVNAKMN  554
             G KGDKGD G KGDKGDNGT   +   G+     D G+ GD   D  T    G    K +
Sbjct  301   GTKGDKGDNGIKGDKGDNGTKGDNGDNGTKGDKGDNGIKGDKG-DNGTKGDKGDKGTKGD  359

Query  555   DNIRVSAKVNVNKQITLQATGQWIP-LTnlkgdkgdkgingnkgdk--------------  599
             +  + +   N  K        + I   +    DKGDKGI G+KGDK              
Sbjct  360   NGDKGTKGDNGIKGYKGDIGDKGIKGESGANADKGDKGIKGDKGDKGIKGDDGSKGDKGY  419

Query  600   ----------gekgdkgnpgTNagkgekgd------------------------kgdkgd  625
                       GEKGD G  G N  KG+KG+                        KGDKG+
Sbjct  420   NGEIGQKGDNGEKGDNGEKGDNGEKGDKGEKGDIGEKGDNGEKGDIGEKGNKGSKGDKGE  479

Query  626   agTSILFGQGAPDPNQGVDGDIYIDTLTGELYRKVNGLWVPEIdikgdkgekgdk-----  680
              G+SILFGQG P P+ G DGDIYID  TG LY+K+NG+WVP+ DIKG+KG+KG+      
Sbjct  480   IGSSILFGQGIPSPDLGNDGDIYIDDNTGILYKKLNGIWVPQTDIKGEKGDKGESGQSAN  539

Query  681   -------------gnagdkgTSGE------------------------KGDLgskgekgd  703
                          GN GDKG+ G+                        KGD GSKG+KGD
Sbjct  540   KGDKGDKGNGGEIGNKGDKGSKGDIGDKGNKGDKGDGGIKGNKGDKGSKGDKGSKGDKGD  599

Query  704   tgekgdkgnkgdrgdkgikgdigskgdkgdign---kgdkgdrgdkgikgdaglkgdkgd  760
              G++G KG+KG++GDKG KGDIGS+G KG+ G+   KGDKG +GDKG KGD G KGDKG 
Sbjct  600   KGDEGIKGDKGNKGDKGDKGDIGSQGIKGESGSAVFKGDKGTKGDKGNKGDKGNKGDKGT  659

Query  761   igqkgdkgtkgdrgdkgekgdaglkgnkgdiglkgdkgt---------------------  799
              G KG+KG KG +GDKG KGD G+KG+KGD G KG+KG+                     
Sbjct  660   NGDKGNKGDKGSKGDKGTKGDKGIKGDKGDKGSKGNKGSKGDKGDKGDSGDKGDKGDKGS  719

Query  800   ---kgdrgdkgtkgdrgdkgdignkgdkgdkgtkgdrgdkgvkgdkgdkgnkgdkgnigi  856
                KGD+GDKG KG+ G KGD G+KGDKG+KG+KG++G+KG KG KG+KG+KG+KG+ G 
Sbjct  720   KGYKGDKGDKGIKGNTGSKGDKGSKGDKGEKGSKGNKGEKGEKGFKGEKGSKGEKGSKGN  779

Query  857   kgdkgd---rsdkglkgdkgdkgdtgdiglkgd---kgdigekgikgdkgingskgykgd  910
             KGDKGD   + D G+KG+ G KGD GD G+KG+   KGD+G+KGIKGDK   G++G KGD
Sbjct  780   KGDKGDKGFKGDNGIKGNIGVKGDKGDSGIKGENGLKGDVGDKGIKGDK---GNEGDKGD  836

Query  911   kgdkgskgdkgnkgdkgskgdkgdigikgskgdkgdkgdkgskgdkgdigskgdkgdkgd  970
             KG+KG KG++G++GDKG KG+KGD GIKGS+GDKG KG+ GSKGDKG+ G+KG KGDKGD
Sbjct  837   KGNKGEKGNRGDEGDKGIKGNKGDKGIKGSEGDKGIKGESGSKGDKGEKGNKGYKGDKGD  896

Query  971   igtkgdkgtkgdkgikgdigskgdkgskgdkgskgdkgdigskgdkgdkgdkgskgdkgs  1030
              G  G KG KGDKGIKG  G+KGDKG+KG KG+KGDKGD G+ GDKGDKG KG+ GDKG+
Sbjct  897   KGNLGIKGDKGDKGIKGVKGTKGDKGTKGVKGTKGDKGDKGTNGDKGDKGIKGTNGDKGN  956

Query  1031  kgikgdk---------------------------gdkgtkgdkgikgdkgdkg--ikgdk  1061
             KG++GDK                           GDKG+KGDKG +G KG+ G  IKGDK
Sbjct  957   KGLEGDKGNIGGKGDKGDKGDKGDKGDKGDKGVNGDKGSKGDKGDQGTKGETGLSIKGDK  1016

Query  1062  gdkgd-----kgdkgikgdkgdkgdkgdkgdkgtkgdkgdkgdkgskgdkgdkgdkgd  1114
             GDKG+     KGDKG+KGD+G KGDKGDKG KG KGDKG KGD+G KG+KGDKGDKG+
Sbjct  1017  GDKGEFGLSIKGDKGVKGDQGYKGDKGDKGIKGDKGDKGIKGDQGIKGNKGDKGDKGN  1074


 Score = 423 bits (1088),  Expect = 9e-120, Method: Compositional matrix adjust.
 Identities = 377/682 (55%), Positives = 431/682 (63%), Gaps = 127/682 (19%)

Query  577   WIPLTnlkgdkgdkgingnkgdkgekgdkgnpgTNagkgekgdkgdkgdagTSILFGQGA  636
             W  + NL+G+KG+KG  G  G KGEKG+ G+ G       KG KG  G  G++ILFGQG 
Sbjct  9     WSLVGNLRGEKGEKGQLGIMGYKGEKGEIGSQGI------KGMKGSDGLNGSTILFGQGL  62

Query  637   PDPNQGVDGDIYIDTLTGELYRKVNGLWVPEIdik---gdkgekgdkgnagdkgTSGEKG  693
             P P +G +GD+YID  TG +Y+K+NG+W+P++ +K   GD+G KGD+G+ GDKG  GE G
Sbjct  63    PRPYEGENGDVYIDENTGIMYKKINGIWIPQVGLKGSQGDQGYKGDQGSKGDKGQKGEFG  122

Query  694   DLgskgekgdtgekgdkgnkgdrgdkgikgdigskgdkgdignkgdkgdrgdkgikgdag  753
             + G KG+KGD G+KG+ G KGD+GDKG     GSKG KGD+GNKGDKG++GDKGIKGD G
Sbjct  123   NAGFKGDKGDMGQKGETGAKGDKGDKG----EGSKGSKGDVGNKGDKGNKGDKGIKGDKG  178

Query  754   lkgdkgdigqkgdkgtkgdrgdkgekgdaglkgnkgdiglkgdkgtkgd---rgdkgtkg  810
              +G KGD G KGD GTKGD G KG+ G  G KG+ GD G+KGDKG  GD   +GDKG KG
Sbjct  179   SEGIKGDNGIKGDNGTKGDNGTKGDNGTKGDKGDIGDNGIKGDKGDIGDNGIKGDKGNKG  238

Query  811   drgdkgdignkgdkgdkgtkgdrgdkgvkgdkgdkgnkgdkgnigikgdkgdrsdkglkg  870
             D GDKG+ G+KGD GDKG KGD+GD G KGD GDKG KGDKG+IG KG KGD S KG KG
Sbjct  239   DNGDKGNKGDKGDIGDKGMKGDKGDIGDKGDIGDKGMKGDKGDIGDKGMKGDNSTKGDKG  298

Query  871   dkgdkgdtgdiglkgdkgdigek------gikgdkgingskgykgdkgdkgskgdkgnkg  924
             D G KGD GD G+KGDKGD G K      G KGDKG NG KG KGD G KG KGDKG KG
Sbjct  299   DNGTKGDKGDNGIKGDKGDNGTKGDNGDNGTKGDKGDNGIKGDKGDNGTKGDKGDKGTKG  358

Query  925   dkgskgdkgdigikgskgdkgdkgdkgskgdkgdigskgdkgdkgdigtkgdkgtkgdkg  984
             D G KG KGD GIKG KGD GDKG KG  G   D G KG KGDKGD G KGD G+KGDKG
Sbjct  359   DNGDKGTKGDNGIKGYKGDIGDKGIKGESGANADKGDKGIKGDKGDKGIKGDDGSKGDKG  418

Query  985   ikgdigskgdkgskgdkgskgdkgdigskgdkgdkgdkgskgdkgskgikgdkgdkgtkg  1044
               G+IG KGD G KGD G KGD G+   KGDKG+KGD G KGD G KG  G+KG+KG+KG
Sbjct  419   YNGEIGQKGDNGEKGDNGEKGDNGE---KGDKGEKGDIGEKGDNGEKGDIGEKGNKGSKG  475

Query  1045  dkg---------------------------------------------ikgdkgdkgi--  1057
             DKG                                             IKG+KGDKG   
Sbjct  476   DKGEIGSSILFGQGIPSPDLGNDGDIYIDDNTGILYKKLNGIWVPQTDIKGEKGDKGESG  535

Query  1058  -------------------kgdkgdkgd------------------kgdkgikgdkgdkg  1080
                                KGDKG KGD                  KGDKG KGDKG KG
Sbjct  536   QSANKGDKGDKGNGGEIGNKGDKGSKGDIGDKGNKGDKGDGGIKGNKGDKGSKGDKGSKG  595

Query  1081  dkgdkgdkgtkgdkgdkgdkgs------------------kgdkgdkgdkgdkgekgskg  1122
             DKGDKGD+G KGDKG+KGDKG                   KGDKG KGDKG+KG+KG+KG
Sbjct  596   DKGDKGDEGIKGDKGNKGDKGDKGDIGSQGIKGESGSAVFKGDKGTKGDKGNKGDKGNKG  655

Query  1123  dkgdkgdkgdkgdkgdkgdTAT  1144
             DKG  GDKG+KGDKG KGD  T
Sbjct  656   DKGTNGDKGNKGDKGSKGDKGT  677


>gb|EJN40655.1| collagen triple helix repeat containing protein [Acanthamoeba 
polyphaga lentillevirus]
Length=1347

 Score = 627 bits (1617),  Expect = 0.0, Method: Compositional matrix adjust.
 Identities = 606/1188 (51%), Positives = 724/1188 (61%), Gaps = 207/1188 (17%)

Query  34    NEPNTFVGSGIPSQIIGKQGDIYLDRITRIYYKKINGVWVKNVCNNHRCCYPKECKGNPH  93
             N      G G+P    G+ GD+Y+D+ T I YKKING+W+  V         K  +G+  
Sbjct  126   NGSTILFGQGLPRPYEGENGDVYIDKNTGIMYKKINGIWIPQVG-------LKGSQGDQG  178

Query  94    TkgekgetgpkgikgekgDRGLKGEKG-----NNgdpgekgekgakgdkgesgekgakgd  148
             +KG++G+ G  G  G KGD G KGE G      +     +G KG KGD G  G+KG KGD
Sbjct  179   SKGDQGQKGEFGSAGFKGDMGQKGETGAKGDKGDKGDKGEGSKGLKGDVGNKGDKGNKGD  238

Query  149   kgdkgdigekgekgd---kgdigekgekgdkgdigekgdkgdlgekgekgdpgqkgekgd  205
             KG KGD G +G KGD   KGD G KG+KG KGD G KGD G  G+ G KGD G KG+ G 
Sbjct  239   KGIKGDKGSEGIKGDNGIKGDNGIKGDKGIKGDNGTKGDNGIKGDNGIKGDKGIKGDNGI  298

Query  206   kgdfgdkgdkgdigekgdkgdigdkgeignkgdVGEKGSKGDKGIDGTSILFGFGIPSPD  265
             KGD G KGDKG+IG+KGD GD G KG+   KGD G+ G+KGDKG +GT    G G    D
Sbjct  299   KGDKGIKGDKGNIGDKGDIGDKGMKGDNSTKGDKGDNGTKGDKGDNGTKGDKGDGTKG-D  357

Query  266   LGVDGDLYLDANTDELYGKVNGQWIPITNLKGEKGDKGNKGIdgekgnkgdtgdkgidgs  325
              G+ GD                        KG+ G KG+KG DG KG+ G  GDKG +G+
Sbjct  358   NGIKGD------------------------KGDNGTKGDKG-DGTKGDNGIKGDKGDNGT  392

Query  326   kgdkgdtgnkgdigdkgdqgikgdigdkgekgdigekgdkgekgikgdkgdigekgnkgd  385
             KGDKGD G KGD GD G +G KGD G KG+KGD    G KG+ GIKGDKGD G KG+KGD
Sbjct  393   KGDKGDNGTKGDNGDNGTKGDKGDNGTKGDKGD----GTKGDNGIKGDKGDNGTKGDKGD  448

Query  386   igdkgekgdkgidgdkgikgdkgdigekgdkgdigekgnkgekgdkgdkgdigekg----  441
              G KG+KGD G  GD GIKGDKGD G KG+KGD G+KG KG+ G KG KGDIG+KG    
Sbjct  449   NGTKGDKGD-GTKGDNGIKGDKGDNGTKGEKGDKGDKGTKGDNGIKGYKGDIGDKGIKGE  507

Query  442   -----dkgdtgskgdkgdkgekgdkgdkgekgdigdkgekgdkgdkgdkgdkgdkgdkgd  496
                  DKGD G KGDKGDKG KGD G KG+KGD G+ G+KGD G+KGDKG+KG+ G KGD
Sbjct  508   SGANADKGDKGIKGDKGDKGIKGDDGSKGDKGDNGEIGQKGDNGEKGDKGEKGEIGQKGD  567

Query  497   tgdkgdkg---dkgdkgdkgdNGTSILFGSGPPSPDLGMVGDLYIDVTTDELYGKVNAKM  553
              G+KGDKG   DKG KGDKG+ G+SILFG G PSPDLG  GD+YID  T  LY K+N   
Sbjct  568   NGEKGDKGNIGDKGTKGDKGEIGSSILFGQGIPSPDLGNDGDIYIDDNTGILYKKLN---  624

Query  554   NDNIRVSAKVNVNKQITLQATGQWIPLTnlkgdkgdkgingnkgdkgekgdkgnpgTNag  613
                                  G W+P  ++KG+KGDKG  G   +KG+KGDKGN G    
Sbjct  625   ---------------------GIWVPQIDIKGEKGDKGEPGQSANKGDKGDKGNRGEIGN  663

Query  614   kgekgdkgdkgdagTSILFGQGAPDPNQGVDGDIYIDTLTGELYRKVNGLWVPEIdikgd  673
             KG+KG KGD GD G     G      ++G  GDI    + GE    V          KGD
Sbjct  664   KGDKGSKGDIGDKGNK---GDKGSKGDKGDKGDIGSQGIKGESGSAV---------FKGD  711

Query  674   kgekgdkgnagdkg---------------------------------------------T  688
             KG KGDKGN GDKG                                              
Sbjct  712   KGTKGDKGNKGDKGNKGDKGTKGDKGDTGDKGGKGDKGTKGDKGIKGDKGDKGDKGIKGN  771

Query  689   SGEKGDLgskgekgdtgekgdkgnkgdrgdk-----------------------------  719
             +G KGD GSKG+KG+ G KG KG+KG++G+K                             
Sbjct  772   TGSKGDKGSKGDKGEKGSKGYKGDKGEKGEKGFKGEKGLKGEKGKGDKGDKGDKGFKGDN  831

Query  720   gikgdigskgdkgdignkgdkgdrgdkgikgdaglkgdkgdigqkgdkgtkgdrgdkgek  779
             GIKG+IG KGDKGD G KG+ G +GDKGIKGD G +GDKGD G KG+KG +GD GDK   
Sbjct  832   GIKGNIGVKGDKGDSGIKGENGLKGDKGIKGDKGNEGDKGDKGNKGEKGNRGDEGDK---  888

Query  780   gdaglkgnkgdiglkgdkgtkgdrgdkgtkgdrgdkgdignkgdkgdkgtkgdrgdkgvk  839
                G+KGNKGD G+KG +G KG +G+ G+KGD+G+KG+ G KGDKGDKG  G +GDKG+K
Sbjct  889   ---GIKGNKGDKGIKGSEGDKGIKGESGSKGDKGEKGNKGYKGDKGDKGNLGIKGDKGIK  945

Query  840   gdkgdkgnkgdkgnigikgdkgdrsdkglkgdkgdkgdtgdiglkgdkgdigekgikgdk  899
             G KG KG+KG KG+ GIKG      DKG+KG KG KGD GD GLKGDKG+ G+KGIKG+ 
Sbjct  946   GVKGTKGDKGTKGDKGIKG------DKGIKGVKGTKGDKGDKGLKGDKGEKGDKGIKGET  999

Query  900   gingskgykgdkgdkgs--kgdkg------------------nkgdkgskgdkgdigikg  939
             G++ SKG KGDKG+ G   KGD+G                  NKGDKG KG+KGD GIKG
Sbjct  1000  GVS-SKGDKGDKGEFGLSIKGDQGVKGDKGDKGDKGDKGIKGNKGDKGIKGNKGDKGIKG  1058

Query  940   skgdkgdkgdkgskgdkgdigskgdkgdkgdigtkgdkgtkgdkgikgdigskgdkgskg  999
              +GDKG KG KG+KGDKG  GSKGDKGD+G  GTKGDKGTKGDKG KGD G+KGDKG+KG
Sbjct  1059  DEGDKGIKGIKGNKGDKGSEGSKGDKGDQGIKGTKGDKGTKGDKGTKGDKGTKGDKGTKG  1118

Query  1000  dkgskgdkgdigskgdkgdkgdkgskgdkgskgikgdkgdkgtkgdkgikgdkgdkgikg  1059
             DKG KG+ G  G KGDKG+KG+ G KGD G  G+KG+ G +G KG+ GI       G+KG
Sbjct  1119  DKGDKGEPGINGLKGDKGNKGNVGDKGDPGINGLKGETGSQGIKGNPGI------NGLKG  1172

Query  1060  dkgdkgdkgdkgikgdkgdkgdkgdkgdkgtkgdkgdkgdkgskgdkg  1107
             + G +G KG+ GI G KG+ G +G KG+ G  G KG+ G +G KGD G
Sbjct  1173  ETGSQGIKGNPGINGLKGETGSQGIKGNPGINGLKGETGSQGIKGDPG  1220


 Score = 609 bits (1571),  Expect = 0.0, Method: Compositional matrix adjust.
 Identities = 608/1258 (48%), Positives = 727/1258 (58%), Gaps = 235/1258 (19%)

Query  215   kgdigekgdkgdigdkgeignkgdVGEKGSKGDKGIDGTSILFGFGIPSPDLGVDGDLYL  274
             +G+ GEKG  G +G KGE G  G  G KG+KG  G++G++ILFG G+P P  G +GD+Y+
Sbjct  90    RGEKGEKGQLGIMGYKGEKGEIGSQGIKGTKGSDGLNGSTILFGQGLPRPYEGENGDVYI  149

Query  275   DANTDELYGKVNGQWIPITNLKGEKGDKGNKGIdgekgn------kgdtgdkg-------  321
             D NT  +Y K+NG WIP   LKG +GD+G+KG  G+KG       KGD G KG       
Sbjct  150   DKNTGIMYKKINGIWIPQVGLKGSQGDQGSKGDQGQKGEFGSAGFKGDMGQKGETGAKGD  209

Query  322   -------idgskgdkgdtgnkgdigdkgdqgikgdigdkgekgdigekgd---kgekgik  371
                     +GSKG KGD GNKGD G+KGD+GIKGD G +G KGD G KGD   KG+KGIK
Sbjct  210   KGDKGDKGEGSKGLKGDVGNKGDKGNKGDKGIKGDKGSEGIKGDNGIKGDNGIKGDKGIK  269

Query  372   gd---kgdigekgnkgdigdkgekgdkgidgdkgikgdkgdigekgdkgdigekgnkgek  428
             GD   KGD G KG+ G  GDKG KGD GI GDKGIKGDKG+I   GDKGDIG+KG KG+ 
Sbjct  270   GDNGTKGDNGIKGDNGIKGDKGIKGDNGIKGDKGIKGDKGNI---GDKGDIGDKGMKGDN  326

Query  429   gdkgdkgdigekgdkgdtgskgd-----kgdkgekgdkgdkgekgdigdkgekgdkgdkg  483
               KGDKGD G KGDKGD G+KGD     KGD G KGDKGD G KGD GD G KGD G KG
Sbjct  327   STKGDKGDNGTKGDKGDNGTKGDKGDGTKGDNGIKGDKGDNGTKGDKGD-GTKGDNGIKG  385

Query  484   dkgdkgdkgdkgdtgdkgdkgdkgdkgdkgdNGTSILFGSGPPSPDLGMVGDLYIDVTT-  542
             DKGD G KGDKGD G KGD GD G KGDKGDNGT    G G    D G+ GD   + T  
Sbjct  386   DKGDNGTKGDKGDNGTKGDNGDNGTKGDKGDNGTKGDKGDGTKG-DNGIKGDKGDNGTKG  444

Query  543   ------------DELYGK--VNAKMNDNIRVSAKVNVNKQITLQATGQWIPLTnlkgdkg  588
                         D   G   +     DN     K +   + T    G    +   KGD G
Sbjct  445   DKGDNGTKGDKGDGTKGDNGIKGDKGDNGTKGEKGDKGDKGTKGDNG----IKGYKGDIG  500

Query  589   dkgi------ngnkgdkgekgdkgnpgTNagkgekgdkgd--------------------  622
             DKGI      N +KGDKG KGDKG+ G     G KGDKGD                    
Sbjct  501   DKGIKGESGANADKGDKGIKGDKGDKGIKGDDGSKGDKGDNGEIGQKGDNGEKGDKGEKG  560

Query  623   -------------------------kgdagTSILFGQGAPDPNQGVDGDIYIDTLTGELY  657
                                      KG+ G+SILFGQG P P+ G DGDIYID  TG LY
Sbjct  561   EIGQKGDNGEKGDKGNIGDKGTKGDKGEIGSSILFGQGIPSPDLGNDGDIYIDDNTGILY  620

Query  658   RKVNGLWVPEIdikgdkgekgd------kgnagdkgTSGEKGDLgskgekgdtgekgdkg  711
             +K+NG+WVP+IDIKG+KG+KG+      KG+ GDKG  GE G+ G KG KGD G+KG+KG
Sbjct  621   KKLNGIWVPQIDIKGEKGDKGEPGQSANKGDKGDKGNRGEIGNKGDKGSKGDIGDKGNKG  680

Query  712   nkgdrgdkgikgdigskgdkgdign---kgdkgdrgdkgikgd-----------------  751
             +KG +GDKG KGDIGS+G KG+ G+   KGDKG +GDKG KGD                 
Sbjct  681   DKGSKGDKGDKGDIGSQGIKGESGSAVFKGDKGTKGDKGNKGDKGNKGDKGTKGDKGDTG  740

Query  752   -------------------------------aglkgdkgdigqkgdkgtkgdrgdkgekg  780
                                             G KGDKG  G KG+KG+KG +GDKGEKG
Sbjct  741   DKGGKGDKGTKGDKGIKGDKGDKGDKGIKGNTGSKGDKGSKGDKGEKGSKGYKGDKGEKG  800

Query  781   dagl--------------------------kgnkgdiglkgdkgtkgdrgdkgtkgdrgd  814
             + G                            G KG+IG+KGDKG  G +G+ G KGD+G 
Sbjct  801   EKGFKGEKGLKGEKGKGDKGDKGDKGFKGDNGIKGNIGVKGDKGDSGIKGENGLKGDKGI  860

Query  815   kgdignkgdkgdkgtkgdrgdkgvkgdkgdkgnkgdkgnigikgdkgdrsdkglkgdkgd  874
             KGD GN+GDKGDKG KG++G++G +GDKG KGNKGDK   GIKG +GD+  KG  G KGD
Sbjct  861   KGDKGNEGDKGDKGNKGEKGNRGDEGDKGIKGNKGDK---GIKGSEGDKGIKGESGSKGD  917

Query  875   kgdtgdiglkgdkgdigekgikgdkgingskgykgdkgdkgskgdkgnkgdkgskgdkgd  934
             KG+ G+ G KGDKGD G  GIKGDKGI G KG KGDKG KG KG KG+KG KG KG KGD
Sbjct  918   KGEKGNKGYKGDKGDKGNLGIKGDKGIKGVKGTKGDKGTKGDKGIKGDKGIKGVKGTKGD  977

Query  935   igikgskgdkgdkgdkgskgdkgdigskgdkgdkgdig----------------------  972
              G KG KGDKG+KGDKG KG+ G + SKGDKGDKG+ G                      
Sbjct  978   KGDKGLKGDKGEKGDKGIKGETG-VSSKGDKGDKGEFGLSIKGDQGVKGDKGDKGDKGDK  1036

Query  973   ----tkgdkgtkgdkgikgdigskgdkgskgdkgskgdkgdigskgdkgdkgdkgskgdk  1028
                  KGDKG KG+KG KG  G +GDKG KG KG+KGDKG  GSKGDKGD+G KG+KGDK
Sbjct  1037  GIKGNKGDKGIKGNKGDKGIKGDEGDKGIKGIKGNKGDKGSEGSKGDKGDQGIKGTKGDK  1096

Query  1029  gskgikgdkgdkgtkgdkgikgdkgdk------gikgdkgdk---gdkgdkgikgdkgdk  1079
             G+KG KG KGDKGTKGDKG KGDKGDK      G+KGDKG+K   GDKGD GI G KG+ 
Sbjct  1097  GTKGDKGTKGDKGTKGDKGTKGDKGDKGEPGINGLKGDKGNKGNVGDKGDPGINGLKGET  1156

Query  1080  gdkgdkgdkgtkgdkgdkgdkgskgdkgdkgdkgdkgekgskgdkgdkgdkgdkgdkgdk  1139
             G +G KG+ G  G KG+ G +G KG+ G  G KG+ G +G KG+ G  G KG+ G +G K
Sbjct  1157  GSQGIKGNPGINGLKGETGSQGIKGNPGINGLKGETGSQGIKGNPGINGLKGETGSQGIK  1216

Query  1140  gdTATCEIVNTDGQTRVSACNTGFVKIEASGYEITTAPN-GSSDLAPDPFDPSNV-SGMN  1197
             GD  T  ++++   T     +T F  I  S    +   N  +  +  +   P+N+ SG+ 
Sbjct  1217  GDPGTSVVISSGIWTPSVTFSTIFTGITPSTSIYSRIGNIVTFSIFTNATIPANMASGII  1276

Query  1198  TKLFGIQNGAFRSGNFTATNLSDIGQYSAV--FGYQTTATgsgsivyg--innssgis  1251
                  + +G F   N   T  S  G  + V  +G  T +  + +I+    I  SS IS
Sbjct  1277  YFTLPVPSGDFNGNNVIGT-ASITGTSTGVVQYGILTASASTPAIILSMKIQASSSIS  1333


 Score = 503 bits (1294),  Expect = 1e-146, Method: Compositional matrix adjust.
 Identities = 554/1167 (47%), Positives = 638/1167 (55%), Gaps = 324/1167 (28%)

Query  243   GSKGDKGIDGTSILFGFGIPSPDLGVDGDLYLDANTDELYGKVNGQWIPITNLKGEKGDK  302
             G KGDKG+ G+ I    GIP  +LG++GDLY++  TD+LY K +  W  + NL+GEKG+K
Sbjct  37    GIKGDKGLTGSRIFLRNGIPQNELGINGDLYINLLTDDLYFKNDSIWSLVGNLRGEKGEK  96

Query  303   GNKGIdgekgnkgdtgdkgidgsk---------------------gdkgdt---------  332
             G  GI G KG KG+ G +GI G+K                     G+ GD          
Sbjct  97    GQLGIMGYKGEKGEIGSQGIKGTKGSDGLNGSTILFGQGLPRPYEGENGDVYIDKNTGIM  156

Query  333   ---------------gnkgdigdkgdqgikgdigdkgekgdigekgd-------------  364
                            G++GD G KGDQG KG+ G  G KGD+G+KG+             
Sbjct  157   YKKINGIWIPQVGLKGSQGDQGSKGDQGQKGEFGSAGFKGDMGQKGETGAKGDKGDKGDK  216

Query  365   -kgekgikgdkgdigekgnkgdigdkgekgdkgidgdkgikgdkgdigekgdkgdigekg  423
              +G KG+KGD G+ G+KGNKGD G KG+KG +GI GD GIKGD G  G+KG KGD G KG
Sbjct  217   GEGSKGLKGDVGNKGDKGNKGDKGIKGDKGSEGIKGDNGIKGDNGIKGDKGIKGDNGTKG  276

Query  424   nkgekgdkgdkgdigekgdkgdtgskgdkgdkgekgdkgdkgekgdigdkgekgdkgdkg  483
             + G KGD G KGD G KGD       G KGDKG KGDKG+ G+KGDIGDKG KGD   KG
Sbjct  277   DNGIKGDNGIKGDKGIKGD------NGIKGDKGIKGDKGNIGDKGDIGDKGMKGDNSTKG  330

Query  484   dkgdkgdkgdkgdtgdkgdkgd--kgd---kgdkgdNGTSILFGSGPPSPDLGMVGDLYI  538
             DKGD G KGDKGD G KGDKGD  KGD   KGDKGDNGT    G G    D G+ GD   
Sbjct  331   DKGDNGTKGDKGDNGTKGDKGDGTKGDNGIKGDKGDNGTKGDKGDGTKG-DNGIKGDKGD  389

Query  539   DVTTDELYGKVNAKMNDNIRVSAKVNVNKQITLQATGQWIPLTn-lkgdkgdkgingnkg  597
             + T  +     N    DN     K +     T    G      N +KGDKGD G  G+KG
Sbjct  390   NGTKGDKG--DNGTKGDNGDNGTKGDKGDNGTKGDKGDGTKGDNGIKGDKGDNGTKGDKG  447

Query  598   dkgekgdkgnpgTNagkgekgdkgdkgdagTSILFGQGAPDPNQGVDGDIYIDTLTGELY  657
             D G KGDKG+ GT   KG+ G KGDKGD GT                             
Sbjct  448   DNGTKGDKGD-GT---KGDNGIKGDKGDNGT-----------------------------  474

Query  658   RKVNGLWVPEIdikgdkgekgdkgnagdkgTSGEKGDLgskgekgdtg---ekgdkgnkg  714
                          KG+KG+KGDKG  GD G  G KGD+G KG KG++G   +KGDKG KG
Sbjct  475   -------------KGEKGDKGDKGTKGDNGIKGYKGDIGDKGIKGESGANADKGDKGIKG  521

Query  715   drgdkgikgdigskgdkgdignkgdkgdrgdkgikgdaglkgdkgdigqkgdkgtkgdrg  774
             D+GDKGIKGD GSKGDKGD G  G KGD G+KG KG+ G  G KGD G+KGDKG  GD+G
Sbjct  522   DKGDKGIKGDDGSKGDKGDNGEIGQKGDNGEKGDKGEKGEIGQKGDNGEKGDKGNIGDKG  581

Query  775   dkgekgdaglk------------gnkgdi------------------------glkgdkg  798
              KG+KG+ G              GN GDI                        G KGDKG
Sbjct  582   TKGDKGEIGSSILFGQGIPSPDLGNDGDIYIDDNTGILYKKLNGIWVPQIDIKGEKGDKG  641

Query  799   tkgdrgdkgtkgdrgdkgdignkgdkgdkgtkgdrgdkgvkgdkgdkgnkgdkgnigikg  858
               G   +KG KGD+G++G+IGNKGDKG KG  GD+G+KG KG KGDKG+KGD G+ GIKG
Sbjct  642   EPGQSANKGDKGDKGNRGEIGNKGDKGSKGDIGDKGNKGDKGSKGDKGDKGDIGSQGIKG  701

Query  859   dkgd---rsdkglkgdkgdkgd--------------------------------------  877
             + G    + DKG KGDKG+KGD                                      
Sbjct  702   ESGSAVFKGDKGTKGDKGNKGDKGNKGDKGTKGDKGDTGDKGGKGDKGTKGDKGIKGDKG  761

Query  878   -------------tgdiglkgdkgdigekgikgdkgingskgy-----------------  907
                           GD G KGDKG+ G KG KGDKG  G KG+                 
Sbjct  762   DKGDKGIKGNTGSKGDKGSKGDKGEKGSKGYKGDKGEKGEKGFKGEKGLKGEKGKGDKGD  821

Query  908   ------------------kgd------------kgdkgskgdkgnkgdkgs---------  928
                               KGD            KGDKG KGDKGN+GDKG          
Sbjct  822   KGDKGFKGDNGIKGNIGVKGDKGDSGIKGENGLKGDKGIKGDKGNEGDKGDKGNKGEKGN  881

Query  929   ---------kgdkgdigikgskgdkgdkgdkgskgdkgdigs---kgdkgdkgdigtkgd  976
                      KG+KGD GIKGS+GDKG KG+ GSKGDKG+ G+   KGDKGDKG++G KGD
Sbjct  882   RGDEGDKGIKGNKGDKGIKGSEGDKGIKGESGSKGDKGEKGNKGYKGDKGDKGNLGIKGD  941

Query  977   ------kgtkgdkgikgdigskgdkgskgdkgskgdkgdigskgdkgdkgdkg-------  1023
                   KGTKGDKG KGD G KGDKG KG KG+KGDKGD G KGDKG+KGDKG       
Sbjct  942   KGIKGVKGTKGDKGTKGDKGIKGDKGIKGVKGTKGDKGDKGLKGDKGEKGDKGIKGETGV  1001

Query  1024  -skgdkgskgi-----------------------------kgdkgdkgtkgdkgikgdkg  1053
              SKGDKG KG                              KGDKG KG KGDKGIKGD+G
Sbjct  1002  SSKGDKGDKGEFGLSIKGDQGVKGDKGDKGDKGDKGIKGNKGDKGIKGNKGDKGIKGDEG  1061

Query  1054  dkgikgdkgdkgdkgdkgikgdkgdkgdkgdkgdkgtkgdkgdkgdkgskgdkgdkgdkg  1113
             DKGIKG KG+KGDKG +G KGDKGD+G KG KGDKGTKGDKG KGDKG+KGDKG KGDKG
Sbjct  1062  DKGIKGIKGNKGDKGSEGSKGDKGDQGIKGTKGDKGTKGDKGTKGDKGTKGDKGTKGDKG  1121

Query  1114  dkgekgskgdkgdkgdkgdkgdkgdkg  1140
             DKGE G  G KGDKG+KG+ GDKGD G
Sbjct  1122  DKGEPGINGLKGDKGNKGNVGDKGDPG  1148


 Score = 238 bits (607),  Expect = 8e-60, Method: Compositional matrix adjust.
 Identities = 310/717 (43%), Positives = 365/717 (51%), Gaps = 212/717 (30%)

Query  95    kgekgetgpkgikgekgDRGLKGEKGNNgdpge---------------------------  127
             KGEKGE G KG  GEKGD+G  G+KG  GD GE                           
Sbjct  556   KGEKGEIGQKGDNGEKGDKGNIGDKGTKGDKGEIGSSILFGQGIPSPDLGNDGDIYIDDN  615

Query  128   ------------------kgekgakgdkgesgekgakgdkgdkgdigekgekgdkgdige  169
                               KGEKG KG+ G+S  KG KGDKG++G+IG KG+KG KGDIG+
Sbjct  616   TGILYKKLNGIWVPQIDIKGEKGDKGEPGQSANKGDKGDKGNRGEIGNKGDKGSKGDIGD  675

Query  170   kgekgdkgdigekgdkgdlgekgekgdpgqkgekgdkgdfgdkgdkgdigekgdkg----  225
             KG KGDKG  G+KGDKGD+G +G KG+ G    KGDKG  GDKG+KGD G KGDKG    
Sbjct  676   KGNKGDKGSKGDKGDKGDIGSQGIKGESGSAVFKGDKGTKGDKGNKGDKGNKGDKGTKGD  735

Query  226   -----------------------------------digdkgeignkgdVGEKGSKGDKGI  250
                                                + G KG+ G+KGD GEKGSKG KG 
Sbjct  736   KGDTGDKGGKGDKGTKGDKGIKGDKGDKGDKGIKGNTGSKGDKGSKGDKGEKGSKGYKGD  795

Query  251   DGTSILFGFGIPSPDLGVDGDLYLDANTDELYGKVNGQWIPITNLKGEKGD---------  301
              G     GF                            + +     KG+KGD         
Sbjct  796   KGEKGEKGF-------------------------KGEKGLKGEKGKGDKGDKGDKGFKGD  830

Query  302   ------------------------KGNKGIdgekgnkgdtgdkgidgskgdkgdtgnkgd  337
                                     KG+KGI G+KGN+GD GDKG  G KG++GD G+KG 
Sbjct  831   NGIKGNIGVKGDKGDSGIKGENGLKGDKGIKGDKGNEGDKGDKGNKGEKGNRGDEGDKGI  890

Query  338   igdkgdqgikgdigdkgekgdigekgdkgekgikgdkgdigekgn------------kgd  385
              G+KGD+GIKG  GDKG KG+ G KGDKGEKG KG KGD G+KGN            KG 
Sbjct  891   KGNKGDKGIKGSEGDKGIKGESGSKGDKGEKGNKGYKGDKGDKGNLGIKGDKGIKGVKGT  950

Query  386   igdkgekgdkgidgdkgi------kgdkgdigekgdkgdigekgnkge-----kgdkgdk  434
              GDKG KGDKGI GDKGI      KGDKGD G KGDKG+ G+KG KGE     KGDKGDK
Sbjct  951   KGDKGTKGDKGIKGDKGIKGVKGTKGDKGDKGLKGDKGEKGDKGIKGETGVSSKGDKGDK  1010

Query  435   gdig--------------------------ekgdkgdtgskgdkgdkgekgdkgdkgekg  468
             G+ G                           KGDKG  G+KGDKG KG++GDKG KG KG
Sbjct  1011  GEFGLSIKGDQGVKGDKGDKGDKGDKGIKGNKGDKGIKGNKGDKGIKGDEGDKGIKGIKG  1070

Query  469   digdkgekgdkgdkgd------kgdkgdkgdkgdtgdkgdkgdkgdkgdkgdNGTSILFG  522
             + GDKG +G KGDKGD      KGDKG KGDKG  GDKG KGDKG KGDKGD G   + G
Sbjct  1071  NKGDKGSEGSKGDKGDQGIKGTKGDKGTKGDKGTKGDKGTKGDKGTKGDKGDKGEPGING  1130

Query  523   SGPPSPDLGMVGDLYIDVTTDELYGKVNAKMNDNIRVSAKVNVNKQITLQATGQWIPLTn  582
                   + G VGD   D   + L G+  ++    I+ +  +N      L+        T 
Sbjct  1131  LKGDKGNKGNVGDKG-DPGINGLKGETGSQ---GIKGNPGIN-----GLKGE------TG  1175

Query  583   lkgdkgdkgingnkgdkgekgdkgnpgTNagkgekgdkgdkgdagTSILFGQGAPDP  639
              +G KG+ GING KG+ G +G KGNPG N  KGE G +G KGD GTS++   G   P
Sbjct  1176  SQGIKGNPGINGLKGETGSQGIKGNPGINGLKGETGSQGIKGDPGTSVVISSGIWTP  1232


>gb|AEQ60378.1| Collagen triple helix repeat containing protein [Acanthamoeba 
castellanii mamavirus]
Length=1347

 Score = 627 bits (1617),  Expect = 0.0, Method: Compositional matrix adjust.
 Identities = 606/1188 (51%), Positives = 724/1188 (61%), Gaps = 207/1188 (17%)

Query  34    NEPNTFVGSGIPSQIIGKQGDIYLDRITRIYYKKINGVWVKNVCNNHRCCYPKECKGNPH  93
             N      G G+P    G+ GD+Y+D+ T I YKKING+W+  V         K  +G+  
Sbjct  126   NGSTILFGQGLPRPYEGENGDVYIDKNTGIMYKKINGIWIPQVG-------LKGSQGDQG  178

Query  94    TkgekgetgpkgikgekgDRGLKGEKG-----NNgdpgekgekgakgdkgesgekgakgd  148
             +KG++G+ G  G  G KGD G KGE G      +     +G KG KGD G  G+KG KGD
Sbjct  179   SKGDQGQKGEFGSAGFKGDMGQKGETGAKGDKGDKGDKGEGSKGLKGDVGNKGDKGNKGD  238

Query  149   kgdkgdigekgekgd---kgdigekgekgdkgdigekgdkgdlgekgekgdpgqkgekgd  205
             KG KGD G +G KGD   KGD G KG+KG KGD G KGD G  G+ G KGD G KG+ G 
Sbjct  239   KGIKGDKGSEGIKGDNGIKGDNGIKGDKGIKGDNGTKGDNGIKGDNGIKGDKGIKGDNGI  298

Query  206   kgdfgdkgdkgdigekgdkgdigdkgeignkgdVGEKGSKGDKGIDGTSILFGFGIPSPD  265
             KGD G KGDKG+IG+KGD GD G KG+   KGD G+ G+KGDKG +GT    G G    D
Sbjct  299   KGDKGIKGDKGNIGDKGDIGDKGMKGDNSTKGDKGDNGTKGDKGDNGTKGDKGDGTKG-D  357

Query  266   LGVDGDLYLDANTDELYGKVNGQWIPITNLKGEKGDKGNKGIdgekgnkgdtgdkgidgs  325
              G+ GD                        KG+ G KG+KG DG KG+ G  GDKG +G+
Sbjct  358   NGIKGD------------------------KGDNGTKGDKG-DGTKGDNGIKGDKGDNGT  392

Query  326   kgdkgdtgnkgdigdkgdqgikgdigdkgekgdigekgdkgekgikgdkgdigekgnkgd  385
             KGDKGD G KGD GD G +G KGD G KG+KGD    G KG+ GIKGDKGD G KG+KGD
Sbjct  393   KGDKGDNGTKGDNGDNGTKGDKGDNGTKGDKGD----GTKGDNGIKGDKGDNGTKGDKGD  448

Query  386   igdkgekgdkgidgdkgikgdkgdigekgdkgdigekgnkgekgdkgdkgdigekg----  441
              G KG+KGD G  GD GIKGDKGD G KG+KGD G+KG KG+ G KG KGDIG+KG    
Sbjct  449   NGTKGDKGD-GTKGDNGIKGDKGDNGTKGEKGDKGDKGTKGDNGIKGYKGDIGDKGIKGE  507

Query  442   -----dkgdtgskgdkgdkgekgdkgdkgekgdigdkgekgdkgdkgdkgdkgdkgdkgd  496
                  DKGD G KGDKGDKG KGD G KG+KGD G+ G+KGD G+KGDKG+KG+ G KGD
Sbjct  508   SGANADKGDKGIKGDKGDKGIKGDDGSKGDKGDNGEIGQKGDNGEKGDKGEKGEIGQKGD  567

Query  497   tgdkgdkg---dkgdkgdkgdNGTSILFGSGPPSPDLGMVGDLYIDVTTDELYGKVNAKM  553
              G+KGDKG   DKG KGDKG+ G+SILFG G PSPDLG  GD+YID  T  LY K+N   
Sbjct  568   NGEKGDKGNIGDKGTKGDKGEIGSSILFGQGIPSPDLGNDGDIYIDDNTGILYKKLN---  624

Query  554   NDNIRVSAKVNVNKQITLQATGQWIPLTnlkgdkgdkgingnkgdkgekgdkgnpgTNag  613
                                  G W+P  ++KG+KGDKG  G   +KG+KGDKGN G    
Sbjct  625   ---------------------GIWVPQIDIKGEKGDKGEPGQSANKGDKGDKGNRGEIGN  663

Query  614   kgekgdkgdkgdagTSILFGQGAPDPNQGVDGDIYIDTLTGELYRKVNGLWVPEIdikgd  673
             KG+KG KGD GD G     G      ++G  GDI    + GE    V          KGD
Sbjct  664   KGDKGSKGDIGDKGNK---GDKGSKGDKGDKGDIGSQGIKGESGSAV---------FKGD  711

Query  674   kgekgdkgnagdkg---------------------------------------------T  688
             KG KGDKGN GDKG                                              
Sbjct  712   KGTKGDKGNKGDKGNKGDKGTKGDKGDTGDKGGKGDKGTKGDKGIKGDKGDKGDKGIKGN  771

Query  689   SGEKGDLgskgekgdtgekgdkgnkgdrgdk-----------------------------  719
             +G KGD GSKG+KG+ G KG KG+KG++G+K                             
Sbjct  772   TGSKGDKGSKGDKGEKGSKGYKGDKGEKGEKGFKGEKGLKGEKGKGDKGDKGDKGFKGDN  831

Query  720   gikgdigskgdkgdignkgdkgdrgdkgikgdaglkgdkgdigqkgdkgtkgdrgdkgek  779
             GIKG+IG KGDKGD G KG+ G +GDKGIKGD G +GDKGD G KG+KG +GD GDK   
Sbjct  832   GIKGNIGVKGDKGDSGIKGENGLKGDKGIKGDKGNEGDKGDKGNKGEKGNRGDEGDK---  888

Query  780   gdaglkgnkgdiglkgdkgtkgdrgdkgtkgdrgdkgdignkgdkgdkgtkgdrgdkgvk  839
                G+KGNKGD G+KG +G KG +G+ G+KGD+G+KG+ G KGDKGDKG  G +GDKG+K
Sbjct  889   ---GIKGNKGDKGIKGSEGDKGIKGESGSKGDKGEKGNKGYKGDKGDKGNLGIKGDKGIK  945

Query  840   gdkgdkgnkgdkgnigikgdkgdrsdkglkgdkgdkgdtgdiglkgdkgdigekgikgdk  899
             G KG KG+KG KG+ GIKG      DKG+KG KG KGD GD GLKGDKG+ G+KGIKG+ 
Sbjct  946   GVKGTKGDKGTKGDKGIKG------DKGIKGVKGTKGDKGDKGLKGDKGEKGDKGIKGET  999

Query  900   gingskgykgdkgdkgs--kgdkg------------------nkgdkgskgdkgdigikg  939
             G++ SKG KGDKG+ G   KGD+G                  NKGDKG KG+KGD GIKG
Sbjct  1000  GVS-SKGDKGDKGEFGLSIKGDQGVKGDKGDKGDKGDKGIKGNKGDKGIKGNKGDKGIKG  1058

Query  940   skgdkgdkgdkgskgdkgdigskgdkgdkgdigtkgdkgtkgdkgikgdigskgdkgskg  999
              +GDKG KG KG+KGDKG  GSKGDKGD+G  GTKGDKGTKGDKG KGD G+KGDKG+KG
Sbjct  1059  DEGDKGIKGIKGNKGDKGSEGSKGDKGDQGIKGTKGDKGTKGDKGTKGDKGTKGDKGTKG  1118

Query  1000  dkgskgdkgdigskgdkgdkgdkgskgdkgskgikgdkgdkgtkgdkgikgdkgdkgikg  1059
             DKG KG+ G  G KGDKG+KG+ G KGD G  G+KG+ G +G KG+ GI       G+KG
Sbjct  1119  DKGDKGEPGINGLKGDKGNKGNVGDKGDPGINGLKGETGSQGIKGNPGI------NGLKG  1172

Query  1060  dkgdkgdkgdkgikgdkgdkgdkgdkgdkgtkgdkgdkgdkgskgdkg  1107
             + G +G KG+ GI G KG+ G +G KG+ G  G KG+ G +G KGD G
Sbjct  1173  ETGSQGIKGNPGINGLKGETGSQGIKGNPGINGLKGETGSQGIKGDPG  1220


 Score = 607 bits (1565),  Expect = 0.0, Method: Compositional matrix adjust.
 Identities = 613/1277 (48%), Positives = 724/1277 (57%), Gaps = 267/1277 (21%)

Query  215   kgdigekgdkgdigdkgeignkgdVGEKGSKGDKGIDGTSILFGFGIPSPDLGVDGDLYL  274
             +G+ GEKG  G +G KGE G  G  G KG+KG  G++G++ILFG G+P P  G +GD+Y+
Sbjct  90    RGEKGEKGQLGIMGYKGEKGEIGSQGIKGTKGSDGLNGSTILFGQGLPRPYEGENGDVYI  149

Query  275   DANTDELYGKVNGQWIPITNLKGEKGDKGNKGIdgekgn------kgdtgdkg-------  321
             D NT  +Y K+NG WIP   LKG +GD+G+KG  G+KG       KGD G KG       
Sbjct  150   DKNTGIMYKKINGIWIPQVGLKGSQGDQGSKGDQGQKGEFGSAGFKGDMGQKGETGAKGD  209

Query  322   -------idgskgdkgdtgnkgdigdkgdqgikgdigdkgekgdigekgd---kgekgik  371
                     +GSKG KGD GNKGD G+KGD+GIKGD G +G KGD G KGD   KG+KGIK
Sbjct  210   KGDKGDKGEGSKGLKGDVGNKGDKGNKGDKGIKGDKGSEGIKGDNGIKGDNGIKGDKGIK  269

Query  372   gd---kgdigekgnkgdigdkgekgdkgidgdkgikgdkgdigekgdkgdigekgnkgek  428
             GD   KGD G KG+ G  GDKG KGD GI GDKGIKGDKG+I   GDKGDIG+KG KG+ 
Sbjct  270   GDNGTKGDNGIKGDNGIKGDKGIKGDNGIKGDKGIKGDKGNI---GDKGDIGDKGMKGDN  326

Query  429   gdkgdkgdigekgdkgdtgskgd-----kgdkgekgdkgdkgekgdigdkgekgdkgdkg  483
               KGDKGD G KGDKGD G+KGD     KGD G KGDKGD G KGD GD G KGD G KG
Sbjct  327   STKGDKGDNGTKGDKGDNGTKGDKGDGTKGDNGIKGDKGDNGTKGDKGD-GTKGDNGIKG  385

Query  484   dkgdkgdkgdkgdtgdkgdkgdkgdkgdkgdNGTSILFGSGPPSPDLGMVGDLYIDVTT-  542
             DKGD G KGDKGD G KGD GD G KGDKGDNGT    G G    D G+ GD   + T  
Sbjct  386   DKGDNGTKGDKGDNGTKGDNGDNGTKGDKGDNGTKGDKGDGTKG-DNGIKGDKGDNGTKG  444

Query  543   ------------DELYGK--VNAKMNDNIRVSAKVNVNKQITLQATGQWIPLTnlkgdkg  588
                         D   G   +     DN     K +   + T    G    +   KGD G
Sbjct  445   DKGDNGTKGDKGDGTKGDNGIKGDKGDNGTKGEKGDKGDKGTKGDNG----IKGYKGDIG  500

Query  589   dkgi------ngnkgdkgekgdkgnpgTNagkgekgdkgd--------------------  622
             DKGI      N +KGDKG KGDKG+ G     G KGDKGD                    
Sbjct  501   DKGIKGESGANADKGDKGIKGDKGDKGIKGDDGSKGDKGDNGEIGQKGDNGEKGDKGEKG  560

Query  623   -------------------------kgdagTSILFGQGAPDPNQGVDGDIYIDTLTGELY  657
                                      KG+ G+SILFGQG P P+ G DGDIYID  TG LY
Sbjct  561   EIGQKGDNGEKGDKGNIGDKGTKGDKGEIGSSILFGQGIPSPDLGNDGDIYIDDNTGILY  620

Query  658   RKVNGLWVPEIdikgdkgekgd------kgnagdkgTSGEKGDLgskgekgdtgekgdkg  711
             +K+NG+WVP+IDIKG+KG+KG+      KG+ GDKG  GE G+ G KG KGD G+KG+KG
Sbjct  621   KKLNGIWVPQIDIKGEKGDKGEPGQSANKGDKGDKGNRGEIGNKGDKGSKGDIGDKGNKG  680

Query  712   nkgdrgdkgikgdigskgdkgdign---kgdkgdrgdkgikgd-----------------  751
             +KG +GDKG KGDIGS+G KG+ G+   KGDKG +GDKG KGD                 
Sbjct  681   DKGSKGDKGDKGDIGSQGIKGESGSAVFKGDKGTKGDKGNKGDKGNKGDKGTKGDKGDTG  740

Query  752   -------------------------------aglkgdkgdigqkgdkgtkgdrgdkgekg  780
                                             G KGDKG  G KG+KG+KG +GDKGEKG
Sbjct  741   DKGGKGDKGTKGDKGIKGDKGDKGDKGIKGNTGSKGDKGSKGDKGEKGSKGYKGDKGEKG  800

Query  781   dagl--------------------------kgnkgdiglkgdkgtkgdrgdkgtkgdrgd  814
             + G                            G KG+IG+KGDKG  G +G+ G KGD+G 
Sbjct  801   EKGFKGEKGLKGEKGKGDKGDKGDKGFKGDNGIKGNIGVKGDKGDSGIKGENGLKGDKGI  860

Query  815   kgdignkgdkgdkgtkgdrgdkgvkgdkgdkgnkgdkgnigikgdkgdrsdkglkgdkgd  874
             KGD GN+GDKGDKG KG++G++G +GDKG KGNKGDK   GIKG +GD+  KG  G KGD
Sbjct  861   KGDKGNEGDKGDKGNKGEKGNRGDEGDKGIKGNKGDK---GIKGSEGDKGIKGESGSKGD  917

Query  875   kgdtgdiglkgdkgdigekgikgdkgingskgykgdkgdkgskgdkgnkgdkgskgdkgd  934
             KG+ G+ G KGDKGD G  GIKGDKGI G KG KGDKG KG KG KG+KG KG KG KGD
Sbjct  918   KGEKGNKGYKGDKGDKGNLGIKGDKGIKGVKGTKGDKGTKGDKGIKGDKGIKGVKGTKGD  977

Query  935   igikgskgdkgdkgdkgskgdkgdigskgdkgdkgdig----------------------  972
              G KG KGDKG+KGDKG KG+ G + SKGDKGDKG+ G                      
Sbjct  978   KGDKGLKGDKGEKGDKGIKGETG-VSSKGDKGDKGEFGLSIKGDQGVKGDKGDKGDKGDK  1036

Query  973   ----tkgdkgtkgdkgikgdigskgdkgskgdkgskgdkgdigskgdkgdkgdkgskgdk  1028
                  KGDKG KG+KG KG  G +GDKG KG KG+KGDKG  GSKGDKGD+G KG+KGDK
Sbjct  1037  GIKGNKGDKGIKGNKGDKGIKGDEGDKGIKGIKGNKGDKGSEGSKGDKGDQGIKGTKGDK  1096

Query  1029  gskgikgdkgdkgtkgdkgikgdkgdk------gikgdkgdk---gdkgdkgikgdkgdk  1079
             G+KG KG KGDKGTKGDKG KGDKGDK      G+KGDKG+K   GDKGD GI G KG+ 
Sbjct  1097  GTKGDKGTKGDKGTKGDKGTKGDKGDKGEPGINGLKGDKGNKGNVGDKGDPGINGLKGET  1156

Query  1080  gdkgdkgdkgtkgdkgdkgdkgskgdkgdkgdkgdkgekgskgdkgdkgdkgdkgdkgdk  1139
             G +G KG+ G  G KG+ G +G KG+ G  G KG+ G +G KG+ G  G KG+ G +G K
Sbjct  1157  GSQGIKGNPGINGLKGETGSQGIKGNPGINGLKGETGSQGIKGNPGINGLKGETGSQGIK  1216

Query  1140  gdTATCEIVNTDGQTRVSACNTGFVKIE---------------------------ASGYE  1172
             GD  T  ++++   T     +T F  I                            ASG  
Sbjct  1217  GDPGTSVVISSGIWTPSVTFSTIFTGITPSTSIYSRIGNIVTFSIFTNATIPANMASGII  1276

Query  1173  ITTAPNGSSDLAPDPFDPSNVSGMNTKLFGIQNGAFRSGNFTATN------LSDIGQYSA  1226
               T P  SSD     F+ +NV G  + + G   G  + G  TA+       LS   Q S+
Sbjct  1277  YFTVPVASSD-----FNGNNVIGTAS-ITGTSTGVVQYGILTASASTPAIILSMKIQASS  1330

Query  1227  VFGYQTTATgsgsivyg  1243
                    ATG   I  G
Sbjct  1331  SISVAIYATGQYFIPPG  1347


 Score = 503 bits (1294),  Expect = 1e-146, Method: Compositional matrix adjust.
 Identities = 554/1167 (47%), Positives = 638/1167 (55%), Gaps = 324/1167 (28%)

Query  243   GSKGDKGIDGTSILFGFGIPSPDLGVDGDLYLDANTDELYGKVNGQWIPITNLKGEKGDK  302
             G KGDKG+ G+ I    GIP  +LG++GDLY++  TD+LY K +  W  + NL+GEKG+K
Sbjct  37    GIKGDKGLTGSRIFLRNGIPQNELGINGDLYINLLTDDLYFKNDSIWSLVGNLRGEKGEK  96

Query  303   GNKGIdgekgnkgdtgdkgidgsk---------------------gdkgdt---------  332
             G  GI G KG KG+ G +GI G+K                     G+ GD          
Sbjct  97    GQLGIMGYKGEKGEIGSQGIKGTKGSDGLNGSTILFGQGLPRPYEGENGDVYIDKNTGIM  156

Query  333   ---------------gnkgdigdkgdqgikgdigdkgekgdigekgd-------------  364
                            G++GD G KGDQG KG+ G  G KGD+G+KG+             
Sbjct  157   YKKINGIWIPQVGLKGSQGDQGSKGDQGQKGEFGSAGFKGDMGQKGETGAKGDKGDKGDK  216

Query  365   -kgekgikgdkgdigekgnkgdigdkgekgdkgidgdkgikgdkgdigekgdkgdigekg  423
              +G KG+KGD G+ G+KGNKGD G KG+KG +GI GD GIKGD G  G+KG KGD G KG
Sbjct  217   GEGSKGLKGDVGNKGDKGNKGDKGIKGDKGSEGIKGDNGIKGDNGIKGDKGIKGDNGTKG  276

Query  424   nkgekgdkgdkgdigekgdkgdtgskgdkgdkgekgdkgdkgekgdigdkgekgdkgdkg  483
             + G KGD G KGD G KGD       G KGDKG KGDKG+ G+KGDIGDKG KGD   KG
Sbjct  277   DNGIKGDNGIKGDKGIKGD------NGIKGDKGIKGDKGNIGDKGDIGDKGMKGDNSTKG  330

Query  484   dkgdkgdkgdkgdtgdkgdkgd--kgd---kgdkgdNGTSILFGSGPPSPDLGMVGDLYI  538
             DKGD G KGDKGD G KGDKGD  KGD   KGDKGDNGT    G G    D G+ GD   
Sbjct  331   DKGDNGTKGDKGDNGTKGDKGDGTKGDNGIKGDKGDNGTKGDKGDGTKG-DNGIKGDKGD  389

Query  539   DVTTDELYGKVNAKMNDNIRVSAKVNVNKQITLQATGQWIPLTn-lkgdkgdkgingnkg  597
             + T  +     N    DN     K +     T    G      N +KGDKGD G  G+KG
Sbjct  390   NGTKGDKG--DNGTKGDNGDNGTKGDKGDNGTKGDKGDGTKGDNGIKGDKGDNGTKGDKG  447

Query  598   dkgekgdkgnpgTNagkgekgdkgdkgdagTSILFGQGAPDPNQGVDGDIYIDTLTGELY  657
             D G KGDKG+ GT   KG+ G KGDKGD GT                             
Sbjct  448   DNGTKGDKGD-GT---KGDNGIKGDKGDNGT-----------------------------  474

Query  658   RKVNGLWVPEIdikgdkgekgdkgnagdkgTSGEKGDLgskgekgdtg---ekgdkgnkg  714
                          KG+KG+KGDKG  GD G  G KGD+G KG KG++G   +KGDKG KG
Sbjct  475   -------------KGEKGDKGDKGTKGDNGIKGYKGDIGDKGIKGESGANADKGDKGIKG  521

Query  715   drgdkgikgdigskgdkgdignkgdkgdrgdkgikgdaglkgdkgdigqkgdkgtkgdrg  774
             D+GDKGIKGD GSKGDKGD G  G KGD G+KG KG+ G  G KGD G+KGDKG  GD+G
Sbjct  522   DKGDKGIKGDDGSKGDKGDNGEIGQKGDNGEKGDKGEKGEIGQKGDNGEKGDKGNIGDKG  581

Query  775   dkgekgdaglk------------gnkgdi------------------------glkgdkg  798
              KG+KG+ G              GN GDI                        G KGDKG
Sbjct  582   TKGDKGEIGSSILFGQGIPSPDLGNDGDIYIDDNTGILYKKLNGIWVPQIDIKGEKGDKG  641

Query  799   tkgdrgdkgtkgdrgdkgdignkgdkgdkgtkgdrgdkgvkgdkgdkgnkgdkgnigikg  858
               G   +KG KGD+G++G+IGNKGDKG KG  GD+G+KG KG KGDKG+KGD G+ GIKG
Sbjct  642   EPGQSANKGDKGDKGNRGEIGNKGDKGSKGDIGDKGNKGDKGSKGDKGDKGDIGSQGIKG  701

Query  859   dkgd---rsdkglkgdkgdkgd--------------------------------------  877
             + G    + DKG KGDKG+KGD                                      
Sbjct  702   ESGSAVFKGDKGTKGDKGNKGDKGNKGDKGTKGDKGDTGDKGGKGDKGTKGDKGIKGDKG  761

Query  878   -------------tgdiglkgdkgdigekgikgdkgingskgy-----------------  907
                           GD G KGDKG+ G KG KGDKG  G KG+                 
Sbjct  762   DKGDKGIKGNTGSKGDKGSKGDKGEKGSKGYKGDKGEKGEKGFKGEKGLKGEKGKGDKGD  821

Query  908   ------------------kgd------------kgdkgskgdkgnkgdkgs---------  928
                               KGD            KGDKG KGDKGN+GDKG          
Sbjct  822   KGDKGFKGDNGIKGNIGVKGDKGDSGIKGENGLKGDKGIKGDKGNEGDKGDKGNKGEKGN  881

Query  929   ---------kgdkgdigikgskgdkgdkgdkgskgdkgdigs---kgdkgdkgdigtkgd  976
                      KG+KGD GIKGS+GDKG KG+ GSKGDKG+ G+   KGDKGDKG++G KGD
Sbjct  882   RGDEGDKGIKGNKGDKGIKGSEGDKGIKGESGSKGDKGEKGNKGYKGDKGDKGNLGIKGD  941

Query  977   ------kgtkgdkgikgdigskgdkgskgdkgskgdkgdigskgdkgdkgdkg-------  1023
                   KGTKGDKG KGD G KGDKG KG KG+KGDKGD G KGDKG+KGDKG       
Sbjct  942   KGIKGVKGTKGDKGTKGDKGIKGDKGIKGVKGTKGDKGDKGLKGDKGEKGDKGIKGETGV  1001

Query  1024  -skgdkgskgi-----------------------------kgdkgdkgtkgdkgikgdkg  1053
              SKGDKG KG                              KGDKG KG KGDKGIKGD+G
Sbjct  1002  SSKGDKGDKGEFGLSIKGDQGVKGDKGDKGDKGDKGIKGNKGDKGIKGNKGDKGIKGDEG  1061

Query  1054  dkgikgdkgdkgdkgdkgikgdkgdkgdkgdkgdkgtkgdkgdkgdkgskgdkgdkgdkg  1113
             DKGIKG KG+KGDKG +G KGDKGD+G KG KGDKGTKGDKG KGDKG+KGDKG KGDKG
Sbjct  1062  DKGIKGIKGNKGDKGSEGSKGDKGDQGIKGTKGDKGTKGDKGTKGDKGTKGDKGTKGDKG  1121

Query  1114  dkgekgskgdkgdkgdkgdkgdkgdkg  1140
             DKGE G  G KGDKG+KG+ GDKGD G
Sbjct  1122  DKGEPGINGLKGDKGNKGNVGDKGDPG  1148


 Score = 238 bits (607),  Expect = 9e-60, Method: Compositional matrix adjust.
 Identities = 310/717 (43%), Positives = 365/717 (51%), Gaps = 212/717 (30%)

Query  95    kgekgetgpkgikgekgDRGLKGEKGNNgdpge---------------------------  127
             KGEKGE G KG  GEKGD+G  G+KG  GD GE                           
Sbjct  556   KGEKGEIGQKGDNGEKGDKGNIGDKGTKGDKGEIGSSILFGQGIPSPDLGNDGDIYIDDN  615

Query  128   ------------------kgekgakgdkgesgekgakgdkgdkgdigekgekgdkgdige  169
                               KGEKG KG+ G+S  KG KGDKG++G+IG KG+KG KGDIG+
Sbjct  616   TGILYKKLNGIWVPQIDIKGEKGDKGEPGQSANKGDKGDKGNRGEIGNKGDKGSKGDIGD  675

Query  170   kgekgdkgdigekgdkgdlgekgekgdpgqkgekgdkgdfgdkgdkgdigekgdkg----  225
             KG KGDKG  G+KGDKGD+G +G KG+ G    KGDKG  GDKG+KGD G KGDKG    
Sbjct  676   KGNKGDKGSKGDKGDKGDIGSQGIKGESGSAVFKGDKGTKGDKGNKGDKGNKGDKGTKGD  735

Query  226   -----------------------------------digdkgeignkgdVGEKGSKGDKGI  250
                                                + G KG+ G+KGD GEKGSKG KG 
Sbjct  736   KGDTGDKGGKGDKGTKGDKGIKGDKGDKGDKGIKGNTGSKGDKGSKGDKGEKGSKGYKGD  795

Query  251   DGTSILFGFGIPSPDLGVDGDLYLDANTDELYGKVNGQWIPITNLKGEKGD---------  301
              G     GF                            + +     KG+KGD         
Sbjct  796   KGEKGEKGF-------------------------KGEKGLKGEKGKGDKGDKGDKGFKGD  830

Query  302   ------------------------KGNKGIdgekgnkgdtgdkgidgskgdkgdtgnkgd  337
                                     KG+KGI G+KGN+GD GDKG  G KG++GD G+KG 
Sbjct  831   NGIKGNIGVKGDKGDSGIKGENGLKGDKGIKGDKGNEGDKGDKGNKGEKGNRGDEGDKGI  890

Query  338   igdkgdqgikgdigdkgekgdigekgdkgekgikgdkgdigekgn------------kgd  385
              G+KGD+GIKG  GDKG KG+ G KGDKGEKG KG KGD G+KGN            KG 
Sbjct  891   KGNKGDKGIKGSEGDKGIKGESGSKGDKGEKGNKGYKGDKGDKGNLGIKGDKGIKGVKGT  950

Query  386   igdkgekgdkgidgdkgi------kgdkgdigekgdkgdigekgnkge-----kgdkgdk  434
              GDKG KGDKGI GDKGI      KGDKGD G KGDKG+ G+KG KGE     KGDKGDK
Sbjct  951   KGDKGTKGDKGIKGDKGIKGVKGTKGDKGDKGLKGDKGEKGDKGIKGETGVSSKGDKGDK  1010

Query  435   gdig--------------------------ekgdkgdtgskgdkgdkgekgdkgdkgekg  468
             G+ G                           KGDKG  G+KGDKG KG++GDKG KG KG
Sbjct  1011  GEFGLSIKGDQGVKGDKGDKGDKGDKGIKGNKGDKGIKGNKGDKGIKGDEGDKGIKGIKG  1070

Query  469   digdkgekgdkgdkgd------kgdkgdkgdkgdtgdkgdkgdkgdkgdkgdNGTSILFG  522
             + GDKG +G KGDKGD      KGDKG KGDKG  GDKG KGDKG KGDKGD G   + G
Sbjct  1071  NKGDKGSEGSKGDKGDQGIKGTKGDKGTKGDKGTKGDKGTKGDKGTKGDKGDKGEPGING  1130

Query  523   SGPPSPDLGMVGDLYIDVTTDELYGKVNAKMNDNIRVSAKVNVNKQITLQATGQWIPLTn  582
                   + G VGD   D   + L G+  ++    I+ +  +N      L+        T 
Sbjct  1131  LKGDKGNKGNVGDKG-DPGINGLKGETGSQ---GIKGNPGIN-----GLKGE------TG  1175

Query  583   lkgdkgdkgingnkgdkgekgdkgnpgTNagkgekgdkgdkgdagTSILFGQGAPDP  639
              +G KG+ GING KG+ G +G KGNPG N  KGE G +G KGD GTS++   G   P
Sbjct  1176  SQGIKGNPGINGLKGETGSQGIKGNPGINGLKGETGSQGIKGDPGTSVVISSGIWTP  1232


>gb|AEX63054.1| collagen-like protein 7 [Moumouvirus Monve]
Length=1989

 Score = 528 bits (1359),  Expect = 3e-151, Method: Compositional matrix adjust.
 Identities = 347/733 (47%), Positives = 452/733 (62%), Gaps = 87/733 (12%)

Query  1250  issgsngslvgglANTGGIIRSFSGAEGSIAFGSSEINGIITTGFGAQGSIVggyssggt  1309
             IS+    S V G   +G ++ + S A+GS   GS+ I+G I     A+GS+VGG      
Sbjct  1297  ISASGRASTVTGFCASGSVMSTLSAADGSFLMGSTNISGSIIISTNARGSLVGG------  1350

Query  1310  iatgsganasEAFGQATTGSLITTGPGAIGSSTRGYSVGNSVITTGLASWASQITGYAsn  1369
                            A   S ITTG  +IGS   GYS   S ++TG +S+ S + GY SN
Sbjct  1351  --------------CAEYSSSITTGQNSIGSFVFGYSTSGSTLSTGQSSFGSHVGGYLSN  1396

Query  1370  sgiifsgsgtstsdiiasVTDSSTLTigdgsigssiRGYCSSGSLISLGPNSNGSIINAT  1429
             SG I +GSG+ +S+I+AS  DSST++IGD ++G++I G  +SGS + +G N++GS I   
Sbjct  1397  SGSIITGSGSHSSEILASAIDSSTISIGDATLGATIHGSSTSGSSMIIGNNADGSQIFGG  1456

Query  1430  VNNFSTLITSSG-----VNGSSIVARANNSGLISISGNCFGSQFVFNSINGGNITIGSTH  1484
             V N S +   SG       GS I   ANNSG                      + IG+  
Sbjct  1457  VTNGSIMSNGSGNSTVKTGGSIIHGYANNSG---------------------RMIIGAGS  1495

Query  1485  AGSQIVGSANTSGIITVVGGLNGTLVAANssstsgvristsFGSLLAGNAT-TGGWFRPG  1543
             AG++I G  N+ G++ +    +G  +  ++ S+SG+    S GSL++G  T      + G
Sbjct  1496  AGARIAGFCNSGGVMLMGQDSHGAQMTGSALSSSGITAGNSVGSLISGYVTGEASAIQLG  1555

Query  1544  QAQGSVIAGQASASGVILTAFNAGCNVIGYANRGSTLGINQNAFGYSVMGYADLNSTITS  1603
             Q  G ++ G  SASG+I +A   G +++G A  GS LG  Q+  G    GYA  NS IT 
Sbjct  1556  QNFGCIVVGFTSASGLIQSALMQGGSIMGRAQGGSVLGFRQSTAGCMATGYASGNSLITI  1615

Query  1604  NALGANACRIMGYALNNSTIFMDSLVAANATDLFGYANNSG-------------------  1644
             + LGAN  RI GYA +NS I   S    +A D++G+ANNSG                   
Sbjct  1616  DGLGANGARIGGYATSNSRIGSSSFGNGSAFDVYGFANNSGSLLGQANATFVRGYVTDSS  1675

Query  1645  VIQAAD-------QCA------------GALARGVAQNNSSIVTR--GNGSMTFGFSNNN  1683
             VI A+         C+            G    G + NNS++  R    GSM  GF  ++
Sbjct  1676  VISASGAATGIVGYCSSGSSMSTFAGTDGTFMTGYSNNNSTMAARSQARGSMIGGFVTDS  1735

Query  1684  STIFTGQFSDGCFVGGYANsggtistgstsPASHVFGFSNSGSFITTGNNTNASTVFGYA  1743
             STI     + G F+ GY +SG TI+TGS +  SH+ G +N   F++TG N  +ST+ GY+
Sbjct  1736  STITINNDAAGSFIMGYCSSGSTITTGSGAINSHILGMTNRTGFLSTGLNALSSTIMGYS  1795

Query  1744  TANSTITTGANSNGSLAVGYTGSSGELLGALGQTSFAIGRNNTasgaysgaigissyaNM  1803
             + NS+I TG+ ++GSLAVGY GSSGE+LG+LG  SFAIGRNNTASG+YSGAIGISSYANM
Sbjct  1796  SDNSSIITGSGAHGSLAVGYVGSSGEVLGSLGLASFAIGRNNTASGSYSGAIGISSYANM  1855

Query  1804  EGSFAHSSFQDTVNPVSAGRSQNIKVMGRKVGTQIVLANGSYATLPYDGYGDVFARLIGS  1863
             EGSFAHSSFQDT NPV+AGRSQNIKVMGRK GTQI+L +GS+ TLPYDG+GDVFARLIGS
Sbjct  1856  EGSFAHSSFQDTTNPVAAGRSQNIKVMGRKAGTQIILGDGSFPTLPYDGFGDVFARLIGS  1915

Query  1864  SGTAVGLTFQVTRTAGTYTVAPPITPSGGILWLSPSGVAAPPLAITALGTSGFTITLTDA  1923
             SGTAVGLTFQVTRT GTYTV+ P+TPSGGILWLSPSGVA PPL+ITA+G+SGFT+T++DA
Sbjct  1916  SGTAVGLTFQVTRTGGTYTVSTPVTPSGGILWLSPSGVAVPPLSITAVGSSGFTVTISDA  1975

Query  1924  QNYNCYFDIVNYS  1936
             QNYNCYFDI+NYS
Sbjct  1976  QNYNCYFDIINYS  1988


 Score = 234 bits (598),  Expect = 2e-58, Method: Compositional matrix adjust.
 Identities = 217/534 (41%), Positives = 298/534 (56%), Gaps = 33/534 (6%)

Query  1245  nnssgissgsngslvgglANTGGIIRSFSGAEGSIAFGSSEINGIITTGFGAQGS-IVgg  1303
             NN S I SG+NGSL  G A   G I+SFS  +G+I  G +     +    G +GS I+G 
Sbjct  894   NNLSLIRSGANGSLARGAAENRGTIQSFS--QGTIVSGYASSGSTLVAQPGTEGSQIIGY  951

Query  1304  yssggtiatgsganasEAFGQATTGSLITTGPGAIGSSTRGYSVGNSVITTGLASWASQI  1363
              +S G+I T SGA  S A G A   S ++TG GAIGS   GYS+  SVI+TGL SW S++
Sbjct  952   VNSSGSIVTSSGAYGSMAVGAAELNSTLSTGSGAIGSIATGYSLSGSVISTGLTSWGSKV  1011

Query  1364  TGYAsnsgiifsgsgtstsdiiasVTDSSTLTigdgsigssiRGYCSSGSLISLGPNSNG  1423
              GYASNSG++ +GSG+  S+I+AS  DSS +TIGD ++G++I G  +SGS + +G N++G
Sbjct  1012  GGYASNSGLMVTGSGSHASNILASAIDSSRITIGDATLGATIHGSSTSGSTMFIGNNADG  1071

Query  1424  SIINATVNNFSTLITSSG-----VNGSSIVARANNSGLISISGNCFGSQFVFNSINGGNI  1478
             S I  +  N S +   SG       GS I   ANNSG IS                    
Sbjct  1072  SQIFGSAANGSIIANGSGSSAIKTAGSIIHGYANNSGRIS--------------------  1111

Query  1479  TIGSTHAGSQIVGSANTSGIITVVGGLNGTLVAANssstsgvristsFGSLLAGNAT-TG  1537
              IG   AG+++ G  N+ GI+++ G  +GT +   + STSG+    S GSL++G  T   
Sbjct  1112  -IGPGSAGARVAGYCNSGGIMSLGGTSHGTQMTGAAFSTSGITAPNSVGSLISGYVTGDS  1170

Query  1538  GWFRPGQAQGSVIAGQASASGVILTAFNAGCNVIGYANRGSTLGINQNAFGYSVMGYADL  1597
                + GQ  GS+I G A+ SG+I +AF   C ++G A  G  LG  Q + G  V G +D 
Sbjct  1171  SAIQLGQNFGSLIVGYANNSGLIQSAFMQACTILGRATNGGVLGYRQTSAGCLVSGVSD-  1229

Query  1598  NSTITSNALGANACRIMGYALNNSTIFMDSLVAANATDLFGYANNSGVIQAADQCAGALA  1657
             NS +   ALGAN CR  GYA   S I +++L      + FGYAN SG I A  Q   + A
Sbjct  1230  NSLLVIEALGANGCRAGGYASGGSRIGINTLGNGVGNEAFGYANTSGSILA--QGLASHA  1287

Query  1658  RGVAQNNSSIVTRGNGSMTFGFSNNNSTIFTGQFSDGCFVGGYANsggtistgstsPASH  1717
             RG+A +NS I   G  S   GF  + S + T   +DG F+ G  N  G+I   + +  S 
Sbjct  1288  RGLAADNSIISASGRASTVTGFCASGSVMSTLSAADGSFLMGSTNISGSIIISTNARGSL  1347

Query  1718  VFGFSNSGSFITTGNNTNASTVFGYATANSTITTGANSNGSLAVGYTGSSGELL  1771
             V G +   S ITTG N+  S VFGY+T+ ST++TG +S GS   GY  +SG ++
Sbjct  1348  VGGCAEYSSSITTGQNSIGSFVFGYSTSGSTLSTGQSSFGSHVGGYLSNSGSII  1401


 Score = 219 bits (558),  Expect = 1e-53, Method: Compositional matrix adjust.
 Identities = 227/603 (38%), Positives = 310/603 (51%), Gaps = 112/603 (19%)

Query  1173  ITTAPNGSSDLAPDPFDPSNVSGMNTKLFGIQNGAFRSGNFTATNLSDIGQYSAVFGYQT  1232
             +TTAPNGSSDLAP+PFDPSN +GMNTKLFGIQN  FRSGNF +T+LS IGQYSA FGYQT
Sbjct  1     MTTAPNGSSDLAPNPFDPSNTTGMNTKLFGIQNAGFRSGNFRSTDLSGIGQYSAAFGYQT  60

Query  1233  TATgsgsivyginnssgissgsngslvgglANTGGIIRSFSGAEGSIAFGSSEINGIITT  1292
              A GSGS+VYG+N S  I S S GS+ GG  +T   I++ SG++GS   G +  + II++
Sbjct  61    RANGSGSLVYGLNASGTIISSSTGSITGGTTDTNSTIQTDSGSDGSFVHGIATDSSIISS  120

Query  1293  GFGAQGSIVggyssggti-atgsganasEAFGQATTGSLITTGPGAIGSSTRGYSVGNSV  1351
                 Q S +GG SS G++  TG G++ S+  G A + S+++TG  + GS   GY+  +S 
Sbjct  121   --SVQASTIGGKSSNGSVMVTGQGSDGSQIHGYANSTSVMSTGNDSYGSQVIGYATNSST  178

Query  1352  ITTGLASWASQITGYAsnsgiifsgsgtstsdiiasVTDSSTLTigdgsigssiRGYCSS  1411
             + TG +S+ S   GY SN GII                 +S  T G  ++GS++      
Sbjct  179   METGFSSYGSITRGYVSN-GII----------------RTSAFTPGSMAMGSAVN-----  216

Query  1412  GSLISLGPNSNGSIINATVNNFSTLITSSGVNGSSIVARANNSGLISISGNCFGSQFVFN  1471
              S IS+G NS GS+   +  + S +IT SG  GS  + R+ NSG IS   +  GS FV  
Sbjct  217   -STISVGQNSAGSLAVGSAIDSSFIITGSGAPGSIALGRSENSGRISTGDSAIGS-FVCG  274

Query  1472  SINGGNITIGSTHAGSQIVGSANTSGIITVVGGLNGTLVAANssstsgvristsFGSLLA  1531
               + G +T G+  + S+  G A   GII                              L 
Sbjct  275   YTSSGIVTTGTNASASEAFGQATDGGII------------------------------LT  304

Query  1532  GNATTGGWFRPGQAQG--SVIAGQASASGVILTAFNAGCNVIGYANRGSTLGINQNAFGY  1589
             G    G   R G A G  ++  GQ +     L +   GC      N  S L   + +FG 
Sbjct  305   GENAIGSEAR-GYALGNSTISTGQTA-----LGSLARGC-----VNNDSVLSTGEFSFGS  353

Query  1590  SVMGYADLNSTITSNALGANACRIMGYALNNSTIFM-----DSLVAANAT-----DLFGY  1639
              V GYA+ NS   ++  G+ A  I   A+N + + +      S +  NAT     ++F  
Sbjct  354   QVTGYAN-NSGFIASLSGSVASNISAQAVNGAAVVIGGGTFGSSIHGNATNNSQINIFPS  412

Query  1640  ANNSGVIQAADQCAGALARGVAQNNSSIVTRGNGSMTFGFSNNNSTIFTGQFSDGCFVGG  1699
             AN S ++            G A+NNSSI+T G+GS+                  G  +  
Sbjct  413   ANGSEIL------------GSAENNSSIIT-GSGSV------------------GTLINA  441

Query  1700  YANsggtistgstsPASHVFGFSNSGSFITTGNNTNASTVFGYATANSTITTGANSNGSL  1759
             YAN+GG I TG  S  S + G+SNSGSF+T   N+  S V G A   STI TG ++NGS+
Sbjct  442   YANNGGQILTGINSFGSKISGYSNSGSFMTVSTNSLGSQVSGNAQNGSTILTGFDANGSI  501

Query  1760  AVG  1762
             A G
Sbjct  502   ASG  504


 Score = 174 bits (440),  Expect = 7e-40, Method: Compositional matrix adjust.
 Identities = 229/610 (38%), Positives = 321/610 (53%), Gaps = 81/610 (13%)

Query  1231  QTTATgsgsivyginnssgissgsn--gslvgglANTGGIIRSFSGAEGSIAFGSSEING  1288
             +T+A   GS+  G   +S IS G N  GSL  G A     I + SGA GSIA G SE +G
Sbjct  200   RTSAFTPGSMAMGSAVNSTISVGQNSAGSLAVGSAIDSSFIITGSGAPGSIALGRSENSG  259

Query  1289  IITTGFGAQGSIVggyssggtiatgsganasEAFGQATTGSLITTGPGAIGSSTRGYSVG  1348
              I+TG  A GS V GY+S G + TG+ A+ASEAFGQAT G +I TG  AIGS  RGY++G
Sbjct  260   RISTGDSAIGSFVCGYTSSGIVTTGTNASASEAFGQATDGGIILTGENAIGSEARGYALG  319

Query  1349  NSVITTG------LA---------------SWASQITGYAsnsgiifsgsgtstsdiias  1387
             NS I+TG      LA               S+ SQ+TGYA+NSG I S SG+  S+I A 
Sbjct  320   NSTISTGQTALGSLARGCVNNDSVLSTGEFSFGSQVTGYANNSGFIASLSGSVASNISAQ  379

Query  1388  VTDSSTLTigdgsigssiRGYCSSGSLISLGPNSNGSIINATVNNFSTLITSSGVNGSSI  1447
               + + + IG G+ GSSI G  ++ S I++ P++NGS I  +  N S++IT SG  G+ I
Sbjct  380   AVNGAAVVIGGGTFGSSIHGNATNNSQINIFPSANGSEILGSAENNSSIITGSGSVGTLI  439

Query  1448  VARANNSGLISISGNCFGSQFVFNSINGGNITIGSTHAGSQIVGSA-NTSGIITVVGGLN  1506
              A ANN G I    N FGS+    S +G  +T+ +   GSQ+ G+A N S I+T   G +
Sbjct  440   NAYANNGGQILTGINSFGSKISGYSNSGSFMTVSTNSLGSQVSGNAQNGSTILT---GFD  496

Query  1507  GTLVAANssstsgvristsFGSLLAGNATTGGWFRPGQAQGSVIAGQASAS--------G  1558
                  AN S  SG  I+   GS+L G+   G     GQA GS +   A  S         
Sbjct  497   -----ANGSIASGEAING--GSILTGSGAHGA-LSMGQADGSALGALAPGSRVAGVGINS  548

Query  1559  VILTAFNA-GCNVIGYA---------NRGSTL-GINQNAFGYS-------VMGYADLNST  1600
             VI+T   A G   +GYA         + GST  GI+ N+   S       VMG A  NS 
Sbjct  549   VIVTLSGAIGSEALGYATSSGRIETSSAGSTAKGISSNSSLISTSSDSSLVMGSASDNSL  608

Query  1601  ITSNALGANACRIMGYALNNSTIFMD---SLVAANATD--------------LFGYANNS  1643
             + +   G+    I+G++ + S I  +   S +AA+AT+              +FG AN+S
Sbjct  609   MQTTP-GSTGSFIIGFSTSGSNIIANSPSSHIAASATNGSTINIISSGQGSSIFGTANDS  667

Query  1644  GVIQAADQCAGALARGVAQNNS--SIVTRGNGSMTFGFSNNNSTIFTGQFSDGCFVGGYA  1701
               I   +   G+   G + + S  SI+   NGS   G ++NNS I TG  S G  + G+A
Sbjct  668   STILIDNGNDGSFIHGNSASGSTLSILQNANGSTILGSAHNNSVISTGSGSFGSQIQGFA  727

Query  1702  NsggtistgstsPASHVFGFSNSGSFITTGNNTNASTVFGYATANSTITTGANSNGSLAV  1761
             ++ G+IS  + +  + + G+S SGS ++ G N+  S + G A   STI+ G  S G++  
Sbjct  728   DNSGSISINTNAYGARISGYSTSGSVLSIGINSRGSQLMGAAENTSTISLGVESQGTIVS  787

Query  1762  GYTGSSGELL  1771
             GY  +SG ++
Sbjct  788   GYATNSGAIM  797


>ref|YP_007354197.1| collagen repeat protein [Acanthamoeba polyphaga moumouvirus]
 gb|AGC01761.1| collagen repeat protein [Acanthamoeba polyphaga moumouvirus]
Length=1308

 Score = 488 bits (1255),  Expect = 1e-141, Method: Compositional matrix adjust.
 Identities = 504/1148 (44%), Positives = 636/1148 (55%), Gaps = 269/1148 (23%)

Query  39    FVGSGIPSQIIGKQGDIYLDRIT-RIYYKKINGVWV---------------KNVCNNHRC  82
               G G P   +G+ GD Y+D    R+Y+K  +G++                +N+      
Sbjct  201   LTGIGPPPDDLGEPGDYYIDLSNGRLYFKIESGIFTISKNNKSQKIKLFTEENIVTAQEG  260

Query  83    CYPKE--CKGNPHTkgekgetgpkg------ikgekgDRGLKGEKGNNgdpgekg-----  129
              +  E         KGEKGE GP+G       KG+KGD G KG+KGN GD G+KG     
Sbjct  261   TWVFESVLATEKGDKGEKGEQGPQGESGSAVFKGDKGDLGDKGDKGNKGDLGDKGNKGDL  320

Query  130   -ekgakgdkgesgekgakgdkgdkgdigekgekgdkgdigekgekgdkgdigekgdkgdl  188
              +KG KG+KG+SG+KG  G+KGDKG IG KG+KG+KGD G+KG+ GDKGD+G KGDKG +
Sbjct  321   GDKGDKGNKGDSGDKGDLGNKGDKGSIGNKGDKGNKGDSGDKGDSGDKGDLGNKGDKGSI  380

Query  189   gekgekgdpgqkgekgdkgdfgdkgdkgdigekgdkg------------digdkgeignk  236
             G KG+KG+   KG+ GDKGD GDKGDKG +G+KGDKG            + GDKG+I +K
Sbjct  381   GNKGDKGN---KGDSGDKGDLGDKGDKGSLGDKGDKGIKGEPGSAVFKGEKGDKGDIADK  437

Query  237   gdVGEKGSKGDKGIDGTSILFGFGIPSPDLGVDGDLYLDANTDELYGKVNGQWIPITNLK  296
             GD G+   KGDKG  G     G  +   D G  GDL    +  E    + G+       K
Sbjct  438   GDKGDLADKGDKGEQGIKGEPGSAVFKGDKGDKGDLADKGDKGEQG--IKGEPGSAV-FK  494

Query  297   GEKGDKGN---------------KGIdgekgn---kgdtgdkgidgskgdkgdtgnkgdi  338
             G+KGDKGN               +GI GE G+   KGD GD G  G+KGD G+ G KGD+
Sbjct  495   GDKGDKGNLADKGDKGDKGDKGQEGIKGESGSAVFKGDKGDLGEKGTKGDLGEKGTKGDL  554

Query  339   gdkgdqgikgdigdkgekgdigekgdkgekgikgdkgdigekgnkgdigdkgekgdkgid  398
             G+KG+ GI  +   KGEKGD GEKG+ GE G+KGDKGD      KGD+GD+G KGDKG  
Sbjct  555   GEKGEAGIDAE---KGEKGDKGEKGNLGEIGLKGDKGD------KGDLGDEGLKGDKGDL  605

Query  399   gdkgikgdkgdigekgdkgdigekgnkgekgdkgdk---------------gdi------  437
             GD+G+KGDKGD+G++G KGD G KG+ G+KGD G +               GDI      
Sbjct  606   GDEGLKGDKGDLGDEGLKGDKGNKGDLGDKGDNGSRIFTGVGTPSSFLGVNGDIYIDNNN  665

Query  438   ---------------------------------gekgdkgdtgskgdkgdkgekgdkgdk  464
                                              G+ G KGD G KGDKG+ G    KG+K
Sbjct  666   GNLYIKTSGIWVLQTNLTGPKGEKGGLGEKGTKGDLGTKGDLGIKGDKGEPGSTAFKGEK  725

Query  465   gekgdigdkgekgdkgdkgdkgdkgdkgdkgdtgdkgdkgdkgdkgdkgdNGTSILFGSG  524
             G+KG+ G+KG+ G KGDKGDKG+ G+KGD G+ GDK DKGD GDKGDKG  G+  L G G
Sbjct  726   GDKGNFGEKGDLGLKGDKGDKGNLGEKGDLGEKGDKSDKGDLGDKGDKGTTGSIFLTGQG  785

Query  525   PPSPDLGMVGDLYIDVTTDELYGKVNAK----MNDNIRVSAKVNVNKQITLQATGQWIPL  580
             PP  DLG  GD YI++   +LY K+  K    M  N+  +  +  +++I  Q  G WI +
Sbjct  786   PPPDDLGSPGDYYINLLNSDLYFKITDKKINFMAKNVNQNNLMLSDEKI-FQDEGTWIFI  844

Query  581   Tnlkgdkgdkgingnkgdkge------kgdkgnpgTNagk---gekgdkgdkgdagTSIL  631
             + L  +KGDKG  GN+G KGE      KGDKG+PG    K   GEKGDKGDKGD G    
Sbjct  845   SQLTTEKGDKGDKGNEGLKGESGSAVFKGDKGDPGDKGDKGNLGEKGDKGDKGDLGVKGN  904

Query  632   FGQGAPDPNQGVDGDIYIDTLTGELYRKVNGLWVPEIdikgdkgekgdkgna---gdkgT  688
              G      ++G  G        G+L              KGDKGEKG+ G+A   GDKG 
Sbjct  905   KG------DKGESGSAVFKGDKGDLAE------------KGDKGEKGESGSAVFKGDKGD  946

Query  689   SGEKGD------------------------Lgskgekgdtge---kgdkgnkgdrgdkgi  721
               EKG+                        L  KGEKG++G    KGDKG+KG+ G    
Sbjct  947   IAEKGEKGESGSAVFKGDKGDKGDKGEKGDLAEKGEKGESGSAVFKGDKGDKGESGSAVF  1006

Query  722   kgdigskgdkgdignkgdkgdrgdkgikgdaglkgd---------------kgdigqkgd  766
             KGD G+KGDKG++  KG+KG+ G    KGD G KGD               KGDI +KG+
Sbjct  1007  KGDKGNKGDKGNLAEKGEKGESGSAVFKGDKGDKGDLAEKGEKGEKGEKGNKGDIAEKGE  1066

Query  767   k------------------------gtkgd---------rgdkgekgdaglkgnkgdigl  793
             K                        G KGD         +GDKGE G A  KG+KGD+G 
Sbjct  1067  KGESGSAVFKGDKGDKGDKGEKGDLGNKGDKGESGSSVFKGDKGESGSAVFKGDKGDLGF  1126

Query  794   kgdkgt---------------------kgdrgdkgtkgdrgdkgdignkgdkgdkgtkgd  832
             KG+KG                       G++G+KG  G +G+KG+ G   ++GDKG KGD
Sbjct  1127  KGEKGQKGDLGDKGDKGDKGDKGDKGDLGEKGEKGDIGIKGEKGEAGVDAEQGDKGDKGD  1186

Query  833   rgdkgvkgdkgdkgnkgdkgnigikgdkgdrsdkglkgdkgdkgdtgdiglkgdkgdige  892
              G+KG KGDKGD G KG+KG++G KGDKG++ D G KGDKG+KGD   +G KGDKGD+G+
Sbjct  1187  LGEKGDKGDKGDLGEKGEKGDLGDKGDKGEKGDLGEKGDKGEKGD---LGEKGDKGDLGD  1243

Query  893   kgikgdkgingskgykgdkgdkgskgdkgnkgdkgskgdkgdigikgskgdkgdkgdkgs  952
             KG KGDKG  G KG KGDKG+KG KG+KG+ G+KG KGDKGD+      GDKG+KGD G 
Sbjct  1244  KGEKGDKGDLGEKGEKGDKGEKGDKGEKGDLGEKGEKGDKGDL------GDKGEKGDLGE  1297

Query  953   kgdkgdig  960
             KGDKGD+G
Sbjct  1298  KGDKGDLG  1305


 Score = 371 bits (952),  Expect = 3e-102, Method: Compositional matrix adjust.
 Identities = 366/825 (44%), Positives = 455/825 (55%), Gaps = 176/825 (21%)

Query  33   ENEPNTFVGSGIPSQIIGKQGDIYLDRITRIYYKKINGVWVKNVCNNHRCCYPKECKGNP  92
            E      V SG P+  +G + D+YLD +T   Y K  G W  N+ +N             
Sbjct  43   ETGSRIIVNSGSPTNFLGNENDLYLDTLTDNLYIKQFGTW--NLLSNI------------  88

Query  93   HTkgekgetgpkgikgekgDRGLKGEKGNNgdpgekgekgakgdkgesgekgakgdkgdk  152
                    +G KGIKG+ G  G KG+KG+ G                 G+KGAKG++G K
Sbjct  89   --------SGDKGIKGQMGSIGYKGDKGHEG----------------IGQKGAKGEQGIK  124

Query  153  gdigekgekgdkgdigekgekgdkgdigekgdkgdlgekgekgdpgqkgekgdkgdfgdk  212
            G+ GE   KGDKGD G++G KGDKGD   KGD+G  GEKGEKGD G +G KG+ G+   K
Sbjct  125  GESGEVAFKGDKGDQGDQGTKGDKGD---KGDQGINGEKGEKGDRGIQGIKGESGEVAFK  181

Query  213  gdkgdigekgdkgdigdkgeignkgdVGEKGSKGDKGIDGTSILFGFGIPSPDLGVDGDL  272
            G      EKGDKGD+G+KGE G                  +  L G G P  DLG  GD 
Sbjct  182  G------EKGDKGDLGEKGEAG------------------SIFLTGIGPPPDDLGEPGDY  217

Query  273  YLDANTDELYGKVN----------------------------GQWIPITNLKGEKGDKGN  304
            Y+D +   LY K+                             G W+  + L  EKGDKG 
Sbjct  218  YIDLSNGRLYFKIESGIFTISKNNKSQKIKLFTEENIVTAQEGTWVFESVLATEKGDKGE  277

Query  305  KGIdgekgnkgdtgdkgidgskgdkgdtgnkgdigdkgdqgikgdigdkgekgdigekgd  364
            KG   E+G +G++G              G+KGD+GDKGD+G KGD+GDKG KGD+G+KGD
Sbjct  278  KG---EQGPQGESGSAVF---------KGDKGDLGDKGDKGNKGDLGDKGNKGDLGDKGD  325

Query  365  kgekgikgdkgdigekgnkgdigdkgekgdkgidgdkgikgdkgdigekgdkgdigekgn  424
            KG KG  GDKGD+G KG+KG IG+KG+KG+KG  GDKG  GDKGD+G KGDKG IG KG+
Sbjct  326  KGNKGDSGDKGDLGNKGDKGSIGNKGDKGNKGDSGDKGDSGDKGDLGNKGDKGSIGNKGD  385

Query  425  kgekgdkgdkgdigekgdkgdtgskgdkgdkgekgd---kgdkgekgdigdkgekgdkgd  481
            KG KGD GDKGD+G+KGDKG  G KGDKG KGE G    KG+KG+KGDI DKG+KGD  D
Sbjct  386  KGNKGDSGDKGDLGDKGDKGSLGDKGDKGIKGEPGSAVFKGEKGDKGDIADKGDKGDLAD  445

Query  482  kgdkgd------------kgdkgdkgdtgdkgdkgdkg----------------------  507
            KGDKG+            KGDKGDKGD  DKGDKG++G                      
Sbjct  446  KGDKGEQGIKGEPGSAVFKGDKGDKGDLADKGDKGEQGIKGEPGSAVFKGDKGDKGNLAD  505

Query  508  -----------dkgdkgdNGTSILFGSGPPSPDLGMVGDLYIDVTTDELYGK----VNAK  552
                        +G KG++G+++  G      + G  GDL    T  +L  K    ++A+
Sbjct  506  KGDKGDKGDKGQEGIKGESGSAVFKGDKGDLGEKGTKGDLGEKGTKGDLGEKGEAGIDAE  565

Query  553  MNDNIRVSAKVNVNKQITLQATGQWIPLTnlkgdkgdkgingnkgd------kgekgdkg  606
              +      K N+  +I L+           KGD GD+G+ G+KGD      KG+KGD G
Sbjct  566  KGEKGDKGEKGNLG-EIGLKGD------KGDKGDLGDEGLKGDKGDLGDEGLKGDKGDLG  618

Query  607  npgTNagkgekgdkgdkgdagTSILFGQGAPDPNQGVDGDIYIDTLTGELYRKVNGLWVP  666
            + G    KG KGD GDKGD G+ I  G G P    GV+GDIYID   G LY K +G+WV 
Sbjct  619  DEGLKGDKGNKGDLGDKGDNGSRIFTGVGTPSSFLGVNGDIYIDNNNGNLYIKTSGIWVL  678

Query  667  EIdikgdkgekgdkgnagdkgTSGEKGDLgskgekgdtgekgdkgnkgdrgdkgikgdig  726
            + ++ G KGEKG  G  G KG  G KGDLG KG+KG+ G    KG KGD+G+ G KGD+G
Sbjct  679  QTNLTGPKGEKGGLGEKGTKGDLGTKGDLGIKGDKGEPGSTAFKGEKGDKGNFGEKGDLG  738

Query  727  skgdkgdignkgdkgdrgdkgikgdaglkgdkgdigqkgdkgtkg  771
             KGDKGD GN G+KGD G+KG       K DKGD+G KGDKGT G
Sbjct  739  LKGDKGDKGNLGEKGDLGEKGD------KSDKGDLGDKGDKGTTG  777


 Score = 336 bits (861),  Expect = 1e-90, Method: Compositional matrix adjust.
 Identities = 375/826 (45%), Positives = 457/826 (55%), Gaps = 183/826 (22%)

Query  240  GEKGSKGDKGIDGTSILFGFGIPSPDLGVDGDLYLDANTDELYGKVNGQWIPITNLKGEK  299
            G  G+KGDKG  G+ I+   G P+  LG + DLYLD  TD LY K  G W  ++N+ G+K
Sbjct  33   GPAGNKGDKGETGSRIIVNSGSPTNFLGNENDLYLDTLTDNLYIKQFGTWNLLSNISGDK  92

Query  300  GDKGNKGIdgekgnkgdt-----gdkgidgskgdkgdtgnkgdigdkgdqgikgdigdkg  354
            G KG  G  G KG+KG       G KG  G KG+ G+   KGD GD+GDQG KGD GDKG
Sbjct  93   GIKGQMGSIGYKGDKGHEGIGQKGAKGEQGIKGESGEVAFKGDKGDQGDQGTKGDKGDKG  152

Query  355  ekgdigekgdkgekgikgdkgdige---kgnkgdigdkgekgdkgidgdkgikgdkgdig  411
            ++G  GEKG+KG++GI+G KG+ GE   KG KGD GD GEKG+ G     GI     D+G
Sbjct  153  DQGINGEKGEKGDRGIQGIKGESGEVAFKGEKGDKGDLGEKGEAGSIFLTGIGPPPDDLG  212

Query  412  ekgd------------kgdig----ekgnkgek------------------------gdk  431
            E GD            K + G     K NK +K                         +K
Sbjct  213  EPGDYYIDLSNGRLYFKIESGIFTISKNNKSQKIKLFTEENIVTAQEGTWVFESVLATEK  272

Query  432  gdkgdigekgdkgdtgskgdkgdkgekgdkgdkgekgdigdkgekgdkgdkgdkgdkgdk  491
            GDKG+ GE+G +G++GS   KGDKG+ GDKGDKG KGD+GDKG KGD GDKGDKG+KGD 
Sbjct  273  GDKGEKGEQGPQGESGSAVFKGDKGDLGDKGDKGNKGDLGDKGNKGDLGDKGDKGNKGDS  332

Query  492  gdkgdtgdkgdkgdkgdkgdkgdNGTSILFGSGPPSPDLGMVGDLYIDVTTDELYGKVNA  551
            GDKGD G+KGDKG  G+KGDKG+ G S   G      DLG  GD                
Sbjct  333  GDKGDLGNKGDKGSIGNKGDKGNKGDSGDKGDSGDKGDLGNKGD----------------  376

Query  552  KMNDNIRVSAKVNVNKQITLQATGQWIPLTnlkgdkgdkgingnkgdkgekgdkgnpgTN  611
                                            KG  G+KG  GNKGD G+KGD G+ G  
Sbjct  377  --------------------------------KGSIGNKGDKGNKGDSGDKGDLGDKGDK  404

Query  612  agkgekgdkgdkgdagTSILFGQGAPDPNQGVDGDIYIDTLTGELYRKVNGLWVPEIdik  671
               G+KGDKG KG+ G+++  G+      +G  GDI                        
Sbjct  405  GSLGDKGDKGIKGEPGSAVFKGE------KGDKGDIA-----------------------  435

Query  672  gdkgekgdkgnagdkgTSGEKGDLgskgekgdtgekgdkgnkgdrgdkgikgdigs---k  728
             DKG+KGD  + GDKG  G KG+ GS   KGD G+KGD  +KGD+G++GIKG+ GS   K
Sbjct  436  -DKGDKGDLADKGDKGEQGIKGEPGSAVFKGDKGDKGDLADKGDKGEQGIKGEPGSAVFK  494

Query  729  gdkgdign---------------------------kgdkgdrgdkgikgdaglkgdkgdi  761
            GDKGD GN                           KGDKGD G+KG KGD G KG KGD+
Sbjct  495  GDKGDKGNLADKGDKGDKGDKGQEGIKGESGSAVFKGDKGDLGEKGTKGDLGEKGTKGDL  554

Query  762  gqkgdkgtkgdrgdkgekgdaglkgnkgdiglkgdkgtkgdrgdkgtkgdrgdkgdignk  821
            G+KG+ G      +KGEKGD G KGN G+IGLKGDKG KGD GD+G KGD+GD GD G K
Sbjct  555  GEKGEAGI---DAEKGEKGDKGEKGNLGEIGLKGDKGDKGDLGDEGLKGDKGDLGDEGLK  611

Query  822  gdkgdkgtkgdrgdkgvkgdkgdkgnkgdk---------------gnigikgdkgdrsdk  866
            GDKGD G +G +GDKG KGD GDKG+ G +               G+I I  + G+   K
Sbjct  612  GDKGDLGDEGLKGDKGNKGDLGDKGDNGSRIFTGVGTPSSFLGVNGDIYIDNNNGNLYIK  671

Query  867  ---------glkgdkgdkgdtgdiglkgdkgdigekgikgdkgingskgykgdkgdkgsk  917
                      L G KG+KG  G+ G KGD G  G+ GIKGDKG  GS  +KG+KGDKG+ 
Sbjct  672  TSGIWVLQTNLTGPKGEKGGLGEKGTKGDLGTKGDLGIKGDKGEPGSTAFKGEKGDKGNF  731

Query  918  gdkgnkgdkgskgdkgdigikgskgdkgdkgdkgskgdkgdigskg  963
            G+KG+ G KG KGDKG++G KG  G+KGDK DKG  GDKGD G+ G
Sbjct  732  GEKGDLGLKGDKGDKGNLGEKGDLGEKGDKSDKGDLGDKGDKGTTG  777


 Score = 248 bits (633),  Expect = 5e-63, Method: Compositional matrix adjust.
 Identities = 257/571 (45%), Positives = 312/571 (55%), Gaps = 133/571 (23%)

Query  39    FVGSGIPSQIIGKQGDIYLDRITRIYY-----KKINGVWVKNVCNNHRCCYPKECKGNPH  93
               G G P   +G  GD Y++ +    Y     KKIN    KNV  N+     ++   +  
Sbjct  781   LTGQGPPPDDLGSPGDYYINLLNSDLYFKITDKKIN-FMAKNVNQNNLMLSDEKIFQDEG  839

Query  94    T----------kgekgetgpkgikgekgDRGLKGEKGNNgdpgekgekgakgdkgesgek  143
             T          KG+KG+ G +G+KGE G    KG+KG+ GD G+KG  G KGDKG+ G+ 
Sbjct  840   TWIFISQLTTEKGDKGDKGNEGLKGESGSAVFKGDKGDPGDKGDKGNLGEKGDKGDKGDL  899

Query  144   gakgdkgdkgdigekgekgdkgdigekgekgdkgdige---kgdkgdlgekgekgdpg--  198
             G KG+KGDKG+ G    KGDKGD+ EKG+KG+KG+ G    KGDKGD+ EKGEKG+ G  
Sbjct  900   GVKGNKGDKGESGSAVFKGDKGDLAEKGDKGEKGESGSAVFKGDKGDIAEKGEKGESGSA  959

Query  199   -------------------qkgekgdkgdfgdkgdkgdigekgdkgdigdkgeignkgdV  239
                                +KGEKG+ G    KGDKGD GE G     GDKG  G+KG++
Sbjct  960   VFKGDKGDKGDKGEKGDLAEKGEKGESGSAVFKGDKGDKGESGSAVFKGDKGNKGDKGNL  1019

Query  240   GEKGSKGDKGIDGTSILFGFGIPSPDLGVDGDLYLDANTDELYGKVNGQWIPITNLKGEK  299
              EKG KG+ G    S +F       D G  GDL       E                   
Sbjct  1020  AEKGEKGESG----SAVF-----KGDKGDKGDLAEKGEKGEKGE----------------  1054

Query  300   GD---------KGNKGIdgek------------------gnkgdtgdkgidgskgdkgdt  332
                        KG KG  G                    GNKGD G+ G    KGDKG++
Sbjct  1055  --KGNKGDIAEKGEKGESGSAVFKGDKGDKGDKGEKGDLGNKGDKGESGSSVFKGDKGES  1112

Query  333   gnkgdigdkgdqgikgdig------------------------dkgekgdigekgdkgek  368
             G+    GDKGD G KG+ G                        +KGEKGDIG KG+KGE 
Sbjct  1113  GSAVFKGDKGDLGFKGEKGQKGDLGDKGDKGDKGDKGDKGDLGEKGEKGDIGIKGEKGEA  1172

Query  369   gikgdkgdigekgnkgdigdkgekgdkgidgdkgikgdkgdigekgdkgdigekgnkgek  428
             G+        E+G+KGD GD GEKGDK         GDKGD+GEKG+KGD+G+KG+KGEK
Sbjct  1173  GVD------AEQGDKGDKGDLGEKGDK---------GDKGDLGEKGEKGDLGDKGDKGEK  1217

Query  429   gdkgdkgdigekgdkgdtgskgdkgdkgekgdkgdkgekgdigdkgekgdkgdkgdkgdk  488
             GD G+KGD GEKGD G+ G KGD GDKGEKGDKGD GEKG+ GDKGEKGDKG+KGD G+K
Sbjct  1218  GDLGEKGDKGEKGDLGEKGDKGDLGDKGEKGDKGDLGEKGEKGDKGEKGDKGEKGDLGEK  1277

Query  489   gdkgdkgdtgdkgdkgdkgdkgdkgdNGTSI  519
             G+KGDKGD GDKG+KGD G+KGDKGD G  I
Sbjct  1278  GEKGDKGDLGDKGEKGDLGEKGDKGDLGKVI  1308


>ref|YP_004894802.1| mg751 gene product [Megavirus chiliensis]
 gb|AEQ32510.1| collagen-like protein [Megavirus chiliensis]
Length=886

 Score = 474 bits (1221),  Expect = 3e-141, Method: Compositional matrix adjust.
 Identities = 421/883 (48%), Positives = 492/883 (56%), Gaps = 144/883 (16%)

Query  517   TSILFGSGPPSPDLGMVGDLYIDVTTDELYGKVNAKMNDNIRVSAKVNVNKQITLQATGQ  576
             ++I    GPP  DLG  GDLYID TTD LY K+N                          
Sbjct  49    SNIYVEPGPPRADLGRNGDLYIDSTTDNLYVKINC------------------------L  84

Query  577   WIPLTnlkgdkgdkgin---------------gnkgdk------------------gekg  603
             W+   NL+GDKGD G N               GN GD                    E G
Sbjct  85    WVLRGNLRGDKGDPGQNGSVIYSSAGVPNPSIGNNGDYYIDTNTGFIYVKINGMWVFETG  144

Query  604   dkgnpgTNagkgekgdkgdkgdagTSILFGQGAPDPNQGVDGDIYIDTLTGELYRKVNGL  663
              KG+PG          KG+KGD G+ IL G G P  N G +GDIYIDT  G LY  V G+
Sbjct  145   LKGDPGV---------KGNKGDIGSQILVGPGPP-GNIGRNGDIYIDTTNGNLYSNVEGI  194

Query  664   WVPEIdikgdkge------------kgdkgnagdkgTSGEKGDLgskgekgdtgekgdkg  711
             W+ E  IKG+ G             KG KG+ GD G  G+KGD+G KGE GD G  G KG
Sbjct  195   WILETSIKGETGTKGDKGDIGDDGLKGQKGDIGDDGLKGQKGDIGLKGETGDNGNDGSKG  254

Query  712   nkgdrgdkgi---------------kgdigskgdkgdignkgdkgdrgdkgikgdaglkg  756
             +KGD GD G+               KGDIG KGD G+ G KGDKGD GD G+KGD G  G
Sbjct  255   DKGDIGDNGLKGDKGDIGDDGLKGDKGDIGDKGDIGETGLKGDKGDIGDNGLKGDKGDLG  314

Query  757   dkgdigqkgdkgtkgdrgdkgekgdaglkgnkgdiglkgdkgtkgdrgdkgtkgdrgdkg  816
             D G  G KGD G  G +GDKG+ GD GLKG+KGD+G  G KG KGD GD G KGD+G+ G
Sbjct  315   DNGLKGDKGDFGDNGLKGDKGDIGDNGLKGDKGDLGDLGLKGEKGDIGDTGLKGDKGNIG  374

Query  817   dignkgdkgdkgtkgdrgdkgvkgdkgdkgnkgdkgnigikgdkgdrsdkglkgdkgdkg  876
             D G KGDKGD    GD GDKG KGD GDKG KGD G+ G+KG+KGD       GDKG+KG
Sbjct  375   DTGLKGDKGD---LGDIGDKGEKGDIGDKGEKGDIGDTGLKGEKGDI------GDKGEKG  425

Query  877   dtgdiglkgdkgdigekgikgdkgingskgykgdkgdkgskgdkgnkgdkgskgdkgdig  936
             D GD GLKG+KGD+G+ G+KG+KG  G  G KG+KGD G KG+KG+ GDKG KGD GD G
Sbjct  426   DIGDTGLKGEKGDLGDTGLKGEKGDIGDTGLKGEKGDIGDKGEKGDLGDKGEKGDIGDTG  485

Query  937   ikgskgdkgdk------gdkgskgdkgdigskgdkgdkgdigtkgdkgtkgdkgikgdig  990
             +KG KGD GDK      GDKG KGD GD G KGDKGD GD G KGDKG  GDKG KGDIG
Sbjct  486   LKGDKGDLGDKGEKGDIGDKGEKGDIGDTGLKGDKGDLGDTGLKGDKGDIGDKGEKGDIG  545

Query  991   skgdkgskgdkgskgdkgdigskgdkgdkgdkgskgdkgskgikgdkgdkgtkgdkgikg  1050
              KG+KG  GDKG KGD GD G KGD GD G KG KGD G KG KGD GD G KG+KG  G
Sbjct  546   DKGEKGDIGDKGEKGDIGDKGEKGDIGDTGLKGEKGDLGDKGEKGDIGDTGLKGEKGDIG  605

Query  1051  dkgdkgikgdkgdkgdkgdkgikgdk---gdkgdkgdkgdkgtkgdkgdkgdkgskgdkg  1107
             DKG+KG  GDKG+KGD GD G+KG+K   GDKG+KGD GDKG KGD GDKG+KG  GDKG
Sbjct  606   DKGEKGDFGDKGEKGDIGDTGLKGEKGDIGDKGEKGDIGDKGEKGDIGDKGEKGDIGDKG  665

Query  1108  dkgdkgdkgekgskgdkgdkgdkgdkgdkgdkgdTATCEIVNTDGQTRVSACNTGFVKIE  1167
             +KGD GDKGEKG  GDKGDKGD GDKG+KGD GD      +   G + + A +TG   + 
Sbjct  666   EKGDLGDKGEKGDLGDKGDKGDIGDKGEKGDLGDKGEKGEIGPAGPSAMIAYSTGPTAVA  725

Query  1168  ASGYEITTAPNGSSDLAPDPFDPSNVS----GMNTKLFGIQNGAFRSGNF------TATN  1217
              +      A   +S  A   F  SN S    G+N    G   G   +  +      T T+
Sbjct  726   LA---TVLAGGIASTGATYDFGVSNPSISLVGINLDFTGAIGGLLPNMAWSVPRDGTITS  782

Query  1218  LSDIGQYSAVFG-------------YQTTATgsgsivyginnssgissgsngslvgglAN  1264
             L+   Q S                 Y  TA   G  V   +    I   S G  +G    
Sbjct  783   LATAFQNSVAIAVVLLADVFLRTQLYLETAASPGVFVPIASAIVEIQIPSIGIAIGETLR  842

Query  1265  --TGGIIRSFSGAEGSIAFGSSEINGIIT----TGFGAQGSIV  1301
               T G+  S +  +  + F ++   G I+    TGF + G  +
Sbjct  843   GITTGLNVSVAAGDRLVIFANTRTTGGISITAVTGFISSGVAI  885


 Score = 377 bits (968),  Expect = 2e-107, Method: Compositional matrix adjust.
 Identities = 358/718 (50%), Positives = 411/718 (57%), Gaps = 173/718 (24%)

Query  242  KGSKGDKGIDGTSILFGFGIPSPDLGVDGDLYLDANTDELYGKVNGQWIPITNLKGEKGD  301
            +G KGD G +G+ I    G+P+P +G +GD Y+D NT  +Y K+NG W+  T LKG+ G 
Sbjct  92   RGDKGDPGQNGSVIYSSAGVPNPSIGNNGDYYIDTNTGFIYVKINGMWVFETGLKGDPGV  151

Query  302  KGNKGIdgek--------gnkgdtgdkgidgskgd---------------kgdtg-----  333
            KGNKG  G +        GN G  GD  ID + G+               KG+TG     
Sbjct  152  KGNKGDIGSQILVGPGPPGNIGRNGDIYIDTTNGNLYSNVEGIWILETSIKGETGTKGDK  211

Query  334  ----------nkgdigdkgdqgikgdigdkgekgdigekgdkgekg--------------  369
                       KGDIGD G +G KGDIG KGE GD G  G KG+KG              
Sbjct  212  GDIGDDGLKGQKGDIGDDGLKGQKGDIGLKGETGDNGNDGSKGDKGDIGDNGLKGDKGDI  271

Query  370  ----ikgdkgdige---------kgnkgdigdkgekgdkgidgdkgikgdkgdige---k  413
                +KGDKGDIG+         KG+KGDIGD G KGDKG  GD G+KGDKGD G+   K
Sbjct  272  GDDGLKGDKGDIGDKGDIGETGLKGDKGDIGDNGLKGDKGDLGDNGLKGDKGDFGDNGLK  331

Query  414  gdkgdigekgnkgekgdkgdkgdigekgdkgdtgskgdkgdkgekgdkgdkgekgdigdk  473
            GDKGDIG+ G KG+KGD GD G  GEKGD GDTG KGDKG+ G+ G KGDKG+ GDIGDK
Sbjct  332  GDKGDIGDNGLKGDKGDLGDLGLKGEKGDIGDTGLKGDKGNIGDTGLKGDKGDLGDIGDK  391

Query  474  gekgdkgdkgdkgdkgd---kgdkgdtgdkgdkgdkgdkgdkgdNGTSILFGSGPPSPDL  530
            GEKGD GDKG+KGD GD   KG+KGD GDKG+KGD GD G KG+ G            DL
Sbjct  392  GEKGDIGDKGEKGDIGDTGLKGEKGDIGDKGEKGDIGDTGLKGEKG------------DL  439

Query  531  GMVGDLYIDVTTDELYGKVNAKMNDNIRVSAKVNVNKQITLQATGQWIPLTnlkgdkgdk  590
            G  G                                    L+     I  T LKG+KGD 
Sbjct  440  GDTG------------------------------------LKGEKGDIGDTGLKGEKGDI  463

Query  591  gingnkgdkgekgdkgnpgTNagkgekgdkgdkgdagTSILFGQGAPDPNQGVDGDIYID  650
            G  G KGD G+KG+KG+ G    KG+KGD GDKG+                         
Sbjct  464  GDKGEKGDLGDKGEKGDIGDTGLKGDKGDLGDKGE-------------------------  498

Query  651  TLTGELYRKVNGLWVPEIdikgdkgekgdkgnagdkgTSGEKGDLgskgekgdtgekgdk  710
                                KGD G+KG+KG+ GD G  G+KGDLG  G KGD G+ GDK
Sbjct  499  --------------------KGDIGDKGEKGDIGDTGLKGDKGDLGDTGLKGDKGDIGDK  538

Query  711  gnkgdrgdkgikgdigskgdkgdignkgdkgdrgdkgi---kgdaglkgdkgdigqkgdk  767
            G KGD GDKG KGDIG KG+KGDIG+KG+KGD GD G+   KGD G KG+KGDIG  G K
Sbjct  539  GEKGDIGDKGEKGDIGDKGEKGDIGDKGEKGDIGDTGLKGEKGDLGDKGEKGDIGDTGLK  598

Query  768  gtkgdrgdkgekgdaglkgnkgdiglkgdkgtkgdrgdkgtkgdrgdkgdignkgdkgdk  827
            G KGD GDKGEKGD G KG KGDIG  G KG KGD GDKG KGD GDKG+   KGD GDK
Sbjct  599  GEKGDIGDKGEKGDFGDKGEKGDIGDTGLKGEKGDIGDKGEKGDIGDKGE---KGDIGDK  655

Query  828  gtkgdrgdkgvkgdkgdkgnkgdkgnigikgdkgdrsdkglkgdkgdkgdtgdiglkg  885
            G KGD GDKG KGD GDKG KGD G+   KGDKGD  DKG KGD GDKG+ G+IG  G
Sbjct  656  GEKGDIGDKGEKGDLGDKGEKGDLGD---KGDKGDIGDKGEKGDLGDKGEKGEIGPAG  710


 Score = 361 bits (926),  Expect = 9e-102, Method: Compositional matrix adjust.
 Identities = 364/750 (49%), Positives = 414/750 (55%), Gaps = 185/750 (25%)

Query  253  TSILFGFGIPSPDLGVDGDLYLDANTDELYGKVNGQWIPITNLKGEKGDKGNKG------  306
            ++I    G P  DLG +GDLY+D+ TD LY K+N  W+   NL+G+KGD G  G      
Sbjct  49   SNIYVEPGPPRADLGRNGDLYIDSTTDNLYVKINCLWVLRGNLRGDKGDPGQNGSVIYSS  108

Query  307  ---Idgekgnkgd---------------------tgdkgidgskgdkgdtgnk-------  335
                +   GN GD                     TG KG  G KG+KGD G++       
Sbjct  109  AGVPNPSIGNNGDYYIDTNTGFIYVKINGMWVFETGLKGDPGVKGNKGDIGSQILVGPGP  168

Query  336  -gdigdkgd---------------------qgikgdigd------------kgekgdi--  359
             G+IG  GD                       IKG+ G             KG+KGDI  
Sbjct  169  PGNIGRNGDIYIDTTNGNLYSNVEGIWILETSIKGETGTKGDKGDIGDDGLKGQKGDIGD  228

Query  360  ----gekgdkgekgikgdkgdigekgnkgdi------------------gdkgekgdkgi  397
                G+KGD G KG  GD G+ G KG+KGDI                  GDKG+ GDKG 
Sbjct  229  DGLKGQKGDIGLKGETGDNGNDGSKGDKGDIGDNGLKGDKGDIGDDGLKGDKGDIGDKGD  288

Query  398  dgdkgikgdkgdigekgdkgdigekgnkgekgdkgdkgdigekgdkgdtgskgdkgdkge  457
             G+ G+KGDKGDIG+ G KGD G+ G+ G KGDKGD GD G KGDKGD G  G KGDKG+
Sbjct  289  IGETGLKGDKGDIGDNGLKGDKGDLGDNGLKGDKGDFGDNGLKGDKGDIGDNGLKGDKGD  348

Query  458  kgdkgdkgekgdigdkgekgdkgdkgdkgdkgdkgdkgdtgdkgdkgdkgdkgdkgdNGT  517
             GD G KGEKGDIGD G KGDKG+ GD G KGDKGD GD GDKG+KGD GDKG+KGD G 
Sbjct  349  LGDLGLKGEKGDIGDTGLKGDKGNIGDTGLKGDKGDLGDIGDKGEKGDIGDKGEKGDIGD  408

Query  518  SILFGSGPPSPDLGMVGDLYIDVTTDELYGKVNAKMNDNIRVSAKVNVNKQITLQATGQW  577
            + L G      D G  GD                                          
Sbjct  409  TGLKGEKGDIGDKGEKGD------------------------------------------  426

Query  578  IPLTnlkgdkgdkgingnkgdkgekgdkgnpgTNagkgekgdkgdkgdagTSILFGQGAP  637
            I  T LKG+KGD    G+ G KGEKGD G+ G    KG+ GDKG+KGD G          
Sbjct  427  IGDTGLKGEKGDL---GDTGLKGEKGDIGDTGLKGEKGDIGDKGEKGDLG----------  473

Query  638  DPNQGVDGDIYIDTLTGELYRKVNGLWVPEIdikgdkgekgdkgnagdkgTSGEKGDLgs  697
              ++G  GDI                        GD G KGDKG+ GDKG  G+ GD G 
Sbjct  474  --DKGEKGDI------------------------GDTGLKGDKGDLGDKGEKGDIGDKGE  507

Query  698  kgekgdtgekgdkgnkgdrgdkgikgdigskgdkgdignkgdkgdrgdkgikgdaglkgd  757
            KG+ GDTG KGDKG+ GD G KG KGDIG KG+KGDIG+KG+KGD GDKG KGD G KG+
Sbjct  508  KGDIGDTGLKGDKGDLGDTGLKGDKGDIGDKGEKGDIGDKGEKGDIGDKGEKGDIGDKGE  567

Query  758  kgdigqkgdkgtkgdrgdkgek---gdaglkgnkgdiglkgdkgtkgdrgdkgtkgdrgd  814
            KGDIG  G KG KGD GDKGEK   GD GLKG KGDI   GDKG KGD GDKG KGD GD
Sbjct  568  KGDIGDTGLKGEKGDLGDKGEKGDIGDTGLKGEKGDI---GDKGEKGDFGDKGEKGDIGD  624

Query  815  kgdignkgdkgdkgtkgdrgdkgvkgdkgdkgnkgdkgnigikgdkgdrsdkglkgdkgd  874
             G  G KGD GDKG KGD GDKG KGD GDKG KGD   IG KG+KGD  DKG KGD GD
Sbjct  625  TGLKGEKGDIGDKGEKGDIGDKGEKGDIGDKGEKGD---IGDKGEKGDLGDKGEKGDLGD  681

Query  875  kgdtgdiglkgdkgdigekgikgdkgings  904
            KGD GDIG KG+KGD+G+KG KG+ G  G 
Sbjct  682  KGDKGDIGDKGEKGDLGDKGEKGEIGPAGP  711


 Score = 353 bits (905),  Expect = 5e-99, Method: Compositional matrix adjust.
 Identities = 285/471 (61%), Positives = 331/471 (70%), Gaps = 47/471 (10%)

Query  89   KGNPHTkgekgetgpkgikgekgDRGLKGEKGNNgdpgekgekg------akgdkgesge  142
            KG+   KG+ GETG KG KG+ GD GLKG+KG+ GD G KG+KG       KGDKG+ G+
Sbjct  280  KGDIGDKGDIGETGLKGDKGDIGDNGLKGDKGDLGDNGLKGDKGDFGDNGLKGDKGDIGD  339

Query  143  kgakgdkgdkgdigekgekgdkgdigekgekgdkgdigekgdkgdlge---kgekgdpgq  199
             G KGDKGD GD+G KGEKGD GD G KG+KG+ GD G KGDKGDLG+   KGEKGD G 
Sbjct  340  NGLKGDKGDLGDLGLKGEKGDIGDTGLKGDKGNIGDTGLKGDKGDLGDIGDKGEKGDIGD  399

Query  200  kgekgdkgdfgdkgdkgdigekgdkgdigdkgeignkgdVGEKGSKGDKGIDGTSILFGF  259
            KGEKGD GD G KG+KGDIG+KG+KGDIGD G  G KGD+G+ G KG+KG  G + L G 
Sbjct  400  KGEKGDIGDTGLKGEKGDIGDKGEKGDIGDTGLKGEKGDLGDTGLKGEKGDIGDTGLKGE  459

Query  260  GIPSPDLGVDGDLYLDANTDELYGKVNGQWIPITNLKGEKGDKGNKGIdgekgnkgdtgd  319
                 D G  GDL                       KGEKGD G+ G+ G+KG+ GD G+
Sbjct  460  KGDIGDKGEKGDL---------------------GDKGEKGDIGDTGLKGDKGDLGDKGE  498

Query  320  kgidgskgdkgdtgn------kgdigdkgdqgikgdigdkgekgdigekgdkgekgikgd  373
            KG  G KG+KGD G+      KGD+GD G +G KGDIGDKGEKGDIG+KG+KG+ G KG+
Sbjct  499  KGDIGDKGEKGDIGDTGLKGDKGDLGDTGLKGDKGDIGDKGEKGDIGDKGEKGDIGDKGE  558

Query  374  kgdigekgnkgdigdkgekgdkgidgdkgikgdkgdigekgdkgdigekgnkgekgdkgd  433
            KGDIG+KG KGDIGD G KG+KG  GDKG KGD GD G KG+KGDIG+KG KG+ GDKG+
Sbjct  559  KGDIGDKGEKGDIGDTGLKGEKGDLGDKGEKGDIGDTGLKGEKGDIGDKGEKGDFGDKGE  618

Query  434  kgdig------ekgdkgdtgskgdkgdkgekgdkgdkgekgdigdkgekgdkgdkgdkgd  487
            KGDIG      EKGD GD G KGD GDKGEKGD GDKGEKGDIGDKGEKGD GDKG+KGD
Sbjct  619  KGDIGDTGLKGEKGDIGDKGEKGDIGDKGEKGDIGDKGEKGDIGDKGEKGDLGDKGEKGD  678

Query  488  kgdkgdkgdtgdkgdkgdkgdkgdkgdNGTS-----ILFGSGPPSPDLGMV  533
             GDKGDKGD GDKG+KGD GDKG+KG+ G +     I + +GP +  L  V
Sbjct  679  LGDKGDKGDIGDKGEKGDLGDKGEKGEIGPAGPSAMIAYSTGPTAVALATV  729


 Score = 346 bits (887),  Expect = 1e-96, Method: Compositional matrix adjust.
 Identities = 297/524 (57%), Positives = 347/524 (66%), Gaps = 75/524 (14%)

Query  37   NTFVGSGIPSQIIGKQGDIYLDRITRIYYKKINGVWV--KNVCNNHRCCYPKECKGNPHT  94
               VG G P  I G+ GDIY+D      Y  + G+W+   ++         K   G+   
Sbjct  161  QILVGPGPPGNI-GRNGDIYIDTTNGNLYSNVEGIWILETSIKGETGTKGDKGDIGDDGL  219

Query  95   kgekgetgpkgikgekgDRGLKGEKGNNgdpgekgekgakgdkgesge---------kga  145
            KG+KG+ G  G+KG+KGD GLKGE G+NG+ G KG+KG  GD G  G+         KG 
Sbjct  220  KGQKGDIGDDGLKGQKGDIGLKGETGDNGNDGSKGDKGDIGDNGLKGDKGDIGDDGLKGD  279

Query  146  kgdkgdkgdigekgekgdkgdigekgekgdkgdige---kgdkgdlge---kgekgdpgq  199
            KGD GDKGDIGE G KGDKGDIG+ G KGDKGD+G+   KGDKGD G+   KG+KGD G 
Sbjct  280  KGDIGDKGDIGETGLKGDKGDIGDNGLKGDKGDLGDNGLKGDKGDFGDNGLKGDKGDIGD  339

Query  200  kgekgdkgdfgd---kgdkgdige---kgdkgdigdkgeignkgdVGEKGSKGDKGIDGT  253
             G KGDKGD GD   KG+KGDIG+   KGDKG+IGD G  G+KGD+G+ G KG+KG  G 
Sbjct  340  NGLKGDKGDLGDLGLKGEKGDIGDTGLKGDKGNIGDTGLKGDKGDLGDIGDKGEKGDIG-  398

Query  254  SILFGFGIPSPDLGVDGDLYLDANTDELYGKVNGQWIPITNLKGEKGDKGNKGIdge---  310
                       D G  GD                  I  T LKGEKGD G+KG  G+   
Sbjct  399  -----------DKGEKGD------------------IGDTGLKGEKGDIGDKGEKGDIGD  429

Query  311  ---kgnkgdtgdkgidgskgdkgdtgnkgdigdkgdqgikgdigdkgekgdige---kgd  364
               KG KGD GD G+ G KGD GDTG KG+ GD GD+G KGD+GDKGEKGDIG+   KGD
Sbjct  430  TGLKGEKGDLGDTGLKGEKGDIGDTGLKGEKGDIGDKGEKGDLGDKGEKGDIGDTGLKGD  489

Query  365  kgekgikgdkgdigekgnkgdigdkgekgdkgidgdkgikgdkgdigekgdkgdigekgn  424
            KG+ G KG+KGDIG+KG KGDIGD G KGDKG  GD G+KGDKGDIG+KG+KGDIG+KG 
Sbjct  490  KGDLGDKGEKGDIGDKGEKGDIGDTGLKGDKGDLGDTGLKGDKGDIGDKGEKGDIGDKGE  549

Query  425  kgekgdkgdkgdigekgdkgdtg------skgdkgdkgekgdkgd---kgekgdigdkge  475
            KG+ GDKG+KGDIG+KG+KGD G       KGD GDKGEKGD GD   KGEKGDIGDKGE
Sbjct  550  KGDIGDKGEKGDIGDKGEKGDIGDTGLKGEKGDLGDKGEKGDIGDTGLKGEKGDIGDKGE  609

Query  476  kgdkgdkgdkgdkgd---kgdkgdtgdkgdkgdkgdkgdkgdNG  516
            KGD GDKG+KGD GD   KG+KGD GDKG+KGD GDKG+KGD G
Sbjct  610  KGDFGDKGEKGDIGDTGLKGEKGDIGDKGEKGDIGDKGEKGDIG  653


>ref|YP_007418171.1| collagen-like protein 2 [Megavirus lba]
 gb|AGD92195.1| collagen-like protein 2 [Megavirus lba]
Length=1129

 Score = 466 bits (1200),  Expect = 6e-136, Method: Compositional matrix adjust.
 Identities = 528/1025 (52%), Positives = 640/1025 (62%), Gaps = 168/1025 (16%)

Query  183   gdkgdlgekgekgdpgqkgekgdkgdfgdkgdkgdigekgdkgdigdkgeignkgdVGEK  242
             G +G  GE G+ G  G KG KGDKGD G+ G KG+ G+ G+ GD GD GE G+KGD+G  
Sbjct  34    GPRGIKGENGKIGLKGDKGLKGDKGDLGNNGLKGNKGDSGNDGDKGDVGEKGDKGDLGND  93

Query  243   GSKGDKGIDGTSILFGFGIPSPDLGVDGDLYLDANTDELYGKV-----------------  285
             G KGDKG  GT IL G GIPS  LG  GD YLD +T  LY K+                 
Sbjct  94    GLKGDKGETGTQILSGSGIPSDSLGTIGDYYLDNDTGILYKKIPNINTIFYNNIIALDNF  153

Query  286   -----NGQWIPITNLKGEKGDK-----------GNKGIdgekgn--kgdtgdkgidgskg  327
                  +G W+  TN+ GEKG K           GNKG+ G +G   KGD GDKG +G KG
Sbjct  154   IVFNNSGIWVAQTNINGEKGQKGEQGEPIKGDIGNKGVKGNQGESIKGDKGDKGFEGDKG  213

Query  328   dkgdtgnkgdigdkgdqgikgdigdkgekgdige--kgdkgekgikgd-----kgdigek  380
              KG+ GNKG+ G    + IKGDIGDKG KGD+GE  KGD GEKG+KGD     KGD G+K
Sbjct  214   LKGNRGNKGNQG----ESIKGDIGDKGLKGDLGESIKGDSGEKGLKGDLGEFIKGDSGDK  269

Query  381   gnkgdigd--kgekgdkgidgdkgikgdkgdigekgdkgdige--kgnkgekgdkgd---  433
             G KGD+G+  KG+ G+KG+ GD G +  KGD GEKG KGD+GE  KG+ GEKG KGD   
Sbjct  270   GLKGDLGESIKGDSGEKGLKGDLG-ESIKGDSGEKGLKGDLGESIKGDSGEKGLKGDLGE  328

Query  434   --kgdigekgdkgdtgs--kgdkgdkgekgd-----kgdkgekgdigdkge--kgdkgdk  482
               KGD GEKG KGD G   KGD G+KG KGD     KGD GEKG  GD GE  KGD G+K
Sbjct  329   SIKGDSGEKGLKGDQGESIKGDSGEKGLKGDQGESIKGDSGEKGLKGDLGESIKGDSGEK  388

Query  483   gdkgd-----kgdkgdkgdtgdkgd--kgdkgdkgdkgdNGTSILFGSGPPSPDLGMVGD  535
             G KGD     KGD GDKG  GD G+  KGD G+KG KGD G SI   SG    D G+ GD
Sbjct  389   GLKGDIGESIKGDSGDKGLKGDLGESIKGDSGEKGLKGDIGESIKGDSG----DKGLKGD  444

Query  536   LYIDVTTDELYGKVNAKMNDNIRVSAKVNVNKQITLQATGQWIPLTnlkgdkgdkgingn  595
             L   +  D   G    K +D                          ++KG+ G+KG+ G+
Sbjct  445   LGESIKGD--IGTKGEKGDDG------------------------ESIKGNYGEKGLKGD  478

Query  596   -----kgdkgekgdkgnpgTNagkgekgdkgdkgdagTSILFGQGAP----DPNQGVDGD  646
                  KGD GEKG KG+ G +  KG+ G KG+KGD G SI    G      D  + + GD
Sbjct  479   DGESIKGDSGEKGLKGDLGESI-KGDIGTKGEKGDQGESIKGDIGEKGLKGDDGESIKGD  537

Query  647   IYIDTLTGELYRKVNGLWVPEIdikgdkgekgdkgna--gdkgTSGEKGDLgskgekgdt  704
             I      G+    + G +       G+KG KGD G +  GD GT GEKGDLG    KGD+
Sbjct  538   IGTKGEKGDDGESIKGDF-------GEKGLKGDDGESIKGDIGTKGEKGDLGES-IKGDS  589

Query  705   gekgdkgn-----kgdrgdkgikgdigskgdkgdignkgdkgdrgdkgikgdag--lkgd  757
             GEKG KG+     KGD G+KG+KGDIG    KGDIG+KG KGD G+KG+KGD G  +KGD
Sbjct  590   GEKGLKGDIGESVKGDSGEKGLKGDIGES-IKGDIGDKGLKGDEGEKGLKGDQGESIKGD  648

Query  758   kgdigqkgdkg--tkgdrgdkgekgdaglkgnkgdig--lkgdkgtkgdrgdkg--tkgd  811
              G+ G KGD+G   KGD GDKGEKGD G KG KGD G  +KGD G KG +GD+G   KGD
Sbjct  649   SGEKGLKGDQGESIKGDSGDKGEKGDDGEKGLKGDQGESIKGDSGEKGLKGDQGESIKGD  708

Query  812   rgdkgdignkgd--kgdkgtkgdrgdkg--vkgdkgdkgnkgdkgnigikgdkgdrsdkg  867
              G+KG  G++G+  KGD GTKG++GD G  +KGD+G+KG KGD+G   IKG+KGD  +  
Sbjct  709   SGEKGLKGDQGESIKGDIGTKGEKGDDGESIKGDEGEKGLKGDQGE-SIKGEKGDNGES-  766

Query  868   lkgdkgdkgdtgdiglkgdkgdigekgikgdkgingskgykgdkgdkgskgdkgn--kgd  925
             +KGD+G+KG  GDIG +  KGDIG+KG+KGD+G    +  KGD G+KG KGD+G   KGD
Sbjct  767   IKGDEGEKGLKGDIG-ESIKGDIGDKGLKGDQG----ESIKGDSGEKGLKGDQGESIKGD  821

Query  926   kgskgdkgdig--ikgskgdkgdkgdkgs--kgdkgdigskgdkgd--kgdigtkgdkgt  979
              G+KG+KGD G  IKG  GDKG KGD G   KGD G+ G KGD G+  KGDIGTKG+KG 
Sbjct  822   IGTKGEKGDDGESIKGDIGDKGLKGDLGESIKGDSGEKGLKGDDGESIKGDIGTKGEKGD  881

Query  980   kgdkgikgdigskgdkgskgdkgskgdkgdigskgdkgdkgdkgskgdkgskgikgdkgd  1039
             +G+  IKGDIG KG KG  G+      KGDIG+KG+KGD G+   KGD G KG+KGD G+
Sbjct  882   QGES-IKGDIGEKGLKGDDGES----IKGDIGTKGEKGDDGES-IKGDFGEKGLKGDLGE  935

Query  1040  --kgtkgdkgikgdkgdkgikgdkgdkgdkgdkgikgdkgdkgdkgdkgdkgtkgdkgdk  1097
               KG  G+KG+KGD G+  IKGDKGD+G+     IKGD G+KG KGD+G+KG+KGD+G K
Sbjct  936   SIKGDSGEKGLKGDIGES-IKGDKGDQGES----IKGDIGEKGLKGDEGEKGSKGDQGLK  990

Query  1098  gdkgs  1102
             GD GS
Sbjct  991   GDAGS  995


 Score = 389 bits (999),  Expect = 2e-109, Method: Compositional matrix adjust.
 Identities = 425/809 (53%), Positives = 506/809 (63%), Gaps = 128/809 (16%)

Query  447   gskgdkgdkgekgdkgdkgekgdigdkgekgdkgdkgdkgdkgdkgdkgdtgdkgdkgdk  506
             G +G KG+ G+ G KGDKG KGD GD G  G KG+KGD G+ GDKGD G+ GDKGD G+ 
Sbjct  34    GPRGIKGENGKIGLKGDKGLKGDKGDLGNNGLKGNKGDSGNDGDKGDVGEKGDKGDLGND  93

Query  507   gdkgdkgdNGTSILFGSGPPSPDLGMVGDLYIDVTTDELYGK---VNAKMNDNIRVSAKV  563
             G KGDKG+ GT IL GSG PS  LG +GD Y+D  T  LY K   +N    +NI     +
Sbjct  94    GLKGDKGETGTQILSGSGIPSDSLGTIGDYYLDNDTGILYKKIPNINTIFYNNI-----I  148

Query  564   NVNKQITLQATGQWIPLTnlkgdkgdkgingn--kgdkgekgdkgnpgTNagkgekgdkg  621
              ++  I    +G W+  TN+ G+KG KG  G   KGD G KG KGN G +     KGDKG
Sbjct  149   ALDNFIVFNNSGIWVAQTNINGEKGQKGEQGEPIKGDIGNKGVKGNQGESI----KGDKG  204

Query  622   dkgdagTSILFGQGAPDPNQG--VDGDIYIDTLTGELYRKVNGLWVPEIdikgdkgekgd  679
             DKG  G   L G      NQG  + GDI    L G+L             IKGD GEKG 
Sbjct  205   DKGFEGDKGLKGNRGNKGNQGESIKGDIGDKGLKGDLGES----------IKGDSGEKGL  254

Query  680   kgnagd--kgTSGEKGDLgskge--kgdtgekgdkgn-----kgdrgdkgikgdigs--k  728
             KG+ G+  KG SG+KG  G  GE  KGD+GEKG KG+     KGD G+KG+KGD+G   K
Sbjct  255   KGDLGEFIKGDSGDKGLKGDLGESIKGDSGEKGLKGDLGESIKGDSGEKGLKGDLGESIK  314

Query  729   gdkgdignkgd-----kgdrgdkgikgdag--lkgdkgdigqkgdkg--tkgdrgdkgek  779
             GD G+ G KGD     KGD G+KG+KGD G  +KGD G+ G KGD+G   KGD G+KG K
Sbjct  315   GDSGEKGLKGDLGESIKGDSGEKGLKGDQGESIKGDSGEKGLKGDQGESIKGDSGEKGLK  374

Query  780   gdag--lkgnkgdiglkgdkg--tkgdrgdkgtkgdrgd-----------kgdign--kg  822
             GD G  +KG+ G+ GLKGD G   KGD GDKG KGD G+           KGDIG   KG
Sbjct  375   GDLGESIKGDSGEKGLKGDIGESIKGDSGDKGLKGDLGESIKGDSGEKGLKGDIGESIKG  434

Query  823   dkgdkgtkgd-----rgdkgvkgdkgdkgn--kgdkgnigikgd-----kgdrsdkglkg  870
             D GDKG KGD     +GD G KG+KGD G   KG+ G  G+KGD     KGD  +KGLKG
Sbjct  435   DSGDKGLKGDLGESIKGDIGTKGEKGDDGESIKGNYGEKGLKGDDGESIKGDSGEKGLKG  494

Query  871   dkgd--kgdtgdiglkgd-----kgdigekgikgdkg--ingskgykgdkgdkgs--kgd  919
             D G+  KGD G  G KGD     KGDIGEKG+KGD G  I G  G KG+KGD G   KGD
Sbjct  495   DLGESIKGDIGTKGEKGDQGESIKGDIGEKGLKGDDGESIKGDIGTKGEKGDDGESIKGD  554

Query  920   kgnkgdkgskgd--kgdigikgskgd-----kgdkgdkgskgd-----kgdigskgdkgd  967
              G KG KG  G+  KGDIG KG KGD     KGD G+KG KGD     KGD G KG KGD
Sbjct  555   FGEKGLKGDDGESIKGDIGTKGEKGDLGESIKGDSGEKGLKGDIGESVKGDSGEKGLKGD  614

Query  968   -----kgdigtkgdkgtkgdkgikgdigs--kgdkgskgdkgskgd--kgdigskgdkgd  1018
                  KGDIG KG KG +G+KG+KGD G   KGD G KG KG +G+  KGD G KG+KGD
Sbjct  615   IGESIKGDIGDKGLKGDEGEKGLKGDQGESIKGDSGEKGLKGDQGESIKGDSGDKGEKGD  674

Query  1019  kgdkgskgdkgskgikgdkgdkgtkgdkg--ikgdkgdkgikgdkgd--------kgdkg  1068
              G+KG KGD+G   IKGD G+KG KGD+G  IKGD G+KG+KGD+G+        KG+KG
Sbjct  675   DGEKGLKGDQGES-IKGDSGEKGLKGDQGESIKGDSGEKGLKGDQGESIKGDIGTKGEKG  733

Query  1069  dkg--ikgdkgdkgdkgdkgd--kgtkgdkgd--kgdkgskgdkgdkgd--kgdkgekgs  1120
             D G  IKGD+G+KG KGD+G+  KG KGD G+  KGD+G KG KGD G+  KGD G+KG 
Sbjct  734   DDGESIKGDEGEKGLKGDQGESIKGEKGDNGESIKGDEGEKGLKGDIGESIKGDIGDKGL  793

Query  1121  kgdkgd--kgdkgdkgdkgdkgdTATCEI  1147
             KGD+G+  KGD G+KG KGD+G++   +I
Sbjct  794   KGDQGESIKGDSGEKGLKGDQGESIKGDI  822


 Score = 361 bits (927),  Expect = 5e-100, Method: Compositional matrix adjust.
 Identities = 474/999 (47%), Positives = 561/999 (56%), Gaps = 248/999 (25%)

Query  33   ENEPNTFVGSGIPSQIIGKQGDIYLDRITRIYYKKI----------------------NG  70
            E       GSGIPS  +G  GD YLD  T I YKKI                      +G
Sbjct  101  ETGTQILSGSGIPSDSLGTIGDYYLDNDTGILYKKIPNINTIFYNNIIALDNFIVFNNSG  160

Query  71   VWVKNVCNNHRCCYPKEC-------KGNPHTkgekget--gpkgikgekgDRGLKGEKGN  121
            +WV     N       E         GN   KG +GE+  G KG KG +GD+GLKG +GN
Sbjct  161  IWVAQTNINGEKGQKGEQGEPIKGDIGNKGVKGNQGESIKGDKGDKGFEGDKGLKGNRGN  220

Query  122  Ngdpgek-----gekgakgd-----kgesgekgakgdkgd-------------------k  152
             G+ GE      G+KG KGD     KG+SGEKG KGD G+                   K
Sbjct  221  KGNQGESIKGDIGDKGLKGDLGESIKGDSGEKGLKGDLGEFIKGDSGDKGLKGDLGESIK  280

Query  153  gdigekgekgd-----kgdigekgekgd-----kgdigekgdkgdl--------gekgek  194
            GD GEKG KGD     KGD GEKG KGD     KGD GEKG KGDL        GEKG K
Sbjct  281  GDSGEKGLKGDLGESIKGDSGEKGLKGDLGESIKGDSGEKGLKGDLGESIKGDSGEKGLK  340

Query  195  gdpgq--kgekgdkgdfgdkgd--kgdigekgdkgdi-----gdkgeignkgdVGE--KG  243
            GD G+  KG+ G+KG  GD+G+  KGD GEKG KGD+     GD GE G KGD+GE  KG
Sbjct  341  GDQGESIKGDSGEKGLKGDQGESIKGDSGEKGLKGDLGESIKGDSGEKGLKGDIGESIKG  400

Query  244  SKGDKGIDGTSILFGFGIP--SPDLGVDGDLYLDANTDE----LYGKVNGQWIPITNLKG  297
              GDKG+ G     G  I   S + G+ GD+      D     L G +        ++KG
Sbjct  401  DSGDKGLKGD---LGESIKGDSGEKGLKGDIGESIKGDSGDKGLKGDLG------ESIKG  451

Query  298  EKGDKGNKGIdge--kgnkgdtgdkgidgs--kgdkgdtgnkgdigdkgdqgikgdigdk  353
            + G KG KG DGE  KGN G+ G KG DG   KGD G+ G KGD+G    + IKGDIG K
Sbjct  452  DIGTKGEKGDDGESIKGNYGEKGLKGDDGESIKGDSGEKGLKGDLG----ESIKGDIGTK  507

Query  354  gekgdige--kgdkgekgikgd-----kgdigekgnkgdigd--kgekgdkgidgdkgik  404
            GEKGD GE  KGD GEKG+KGD     KGDIG KG KGD G+  KG+ G+KG+ GD G +
Sbjct  508  GEKGDQGESIKGDIGEKGLKGDDGESIKGDIGTKGEKGDDGESIKGDFGEKGLKGDDG-E  566

Query  405  gdkgdigekgdkgdigekgnkgekgdkgdkgdigekgdkgdtgskgdkgdkge--kgdkg  462
              KGDIG KG+KGD+GE   KG+ G+KG KGDIGE   KGD+G KG KGD GE  KGD G
Sbjct  567  SIKGDIGTKGEKGDLGES-IKGDSGEKGLKGDIGES-VKGDSGEKGLKGDIGESIKGDIG  624

Query  463  dkgekgdigdkgekgdkgd--kgdkgdkgdkgd-----kgdtgdkgdkgdkgdkgdkgdN  515
            DKG KGD G+KG KGD+G+  KGD G+KG KGD     KGD+GDKG+KGD G+KG KGD 
Sbjct  625  DKGLKGDEGEKGLKGDQGESIKGDSGEKGLKGDQGESIKGDSGDKGEKGDDGEKGLKGDQ  684

Query  516  GTSILFGSGPPSPDLGMVGDLYIDVTTDELYGKVNAKMNDNIRVSAKVNVNKQITLQATG  575
            G SI   SG      G+ GD                                        
Sbjct  685  GESIKGDSGEK----GLKGD----------------------------------------  700

Query  576  QWIPLTnlkgdkgdkgingn-----kgdkgekgdkgnpgTNagkgekgdkgdkgdagTSI  630
                  ++KGD G+KG+ G+     KGD G KG+KG+ G +  KG++G+KG KGD G SI
Sbjct  701  ---QGESIKGDSGEKGLKGDQGESIKGDIGTKGEKGDDGESI-KGDEGEKGLKGDQGESI  756

Query  631  LFGQGAPDPNQGVDGDIYIDTLTGELYRKVNGLWVPEIdikgdkgekgdkgnagdkgTSG  690
                      +G  GD       GE              IKGD+GEKG KG+ G+     
Sbjct  757  ----------KGEKGD------NGE-------------SIKGDEGEKGLKGDIGES----  783

Query  691  EKGDLgskgekgdtge--kgdkgnkgdrgdkg--ikgdigskgdkgdign--kgdkgdrg  744
             KGD+G KG KGD GE  KGD G KG +GD+G  IKGDIG+KG+KGD G   KGD GD+G
Sbjct  784  IKGDIGDKGLKGDQGESIKGDSGEKGLKGDQGESIKGDIGTKGEKGDDGESIKGDIGDKG  843

Query  745  dkg-----ikgdaglkgdkgdigq--kgdkgtkgdrgdkge--kgdaglkgnkgdig--l  793
             KG     IKGD+G KG KGD G+  KGD GTKG++GD+GE  KGD G KG KGD G  +
Sbjct  844  LKGDLGESIKGDSGEKGLKGDDGESIKGDIGTKGEKGDQGESIKGDIGEKGLKGDDGESI  903

Query  794  kgdkgtkgdrgdkgtkgdrgdkgdignkgdkgdkg--tkgdrgdkgvkgdkgd--kgnkg  849
            KGD GTKG++GD G       KGD G KG KGD G   KGD G+KG+KGD G+  KG+KG
Sbjct  904  KGDIGTKGEKGDDG----ESIKGDFGEKGLKGDLGESIKGDSGEKGLKGDIGESIKGDKG  959

Query  850  dkgnigikgdkgdrsdkglkgdkgdkgdtgdiglkgdkg  888
            D+G   IKGD G   +KGLKGD+G+KG  GD GLKGD G
Sbjct  960  DQGE-SIKGDIG---EKGLKGDEGEKGSKGDQGLKGDAG  994


>ref|YP_004894340.1| mg289 gene product [Megavirus chiliensis]
 gb|AEQ33101.1| collagen-like protein 2 [Megavirus chiliensis]
Length=1129

 Score = 464 bits (1194),  Expect = 4e-135, Method: Compositional matrix adjust.
 Identities = 527/1025 (51%), Positives = 640/1025 (62%), Gaps = 168/1025 (16%)

Query  183   gdkgdlgekgekgdpgqkgekgdkgdfgdkgdkgdigekgdkgdigdkgeignkgdVGEK  242
             G +G  GE G+ G  G KG KGDKGD G+ G KG+ G+ G+ GD G+ GE G+KGD+G  
Sbjct  34    GPRGIKGENGKIGLKGDKGLKGDKGDLGNNGLKGNKGDSGNDGDKGNFGEKGDKGDLGND  93

Query  243   GSKGDKGIDGTSILFGFGIPSPDLGVDGDLYLDANTDELYGKV-----------------  285
             G KGDKG  GT IL G GIPS  LG  GD YLD +T  LY K+                 
Sbjct  94    GLKGDKGETGTQILSGSGIPSDSLGTIGDYYLDNDTGILYKKIPNINTIFYNNIIALDNF  153

Query  286   -----NGQWIPITNLKGEKGDK-----------GNKGIdgekgn--kgdtgdkgidgskg  327
                  +G W+  TN+ GEKG K           GNKG+ G +G   KGD GDKG +G KG
Sbjct  154   IVFNNSGIWVAQTNINGEKGQKGEQGEPIKGDIGNKGVKGNQGESIKGDKGDKGFEGDKG  213

Query  328   dkgdtgnkgdigdkgdqgikgdigdkgekgdige--kgdkgekgikgd-----kgdigek  380
              KG+ GNKG+ G    + IKGDIGDKG KGD+GE  KGD GEKG+KGD     KGD G+K
Sbjct  214   LKGNRGNKGNQG----ESIKGDIGDKGLKGDLGESIKGDSGEKGLKGDLGEFIKGDSGDK  269

Query  381   gnkgdigd--kgekgdkgidgdkgikgdkgdigekgdkgdige--kgnkgekgdkgd---  433
             G KGD+G+  KG+ G+KG+ GD G +  KGD GEKG KGD+GE  KG+ GEKG KGD   
Sbjct  270   GLKGDLGESIKGDSGEKGLKGDLG-ESIKGDSGEKGLKGDLGESIKGDSGEKGLKGDLGE  328

Query  434   --kgdigekgdkgdtgs--kgdkgdkgekgd-----kgdkgekgdigdkge--kgdkgdk  482
               KGD GEKG KGD G   KGD G+KG KGD     KGD GEKG  GD GE  KGD G+K
Sbjct  329   SIKGDSGEKGLKGDQGESIKGDSGEKGLKGDQGESIKGDSGEKGLKGDLGESIKGDSGEK  388

Query  483   gdkgd-----kgdkgdkgdtgdkgd--kgdkgdkgdkgdNGTSILFGSGPPSPDLGMVGD  535
             G KGD     KGD GDKG  GD G+  KGD G+KG KGD G SI   SG    D G+ GD
Sbjct  389   GLKGDIGESIKGDSGDKGLKGDLGESIKGDSGEKGLKGDIGESIKGDSG----DKGLKGD  444

Query  536   LYIDVTTDELYGKVNAKMNDNIRVSAKVNVNKQITLQATGQWIPLTnlkgdkgdkgingn  595
             L   +  D   G    K +D                          ++KG+ G+KG+ G+
Sbjct  445   LGESIKGD--IGTKGEKGDDG------------------------ESIKGNYGEKGLKGD  478

Query  596   -----kgdkgekgdkgnpgTNagkgekgdkgdkgdagTSILFGQGAP----DPNQGVDGD  646
                  KGD GEKG KG+ G +  KG+ G KG+KGD G SI    G      D  + + GD
Sbjct  479   DGESIKGDSGEKGLKGDDGESI-KGDIGTKGEKGDQGESIKGDIGEKGLKGDDGESIKGD  537

Query  647   IYIDTLTGELYRKVNGLWVPEIdikgdkgekgdkgna--gdkgTSGEKGDLgskgekgdt  704
             I      G+    + G +       G+KG KGD G +  GD GT GEKGDLG    KGD+
Sbjct  538   IGTKGEKGDDGESIKGDF-------GEKGLKGDDGESIKGDIGTKGEKGDLGES-IKGDS  589

Query  705   gekgdkgn-----kgdrgdkgikgdigskgdkgdignkgdkgdrgdkgikgdag--lkgd  757
             GEKG KG+     KGD G+KG+KGDIG    KGDIG+KG KGD G+KG+KGD G  +KGD
Sbjct  590   GEKGLKGDIGESVKGDSGEKGLKGDIGES-IKGDIGDKGLKGDEGEKGLKGDQGESIKGD  648

Query  758   kgdigqkgdkg--tkgdrgdkgekgdaglkgnkgdig--lkgdkgtkgdrgdkg--tkgd  811
              G+ G KGD+G   KGD GDKGEKGD G KG KGD G  +KGD G KG +GD+G   KGD
Sbjct  649   SGEKGLKGDQGESIKGDSGDKGEKGDDGEKGLKGDQGESIKGDSGEKGLKGDQGESIKGD  708

Query  812   rgdkgdignkgd--kgdkgtkgdrgdkg--vkgdkgdkgnkgdkgnigikgdkgdrsdkg  867
              G+KG  G++G+  KGD GTKG++GD G  +KGD+G+KG KGD+G   IKG+KGD  +  
Sbjct  709   SGEKGLKGDQGESIKGDIGTKGEKGDDGESIKGDEGEKGLKGDQGE-SIKGEKGDNGES-  766

Query  868   lkgdkgdkgdtgdiglkgdkgdigekgikgdkgingskgykgdkgdkgskgdkgn--kgd  925
             +KGD+G+KG  GDIG +  KGDIG+KG+KGD+G    +  KGD G+KG KGD+G   KGD
Sbjct  767   IKGDEGEKGLKGDIG-ESIKGDIGDKGLKGDQG----ESIKGDSGEKGLKGDQGESIKGD  821

Query  926   kgskgdkgdig--ikgskgdkgdkgdkgs--kgdkgdigskgdkgd--kgdigtkgdkgt  979
              G+KG+KGD G  IKG  GDKG KGD G   KGD G+ G KGD G+  KGDIGTKG+KG 
Sbjct  822   IGTKGEKGDDGESIKGDIGDKGLKGDLGESIKGDSGEKGLKGDDGESIKGDIGTKGEKGD  881

Query  980   kgdkgikgdigskgdkgskgdkgskgdkgdigskgdkgdkgdkgskgdkgskgikgdkgd  1039
             +G+  IKGDIG KG KG  G+      KGDIG+KG+KGD G+   KGD G KG+KGD G+
Sbjct  882   QGES-IKGDIGEKGLKGDDGES----IKGDIGTKGEKGDDGES-IKGDFGEKGLKGDLGE  935

Query  1040  --kgtkgdkgikgdkgdkgikgdkgdkgdkgdkgikgdkgdkgdkgdkgdkgtkgdkgdk  1097
               KG  G+KG+KGD G+  IKGDKGD+G+     IKGD G+KG KGD+G+KG+KGD+G K
Sbjct  936   SIKGDSGEKGLKGDIGES-IKGDKGDQGES----IKGDIGEKGLKGDEGEKGSKGDQGLK  990

Query  1098  gdkgs  1102
             GD GS
Sbjct  991   GDAGS  995


 Score = 387 bits (994),  Expect = 1e-108, Method: Compositional matrix adjust.
 Identities = 424/809 (52%), Positives = 506/809 (63%), Gaps = 128/809 (16%)

Query  447   gskgdkgdkgekgdkgdkgekgdigdkgekgdkgdkgdkgdkgdkgdkgdtgdkgdkgdk  506
             G +G KG+ G+ G KGDKG KGD GD G  G KG+KGD G+ GDKG+ G+ GDKGD G+ 
Sbjct  34    GPRGIKGENGKIGLKGDKGLKGDKGDLGNNGLKGNKGDSGNDGDKGNFGEKGDKGDLGND  93

Query  507   gdkgdkgdNGTSILFGSGPPSPDLGMVGDLYIDVTTDELYGK---VNAKMNDNIRVSAKV  563
             G KGDKG+ GT IL GSG PS  LG +GD Y+D  T  LY K   +N    +NI     +
Sbjct  94    GLKGDKGETGTQILSGSGIPSDSLGTIGDYYLDNDTGILYKKIPNINTIFYNNI-----I  148

Query  564   NVNKQITLQATGQWIPLTnlkgdkgdkgingn--kgdkgekgdkgnpgTNagkgekgdkg  621
              ++  I    +G W+  TN+ G+KG KG  G   KGD G KG KGN G +     KGDKG
Sbjct  149   ALDNFIVFNNSGIWVAQTNINGEKGQKGEQGEPIKGDIGNKGVKGNQGESI----KGDKG  204

Query  622   dkgdagTSILFGQGAPDPNQG--VDGDIYIDTLTGELYRKVNGLWVPEIdikgdkgekgd  679
             DKG  G   L G      NQG  + GDI    L G+L             IKGD GEKG 
Sbjct  205   DKGFEGDKGLKGNRGNKGNQGESIKGDIGDKGLKGDLGES----------IKGDSGEKGL  254

Query  680   kgnagd--kgTSGEKGDLgskge--kgdtgekgdkgn-----kgdrgdkgikgdigs--k  728
             KG+ G+  KG SG+KG  G  GE  KGD+GEKG KG+     KGD G+KG+KGD+G   K
Sbjct  255   KGDLGEFIKGDSGDKGLKGDLGESIKGDSGEKGLKGDLGESIKGDSGEKGLKGDLGESIK  314

Query  729   gdkgdignkgd-----kgdrgdkgikgdag--lkgdkgdigqkgdkg--tkgdrgdkgek  779
             GD G+ G KGD     KGD G+KG+KGD G  +KGD G+ G KGD+G   KGD G+KG K
Sbjct  315   GDSGEKGLKGDLGESIKGDSGEKGLKGDQGESIKGDSGEKGLKGDQGESIKGDSGEKGLK  374

Query  780   gdag--lkgnkgdiglkgdkg--tkgdrgdkgtkgdrgd-----------kgdign--kg  822
             GD G  +KG+ G+ GLKGD G   KGD GDKG KGD G+           KGDIG   KG
Sbjct  375   GDLGESIKGDSGEKGLKGDIGESIKGDSGDKGLKGDLGESIKGDSGEKGLKGDIGESIKG  434

Query  823   dkgdkgtkgd-----rgdkgvkgdkgdkgn--kgdkgnigikgd-----kgdrsdkglkg  870
             D GDKG KGD     +GD G KG+KGD G   KG+ G  G+KGD     KGD  +KGLKG
Sbjct  435   DSGDKGLKGDLGESIKGDIGTKGEKGDDGESIKGNYGEKGLKGDDGESIKGDSGEKGLKG  494

Query  871   dkgd--kgdtgdiglkgd-----kgdigekgikgdkg--ingskgykgdkgdkgs--kgd  919
             D G+  KGD G  G KGD     KGDIGEKG+KGD G  I G  G KG+KGD G   KGD
Sbjct  495   DDGESIKGDIGTKGEKGDQGESIKGDIGEKGLKGDDGESIKGDIGTKGEKGDDGESIKGD  554

Query  920   kgnkgdkgskgd--kgdigikgskgd-----kgdkgdkgskgd-----kgdigskgdkgd  967
              G KG KG  G+  KGDIG KG KGD     KGD G+KG KGD     KGD G KG KGD
Sbjct  555   FGEKGLKGDDGESIKGDIGTKGEKGDLGESIKGDSGEKGLKGDIGESVKGDSGEKGLKGD  614

Query  968   -----kgdigtkgdkgtkgdkgikgdigs--kgdkgskgdkgskgd--kgdigskgdkgd  1018
                  KGDIG KG KG +G+KG+KGD G   KGD G KG KG +G+  KGD G KG+KGD
Sbjct  615   IGESIKGDIGDKGLKGDEGEKGLKGDQGESIKGDSGEKGLKGDQGESIKGDSGDKGEKGD  674

Query  1019  kgdkgskgdkgskgikgdkgdkgtkgdkg--ikgdkgdkgikgdkgd--------kgdkg  1068
              G+KG KGD+G   IKGD G+KG KGD+G  IKGD G+KG+KGD+G+        KG+KG
Sbjct  675   DGEKGLKGDQGES-IKGDSGEKGLKGDQGESIKGDSGEKGLKGDQGESIKGDIGTKGEKG  733

Query  1069  dkg--ikgdkgdkgdkgdkgd--kgtkgdkgd--kgdkgskgdkgdkgd--kgdkgekgs  1120
             D G  IKGD+G+KG KGD+G+  KG KGD G+  KGD+G KG KGD G+  KGD G+KG 
Sbjct  734   DDGESIKGDEGEKGLKGDQGESIKGEKGDNGESIKGDEGEKGLKGDIGESIKGDIGDKGL  793

Query  1121  kgdkgd--kgdkgdkgdkgdkgdTATCEI  1147
             KGD+G+  KGD G+KG KGD+G++   +I
Sbjct  794   KGDQGESIKGDSGEKGLKGDQGESIKGDI  822


 Score = 360 bits (925),  Expect = 8e-100, Method: Compositional matrix adjust.
 Identities = 478/1002 (48%), Positives = 565/1002 (56%), Gaps = 254/1002 (25%)

Query  33   ENEPNTFVGSGIPSQIIGKQGDIYLDRITRIYYKK---INGVWVKNVC---------NNH  80
            E       GSGIPS  +G  GD YLD  T I YKK   IN ++  N+          N+ 
Sbjct  101  ETGTQILSGSGIPSDSLGTIGDYYLDNDTGILYKKIPNINTIFYNNIIALDNFIVFNNSG  160

Query  81   RCCYPKECKGNPHTkgekge-----tgpkgikgekgD--RGLKGEKGNNgdpgekgekga  133
                     G    KGE+GE      G KG+KG +G+  +G KG+KG  GD G KG +G 
Sbjct  161  IWVAQTNINGEKGQKGEQGEPIKGDIGNKGVKGNQGESIKGDKGDKGFEGDKGLKGNRGN  220

Query  134  kgdkges-----gekgakgdkgd--kgdigekgekgd-----kgdigekgekgd-----k  176
            KG++GES     G+KG KGD G+  KGD GEKG KGD     KGD G+KG KGD     K
Sbjct  221  KGNQGESIKGDIGDKGLKGDLGESIKGDSGEKGLKGDLGEFIKGDSGDKGLKGDLGESIK  280

Query  177  gdigekgdkgdlgekgekgdpgqkgekgd-----kgdfgdkgdkgdige--kgdkgdigd  229
            GD GEKG KGDLGE   KGD G+KG KGD     KGD G+KG KGD+GE  KGD G+ G 
Sbjct  281  GDSGEKGLKGDLGES-IKGDSGEKGLKGDLGESIKGDSGEKGLKGDLGESIKGDSGEKGL  339

Query  230  kgeign--kgdVGEKGSKGDKGIDGTSILFGFGIPSPDLGVDGDLYLDANTDE----LYG  283
            KG+ G   KGD GEKG KGD+   G SI       S + G+ GDL      D     L G
Sbjct  340  KGDQGESIKGDSGEKGLKGDQ---GESIKG----DSGEKGLKGDLGESIKGDSGEKGLKG  392

Query  284  KVNGQWIPITNLKGEKGDKGNKGIdgekgnkgdtgdkgidgs-----kgdkgdtgnkgdi  338
             +        ++KG+ GDKG KG  GE   KGD+G+KG+ G      KGD GD G KGD+
Sbjct  393  DIG------ESIKGDSGDKGLKGDLGES-IKGDSGEKGLKGDIGESIKGDSGDKGLKGDL  445

Query  339  gdkgdqgikgdigdkgekgdige--kgdkgekgikgd-----kgdigekgn--------k  383
            G    + IKGDIG KGEKGD GE  KG+ GEKG+KGD     KGD GEKG         K
Sbjct  446  G----ESIKGDIGTKGEKGDDGESIKGNYGEKGLKGDDGESIKGDSGEKGLKGDDGESIK  501

Query  384  gdigdkgekgdkgid-----gdkgikgd-----kgdigekgdkgdige--kgnkgekgdk  431
            GDIG KGEKGD+G       G+KG+KGD     KGDIG KG+KGD GE  KG+ GEKG K
Sbjct  502  GDIGTKGEKGDQGESIKGDIGEKGLKGDDGESIKGDIGTKGEKGDDGESIKGDFGEKGLK  561

Query  432  gd-----kgdigekgdkgdtgs--kgd--------------kgdkgekgdkgdkge--kg  468
            GD     KGDIG KG+KGD G   KGD              KGD GEKG KGD GE  KG
Sbjct  562  GDDGESIKGDIGTKGEKGDLGESIKGDSGEKGLKGDIGESVKGDSGEKGLKGDIGESIKG  621

Query  469  digdkgekgdkgdkgdkgdkgd--kgd--------------kgdtgdkgdkgdkgdkgdk  512
            DIGDKG KGD+G+KG KGD+G+  KGD              KGD+GDKG+KGD G+KG K
Sbjct  622  DIGDKGLKGDEGEKGLKGDQGESIKGDSGEKGLKGDQGESIKGDSGDKGEKGDDGEKGLK  681

Query  513  gdNGTSILFGSGPPSPDLGMVGDLYIDVTTDELYGKVNAKMNDNIRVSAKVNVNKQITLQ  572
            GD G SI   SG      G+ GD                                     
Sbjct  682  GDQGESIKGDSGEK----GLKGD-------------------------------------  700

Query  573  ATGQWIPLTnlkgdkgdkgingn-----kgdkgekgdkgnpgTNagkgekgdkgdkgdag  627
                     ++KGD G+KG+ G+     KGD G KG+KG+ G +  KG++G+KG KGD G
Sbjct  701  ------QGESIKGDSGEKGLKGDQGESIKGDIGTKGEKGDDGESI-KGDEGEKGLKGDQG  753

Query  628  TSILFGQGAPDPNQGVDGDIYIDTLTGELYRKVNGLWVPEIdikgdkgekgdkgnagdkg  687
             SI          +G  GD       GE              IKGD+GEKG KG+ G+  
Sbjct  754  ESI----------KGEKGD------NGE-------------SIKGDEGEKGLKGDIGES-  783

Query  688  TSGEKGDLgskgekgdtge--kgdkgnkgdrgdkg--ikgdigskgdkgdign--kgdkg  741
                KGD+G KG KGD GE  KGD G KG +GD+G  IKGDIG+KG+KGD G   KGD G
Sbjct  784  ---IKGDIGDKGLKGDQGESIKGDSGEKGLKGDQGESIKGDIGTKGEKGDDGESIKGDIG  840

Query  742  drgdkg-----ikgdaglkgdkgdigq--kgdkgtkgdrgdkge--kgdaglkgnkgdig  792
            D+G KG     IKGD+G KG KGD G+  KGD GTKG++GD+GE  KGD G KG KGD G
Sbjct  841  DKGLKGDLGESIKGDSGEKGLKGDDGESIKGDIGTKGEKGDQGESIKGDIGEKGLKGDDG  900

Query  793  --lkgdkgtkgdrgdkgtkgdrgdkgdignkgdkgdkg--tkgdrgdkgvkgdkgd--kg  846
              +KGD GTKG++GD G       KGD G KG KGD G   KGD G+KG+KGD G+  KG
Sbjct  901  ESIKGDIGTKGEKGDDG----ESIKGDFGEKGLKGDLGESIKGDSGEKGLKGDIGESIKG  956

Query  847  nkgdkgnigikgdkgdrsdkglkgdkgdkgdtgdiglkgdkg  888
            +KGD+G   IKGD G   +KGLKGD+G+KG  GD GLKGD G
Sbjct  957  DKGDQGE-SIKGDIG---EKGLKGDEGEKGSKGDQGLKGDAG  994


>ref|WP_051892197.1| hypothetical protein [Arenibacter algicola]
Length=3326

 Score = 462 bits (1188),  Expect = 2e-128, Method: Compositional matrix adjust.
 Identities = 524/1357 (39%), Positives = 666/1357 (49%), Gaps = 328/1357 (24%)

Query  82    CCYPKECKGNPHTkgekgetgpkgikgekgDRGLKG---------------------EKG  120
                 K  +G+   KGE G TG +GI+GEKGD+G  G                     E G
Sbjct  1194  ATGAKGDQGDQGDKGETGATGAQGIQGEKGDKGDTGATGATGNTGAQGIQGIQGIQGETG  1253

Query  121   NNgdpgekgekgakgdkgesgekga-----------------------------------  145
             + GD GE G +G +G +GE+G  GA                                   
Sbjct  1254  DKGDKGETGAQGIQGIQGETGATGADGAKGDTGATGATGTTGAQGIQGIQGVTGATGATG  1313

Query  146   ----kgdkgdkgdigekgekgdkgdigekgekgdkgd---igekgdkgdlgekgekgdpg  198
                 KGD+GDKGD G  G +G  G  G  G KGD+GD   IG  G  G  G +GEKG+ G
Sbjct  1314  ATGAKGDQGDKGDTGATGAQGPIGLTGADGAKGDQGDTGVIGATGSTGATGVQGEKGETG  1373

Query  199   qkgekgdkgdfgdkgdkgdigekgdkgdigdkgeignkgdVGEKGSKGDKGIDGTSILFG  258
               GEKG+ G  GD+GDKGD G  G KGD GDKGE G  G  GEKG               
Sbjct  1374  ATGEKGETGAKGDQGDKGDTGATGAKGDQGDKGETGATGVTGEKG---------------  1418

Query  259   FGIPSPDLGVDGDLYLDANTDELYGKVNGQWIPITNLKGEKGDKGNKGIdgekgnkgdtg  318
                   D G  GD                     T  KG++GDKG  G  G  G KGDTG
Sbjct  1419  ------DTGAKGDTGA------------------TGAKGDQGDKGETGATGADGAKGDTG  1454

Query  319   dkgidgskgdkgdtgnkgdigd------------------------kgdqgikgdigdkg  354
             D G  G +G+ G TG KGD GD                        +G QG+KGD GD+G
Sbjct  1455  DTGAQGIQGETGATGAKGDKGDTGAQGIQGIQGGTGATGATGATGEQGIQGLKGDKGDQG  1514

Query  355   ekgdigekgdkg------------------------------------ekgikgdkgdig  378
             +KGD GEKGD G                                    E+GI+G KGD G
Sbjct  1515  DKGDQGEKGDTGAQGIQGIQGIQGETGATGATGETGATGETGATGATGEQGIQGVKGDQG  1574

Query  379   ekgnkgdigdkgekgdkgidgdkgikgdkgdigekgdkgdigekgnkgekgdkgdkgdig  438
             +KG+KGD G  GEKGD G  G +G+KG+ G  G  G++G  G KG++G+KGDKGD G  G
Sbjct  1575  DKGDKGDTGATGEKGDTGAQGIQGVKGETGATGSTGEQGIQGVKGDQGDKGDKGDTGAQG  1634

Query  439   ekgdkgdtgskg---dkgdkgekgdkgdkgekgdigdkgekgdkgdkgd-----------  484
              +G +G+TG+ G   ++G +G KGD+GDKG+KGD G +G +G+KGDKG+           
Sbjct  1635  IQGIQGETGATGATGEQGIQGVKGDQGDKGDKGDTGAQGIQGEKGDKGETGAQGIQGIQG  1694

Query  485   -kgdkgdkgdkgdtgd---------------------kgdkgdkgdkgdkgdNGTSILFG  522
              KG++GDKGDKGD G                      +G KGD+GDKGDKGD G   + G
Sbjct  1695  VKGNQGDKGDKGDAGAQGIQGETGATGATGATGEQGIQGLKGDQGDKGDKGDTGAQGIQG  1754

Query  523   SGPPSPDLGMVGDLYID--VTTDELYGKVNAKMNDNIRVSAKVNVNKQITLQATGQWIPL  580
                   D G  G+        T  + G            +      K  T + TG     
Sbjct  1755  LKGDQGDTGAKGETGATGATGTQGIQGVQGETGATGATGATGTTGAKGDTGE-TG-STGA  1812

Query  581   TnlkgdkgdkgingnkgdkgekgdkgnpgTNagkgekgdkgdkgdagTSILFGQGAPDPN  640
             T ++GDKG+ G  G  G  G  G +G+ G    KG+KGD G +G+ G +   G       
Sbjct  1813  TGVQGDKGETGATGATGSTGATGVQGDKGDTGAKGDKGDTGAQGEKGETGATG---AQGI  1869

Query  641   QGVDGDIYIDTLTGELYRKVNGLWVPEIdikgdkgekgdkgna-----------------  683
             QG+ G+      TGE           E   KGDKG+ G++G                   
Sbjct  1870  QGIQGETGATGATGETG------ATGETGAKGDKGDTGEQGIQGIQGETGATGATGATGE  1923

Query  684   -------gdkgTSGEKGDLgskgekgdtgekgdkgnkgd---------rgdkgikgdigs  727
                    G+KG SGEKG+ G++G +G+TG  GDKG KGD         +G +GI+GD G+
Sbjct  1924  QGIQGLKGEKGDSGEKGETGAQGIQGETGATGDKGEKGDTGATGSTGAQGIQGIQGDTGA  1983

Query  728   kgdkgdignkgdkgdrgdkgikgdaglkgdkgdigq------------------kgdkgt  769
              G+KGD G+KGD G  G  G  G  G KGDKGD G                   KGD G 
Sbjct  1984  TGEKGDKGDKGDTGATGSTGATGVQGEKGDKGDTGSTGAQGPIGLTGATGADGAKGDTGA  2043

Query  770   kgdrgdkgekgdaglkgnkgd------------------------------igl------  793
             +G++GDKG+ G  G++G KGD                              IGL      
Sbjct  2044  QGEKGDKGDTGAQGIQGVKGDTGATGATGSTGATGTTGAKGDTGATGVQGPIGLTGADGA  2103

Query  794   kgdkgtkgdrgdkgtkgdrgdkgdignkgdkgdkgtkgdrgdkgvkgdkgdkgnkgdkgn  853
             KGD G KGD+G+KG KGD G  G  G KGD G  G  G  G  G++G+KGD G KGD G 
Sbjct  2104  KGDTGAKGDQGEKGDKGDTGATGLTGAKGDTGATGATGSTGATGIQGEKGDTGAKGDTGA  2163

Query  854   igikgd---------kgdrsdkglkgdkgdkgdtgdiglkgdkgdigekgikgdkgings  904
              GI+G+          G   ++G KGD G+KGDTG  G KGDKGD G +GI+G+KG  G+
Sbjct  2164  QGIQGETGATGATGSTGATGEQGEKGDTGEKGDTGAQGEKGDKGDAGAQGIQGEKGDTGA  2223

Query  905   kgykgdkgdkgskgdkgnkgdkgskgdkgdigikgskgdkgdkgdkgskgdkgdigskgd  964
              G +G++G +G  G  G  G+ G++G +G  G  G+ G  G+ G +G +G+ G  G+KGD
Sbjct  2224  TGAQGEQGIQGVTGATGATGNTGAQGIQGIQGETGATGATGNTGAQGIQGETGTTGAKGD  2283

Query  965   ---kgdkgdigtkgdkgtkgdkgikgdigskgdkgskgdkg---------------skgd  1006
                KGDKGD G  G  G  G +GI+G+IG+ G  G +G+KG                +GD
Sbjct  2284  TGAKGDKGDTGATGSTGATGVQGIQGEIGATGATGVQGEKGDKGDTGATGTTGAKGEQGD  2343

Query  1007  kgdigskgdkgdkgdkgskgdkgskgikgdkgdkgtkgdkgikgdkgdkgikgdkgdkgd  1066
             KGD G  G KGDKGD G+ G  GS G KGD+GDKG  G +G KGD G  G+ G KGD GD
Sbjct  2344  KGDKGDTGAKGDKGDTGATGATGSTGAKGDQGDKGDTGAQGEKGDTGATGLTGAKGDTGD  2403

Query  1067  kgdkgikgdkgdkgdkgdkgdkgtkgdkgdkgdkgskgdkgdkgd---kgdkgekgskgd  1123
              G  G KGD+GDKG+ G  G  G+ G  G KGD+G KGD+GDKG+    G  GE+G KGD
Sbjct  2404  TGATGAKGDQGDKGETGATGATGSTGATGAKGDQGVKGDQGDKGETGATGATGEQGEKGD  2463

Query  1124  kgdkgdkgdkgdkgdkgdTATCEIVNTDGQTRVSACN  1160
              G +GDKG+KGD+GDKGDT         G+T  +   
Sbjct  2464  TGAEGDKGEKGDQGDKGDTGATGAQGIQGETGATGAT  2500


 Score = 445 bits (1145),  Expect = 3e-123, Method: Compositional matrix adjust.
 Identities = 491/1200 (41%), Positives = 619/1200 (52%), Gaps = 212/1200 (18%)

Query  95    kgekgetgpkgikgekgDR------------------------------GLKGEKGNNgd  124
             KG+KG+TG +GI+G KGD                               GL G  G  GD
Sbjct  2047  KGDKGDTGAQGIQGVKGDTGATGATGSTGATGTTGAKGDTGATGVQGPIGLTGADGAKGD  2106

Query  125   pgekgekgakgdkgesgekgakgdkgdkgdigekgekgdkgdigekgekgdkgdigekgd  184
              G KG++G KGDKG++G  G  G KGD G  G  G  G  G  GEKG+ G KGD G +G 
Sbjct  2107  TGAKGDQGEKGDKGDTGATGLTGAKGDTGATGATGSTGATGIQGEKGDTGAKGDTGAQGI  2166

Query  185   kgdlgekgekgdpgqkgekgdkgdfgdkgdkgdigekgdkgdigdkgeignkgdVGEKGS  244
             +G+ G  G  G  G  GE+G+KGD G+KGD G  GEKGDKGD G +G  G KGD G  G+
Sbjct  2167  QGETGATGATGSTGATGEQGEKGDTGEKGDTGAQGEKGDKGDAGAQGIQGEKGDTGATGA  2226

Query  245   KGDKGIDGTSILFGFGIPSPDLGVDGDLYLDANTDELYGKVNGQWIP----ITNLKGEKG  300
             +G++GI G +   G    +   G+ G +  +       G    Q I      T  KG+ G
Sbjct  2227  QGEQGIQGVTGATGATGNTGAQGIQG-IQGETGATGATGNTGAQGIQGETGTTGAKGDTG  2285

Query  301   DKGNKGIdgekgnkgdtgdkgidgs---------------------------------kg  327
              KG+KG  G  G+ G TG +GI G                                  KG
Sbjct  2286  AKGDKGDTGATGSTGATGVQGIQGEIGATGATGVQGEKGDKGDTGATGTTGAKGEQGDKG  2345

Query  328   dkgdtgnkgdigdkg------dqgikgdigdkgekgdigekgdkgekgi---kgdkgdig  378
             DKGDTG KGD GD G        G KGD GDKG+ G  GEKGD G  G+   KGD GD G
Sbjct  2346  DKGDTGAKGDKGDTGATGATGSTGAKGDQGDKGDTGAQGEKGDTGATGLTGAKGDTGDTG  2405

Query  379   ekgnkgdigdkgekgdkgidgdkgikgdkgdigekgdkgdigekgnkgekgdkgdkgdig  438
               G KGD GDKGE G  G  G  G  G KGD G KGD+GD GE G  G  G++G+KGD G
Sbjct  2406  ATGAKGDQGDKGETGATGATGSTGATGAKGDQGVKGDQGDKGETGATGATGEQGEKGDTG  2465

Query  439   ekgdkgdtgskgdkgdk------------gekgdkgdkgekgdi---gdkgekgd-----  478
              +GDKG+   KGD+GDK            GE G  G  G KGDI   GD+GEKGD     
Sbjct  2466  AEGDKGE---KGDQGDKGDTGATGAQGIQGETGATGATGAKGDIGAKGDQGEKGDTGATG  2522

Query  479   -------------------kgdkgdkgdkgdkgdkgdtgdkgdkgdkgd---------kg  510
                                KGD G KGD+GDKG+KGDTG KGD+GDKG+         +G
Sbjct  2523  STGAQGPIGLTGATGADGAKGDTGAKGDQGDKGEKGDTGAKGDQGDKGETGATGAQGIQG  2582

Query  511   dkgdNGTSILFGSGPPSPDLGMVGDLYIDVTTDELYGKVNAKMNDNIRVSAKVNVNKQIT  570
              KGD G +   G+     D G  GD   D       G   AK  D      K +  ++  
Sbjct  2583  VKGDQGDTGATGADGAKGDTGAKGDQG-DTGATGATGSTGAK-GDQGDKGDKGDQGEKGA  2640

Query  571   LQATGQWIPLTnlkgdkgdkgingnkgdkgekgdkgnpgTNagkgekgdkgdkgdagTSI  630
               +TG   P+    G  G  G +G KGD G KGD+G+ G    KG++GDKG+KGD G   
Sbjct  2641  TGSTGAQGPI----GLTGATGADGAKGDTGAKGDQGDTGATGAKGDQGDKGEKGDTGAKG  2696

Query  631   LFGQGAPDPNQGVDGDIYIDTLTGELYRKVNG-----LWVPEId-ikgdkgekgdkgnag  684
               G       QG+ G   +   TG +  K +         P +    G KG+KG+ G+ G
Sbjct  2697  DTG------AQGIQG---VTGATGSIGDKGDQGDKGDTGAPGVTGATGAKGDKGETGSTG  2747

Query  685   dkgTSGEKGDLgskgekgdt------------gekgdkgnkgdrgdkgikgdigskgdkg  732
               G +G  G  G +GEKGDT            G KGD G KGD+GD G  G  G+KGD G
Sbjct  2748  ATGATGSTGATGVQGEKGDTGAQGPIGLTGAAGAKGDTGAKGDKGDTGATGLTGAKGDTG  2807

Query  733   dignkgdkgdrgdkgikgdaglkgdkgdigqkgdkgtkgdrgdkgekgdaglkgnkgdig  792
               G  G KGD+GD G     G KGD+GD G+ G  G  G +GD G KGD G  G+ G  G
Sbjct  2808  ATGATGAKGDQGDTGA---TGAKGDQGDKGETGATGADGAKGDTGAKGDTGATGSTGAQG  2864

Query  793   lkgdkgtkgdrgdkgtkgdrgdk---------------------gdignkgdkgdkgtkg  831
             ++G+ G  G  G +G +GD+GD                      G  GN G +GD+G +G
Sbjct  2865  IQGETGATGSTGAQGIQGDKGDTGATGATGATGNTGAQGIQGETGATGNTGAQGDQGIQG  2924

Query  832   drgdkgvkgdkgdkgnkgdkgnigikgdkgdrsdkglkgdkgdkgdtgdiglkgdkgdig  891
              +G+ G  G  GDKG+ G+KG+ G KGDKGD   KG +G+KGD+GDTG  G +G +G+ G
Sbjct  2925  IQGETGATGATGDKGDTGEKGDTGEKGDKGDTGAKGDQGEKGDQGDTGATGAQGIQGETG  2984

Query  892   ekgikgdkgingskgykgdkgdkgskgdkgnkgdkgskgdkgdigikgskgd--------  943
               G  G  G  GS G +G +G  G+ G  G +G+KG+ G  G  G++G  G         
Sbjct  2985  ATGATGLTGATGSTGAQGIQGVTGATGATGEQGEKGNTGATGSTGVQGETGATGATGATG  3044

Query  944   -kgdkgdkgskgdkgdigskgdkgdkgdigtkgdkgtkgdkgikgdigskgdkgskgdkg  1002
              +G+KGD G+KGD G  G +G+KG+ G+ G  G KG +GD G  G  GS G+ G+KGD G
Sbjct  3045  IQGEKGDTGAKGDTGATGVQGEKGETGEKGDTGAKGDQGDTGATGATGSTGETGAKGDTG  3104

Query  1003  skgd---------------kgdigskgdkgdkgdkgskgdkgskgikgdkgdkgtkgdkg  1047
             +KGD                G  G+KGD+GDKGD G++G +G  G  G KGD G +G +G
Sbjct  3105  AKGDTGATGATGATGATGATGATGAKGDQGDKGDTGAQGIQGVTGATGAKGDTGAQGIQG  3164

Query  1048  ikgdk---gdkgikgdkgdkgdkgdkgikgdkgdkgdkgdkgdkgtkgdkgdkgdkgskg  1104
             I+G+K   G  G+ G+KGDKG+KGD G KGDKGD G  G  G +G +G KGDKGD G+ G
Sbjct  3165  IQGEKGATGATGVTGEKGDKGEKGDTGEKGDKGDTGATGSTGAQGIQGVKGDKGDTGATG  3224


 Score = 421 bits (1083),  Expect = 6e-116, Method: Compositional matrix adjust.
 Identities = 499/1330 (38%), Positives = 647/1330 (49%), Gaps = 321/1330 (24%)

Query  104   kgikgekgDRGLKGEKGNNgdpgekgekgakgdkgesgekgakgdkgdkgdigekgekgd  163
             +G+KG++G++G  GE G  G  G+KG+ GA G++G++G  G KGDKG+ G  G  G +G+
Sbjct  922   QGVKGDQGEKGNTGETGATGATGDKGDTGATGERGDTGATGEKGDKGETGATGATGAQGE  981

Query  164   kg---------------digekgekgdkgdigekgdkgdlgekgekgdpgqkgekgdkgd  208
             +G               D G++G+KG+ G  G  G +G +G  G  G  G KG+ G KGD
Sbjct  982   QGIQGVTGATGATGTTGDKGDQGDKGNTGATGSTGAQGPIGLTGATGADGAKGDAGAKGD  1041

Query  209   fgdkgdkgdigekgdkgdigdkgeignkg------------------------------d  238
              GDKG+ G  G  G +G IG  G  G  G                              D
Sbjct  1042  QGDKGETGATGSTGAQGPIGLSGATGADGAKGDTGTTGATGDKGDKGDTGATGTTGAKGD  1101

Query  239   VGEKGSKGDKGIDGTSILFGFGIPSPDLGVDGDLYLDANTDELYGKVNGQWIPITNLKGE  298
              GEKG  G  G+ G   L G      D G  GD           G    Q I    ++GE
Sbjct  1102  QGEKGDTGATGLQGPIGLTGADGAKGDTGAKGD----------QGDTGAQGIQ--GIQGE  1149

Query  299   KGDKGNKGIdgekgnkgdtgdkgidgskgdkgdtgnkgdigdkgdqgikgdigdkgekgd  358
              G  G  G  G +G KGDTG KG  G KGDKG+ G  G IG  G  G KGD GD+G+KG+
Sbjct  1150  TGATGATGSTGVQGEKGDTGAKGDQGDKGDKGEKGETGAIGATGATGAKGDQGDQGDKGE  1209

Query  359   igekgdkgekgikgdkgdigekg------------------nkgdigdkgekgdkgidg-  399
              G  G +G +G KGDKGD G  G                    GD GDKGE G +GI G 
Sbjct  1210  TGATGAQGIQGEKGDKGDTGATGATGNTGAQGIQGIQGIQGETGDKGDKGETGAQGIQGI  1269

Query  400   -----------------------------------------------dkgikgdkgdige  412
                                                             KG +GDKGD G 
Sbjct  1270  QGETGATGADGAKGDTGATGATGTTGAQGIQGIQGVTGATGATGATGAKGDQGDKGDTGA  1329

Query  413   kgdkgdigekgnkgekgdkgdkgdigekgdkgdtgskgdkgd------kgekgdkgdkge  466
              G +G IG  G  G KGD+GD G IG  G  G TG +G+KG+      KGE G KGD+G+
Sbjct  1330  TGAQGPIGLTGADGAKGDQGDTGVIGATGSTGATGVQGEKGETGATGEKGETGAKGDQGD  1389

Query  467   kgdigdkgekgdkgdkgdkgdkgdkgdkgdtgdkgdkgdkgdkgdkgdNGTSILFGSGPP  526
             KGD G  G KGD+GDKG+ G  G  G+KGDTG KGD G  G KGD+GD G +   G+   
Sbjct  1390  KGDTGATGAKGDQGDKGETGATGVTGEKGDTGAKGDTGATGAKGDQGDKGETGATGADGA  1449

Query  527   SPDLGMVGDLYIDVTTDELYGKVNAKMNDNIRVSAKVNVNKQITLQATGQWIPLTnlkgd  586
               D G  G   I   T     K +        +                    +  LKGD
Sbjct  1450  KGDTGDTGAQGIQGETGATGAKGDKGDTGAQGIQGIQGGTGATGATGATGEQGIQGLKGD  1509

Query  587   kgdkgingnkgdkgekgd------------------------------------kgnpgT  610
             KGD+   G+KGD+GEKGD                                     G  G 
Sbjct  1510  KGDQ---GDKGDQGEKGDTGAQGIQGIQGIQGETGATGATGETGATGETGATGATGEQGI  1566

Query  611   NagkgekgdkgdkgdagTSILFGQGAPDPNQGVDGDIYIDTLTGELYRKVNGLWVPEIdi  670
                KG++GDKGDKGD G +   G       QGV G+      TGE  + + G       +
Sbjct  1567  QGVKGDQGDKGDKGDTGATGEKGDTGAQGIQGVKGETGATGSTGE--QGIQG-------V  1617

Query  671   kgdkgekgdkgnagdkgTSGEKGDLgskgekgdtgekgdkgnkgdrgdkgikgdigskgd  730
             KGD+G+KGDKG+ G +G  G +G+ G+ G    TGE+G +G KGD+GDKG KGD G++G 
Sbjct  1618  KGDQGDKGDKGDTGAQGIQGIQGETGATGA---TGEQGIQGVKGDQGDKGDKGDTGAQGI  1674

Query  731   kgdignkgdkgdrgdkgikgdaglkgdkgdigqkgdkgtkg---------------drgd  775
             +G+   KGDKG+ G +GI+G  G+KG++GD G KGD G +G               ++G 
Sbjct  1675  QGE---KGDKGETGAQGIQGIQGVKGNQGDKGDKGDAGAQGIQGETGATGATGATGEQGI  1731

Query  776   kgekgdaglkgnkgdiglkgdkgtkgdrgdkgtkgdrgdkgdignkg-------------  822
             +G KGD G KG+KGD G +G +G KGD+GD G KG+ G  G  G +G             
Sbjct  1732  QGLKGDQGDKGDKGDTGAQGIQGLKGDQGDTGAKGETGATGATGTQGIQGVQGETGATGA  1791

Query  823   --------dkgdkgtkgdrgdkgvkgdkgdkgnkgdkgnigikgdkgdrsdkglkgdkgd  874
                      KGD G  G  G  GV+GDKG+ G  G  G+ G  G +GD+ D G KGDKGD
Sbjct  1792  TGATGTTGAKGDTGETGSTGATGVQGDKGETGATGATGSTGATGVQGDKGDTGAKGDKGD  1851

Query  875   kgdtgdiglkgdkgdigekgikgdkgingskgykgdkgdkgskgdkgnkgdkgskg----  930
              G  G+ G  G  G  G +GI+G+ G  G+ G  G  G+ G+KGDKG+ G++G +G    
Sbjct  1852  TGAQGEKGETGATGAQGIQGIQGETGATGATGETGATGETGAKGDKGDTGEQGIQGIQGE  1911

Query  931   -----------dkgdigikgskgdkgdkgdkgskgdkgdigskgdkgdkgdigtkgdkgt  979
                        ++G  G+KG KGD G+KG+ G++G +G+ G+ GDKG+KGD G  G  G 
Sbjct  1912  TGATGATGATGEQGIQGLKGEKGDSGEKGETGAQGIQGETGATGDKGEKGDTGATGSTGA  1971

Query  980   kgdkgikgdigs---kgdkgskgdkgskgdkgdigskgdkgdkgdkgs------------  1024
             +G +GI+GD G+   KGDKG KGD G+ G  G  G +G+KGDKGD GS            
Sbjct  1972  QGIQGIQGDTGATGEKGDKGDKGDTGATGSTGATGVQGEKGDKGDTGSTGAQGPIGLTGA  2031

Query  1025  ------kgdkgskgikgdkgdkgtkgdkgikgd---------------------------  1051
                   KGD G++G KGDKGD G +G +G+KGD                           
Sbjct  2032  TGADGAKGDTGAQGEKGDKGDTGAQGIQGVKGDTGATGATGSTGATGTTGAKGDTGATGV  2091

Query  1052  ------------kgdkgikgdkgdkgdkgd------------------------kgikgd  1075
                         KGD G KGD+G+KGDKGD                         GI+G+
Sbjct  2092  QGPIGLTGADGAKGDTGAKGDQGEKGDKGDTGATGLTGAKGDTGATGATGSTGATGIQGE  2151

Query  1076  kgdkgdkgdkgdkgtkgdkgdkgdkgskgdkgdkgdkgdkgek---gskgdkgdkgdkgd  1132
             KGD G KGD G +G +G+ G  G  GS G  G++G+KGD GEK   G++G+KGDKGD G 
Sbjct  2152  KGDTGAKGDTGAQGIQGETGATGATGSTGATGEQGEKGDTGEKGDTGAQGEKGDKGDAGA  2211

Query  1133  kgdkgdkgdT  1142
             +G +G+KGDT
Sbjct  2212  QGIQGEKGDT  2221


>gb|EJN41080.1| collagen triple helix repeat containing protein [Acanthamoeba 
polyphaga lentillevirus]
Length=1292

 Score = 438 bits (1127),  Expect = 6e-125, Method: Compositional matrix adjust.
 Identities = 376/700 (54%), Positives = 432/700 (62%), Gaps = 123/700 (18%)

Query  256  LFGFGIPSPDLGVDGDLYLDANTDELYGKVNGQWIPITNLKGEKGDKGNKGIdgekgnkg  315
              G GIPS   G +GD+YLD  T   Y K N  WI      G    KG KG         
Sbjct  16   FVGSGIPSSTFGKNGDIYLDRTTQYYYKKNNCIWIKYF-CNGYCCFKGCKG---------  65

Query  316  dtgdkgidgskgdkgdtgnkgdigdkgdqgikgdigdkgekgdigekgdkgekgikgdkg  375
              G     G KG+ G+ GN G+ G KG +GIKGDIGDKG KGDIGE              
Sbjct  66   --GFFCQKGDKGNNGNNGNNGEKGQKGLKGIKGDIGDKGSKGDIGE--------------  109

Query  376  digekgnkgdigdkgekgdkgidgdkgikgdkgd------------------igekgdkg  417
                   KGDIGDKG+ GDKGIDG+KG KGD GD                  IG+KG KG
Sbjct  110  -------KGDIGDKGDFGDKGIDGNKGSKGDIGDTGSKGDKGDKGDKGSKGDIGDKGSKG  162

Query  418  digekgnkgekgdkgdkgdigekgdkgdtgskgdkgdkge--------------------  457
            DIG KG+KG+ GDKG KGDIG KG KGD G+KGDKGD G                     
Sbjct  163  DIGVKGSKGDNGDKGSKGDIGVKGSKGDKGNKGDKGDNGLSILSGLDIPSPDLGMDGDLY  222

Query  458  ----------------------kgdkgdkgekgdigdkgekgdkgdkgdkgdkgdkgdkg  495
                                  KG+KG+ G KG  GD G KG+KG KGDKG  GDKGDKG
Sbjct  223  LDTITDELYKKINGEWIEITNLKGEKGEIGSKGTKGDDGNKGNKGIKGDKGTTGDKGDKG  282

Query  496  dtgdkgdkgdkgdkgdkgdNGTSILFGSGPPSPDLGMVGDLYIDVTTDELYGKVNAKMND  555
            D G+KGD GDKGD G KG+ G            ++G  GD+  D   D + G   +K   
Sbjct  283  DVGNKGDAGDKGDAGKKGEKG------------EMGNKGDIG-DKGNDGIKGDFGSKGYK  329

Query  556  NIRVSAKVNVNKQITLQATGQWIPLTnlkgdkgdkgingnkgdkgekgdkgnpgTNagkg  615
              + S     N                 KGD+GDKG  G+KGDKG+ G KGN G+   KG
Sbjct  330  GDKGSKGTKGNN--------------GFKGDRGDKGDKGSKGDKGDNGIKGNKGSKGDKG  375

Query  616  ekgdkgdkgdagTSILFGQGAPDPNQGVDGDIYIDTLTGELYRKVNGLWVPEIdikgdkg  675
            + G KG+KG++G+SILFG G PD NQG DGDIYIDTLTGELYRKVNGLWVPEIDIKGDKG
Sbjct  376  DNGIKGEKGESGSSILFGMGLPDQNQGEDGDIYIDTLTGELYRKVNGLWVPEIDIKGDKG  435

Query  676  ekgdkgnagdkgTSGE---KGDLgskgekgdtgekgdkgnkgdrgdkgikgdigskgdkg  732
            EKGD+GN GDKG  G+   KGD G KGEKG+ G+KGD G KGD+G+ G KGDIG KG+KG
Sbjct  436  EKGDRGNVGDKGEKGDIGLKGDKGEKGEKGNVGDKGDIGTKGDKGNVGDKGDIGIKGEKG  495

Query  733  dignkgdkgdrgdkgikgdaglkgdkgdigqkgdkgtkgdrgdkgekgdaglkgnkgdig  792
            DIG KGD G++GDKG KGD G KG+ G+ G+KGDKG KGD G+KGEKGD G+KG+KG+ G
Sbjct  496  DIGTKGDIGNKGDKGDKGDIGNKGNIGNKGEKGDKGVKGDIGEKGEKGDKGVKGDKGEKG  555

Query  793  lkgdkgtkgdrgdkgtkgdrgdkgdignkgdkgdkgtkgdrgdkgvkgdkgdkgnkgdkg  852
             KG+KG KG++GDKG KGD+G+KGD GNKGDKG+KG KGD GDKG KGD GDKGNKGDKG
Sbjct  556  EKGEKGEKGEKGDKGNKGDKGNKGDKGNKGDKGNKGDKGDNGDKGDKGDNGDKGNKGDKG  615

Query  853  nigikgdkgdrsdkglkgdkgdkgdtgdiglkgdkgdige  892
            + G KGDKGD  DKG KGDKGD GD GD G KGDKG+ G 
Sbjct  616  DNGDKGDKGDNGDKGNKGDKGDNGDKGDNGDKGDKGESGS  655


 Score = 428 bits (1101),  Expect = 1e-121, Method: Compositional matrix adjust.
 Identities = 378/737 (51%), Positives = 442/737 (60%), Gaps = 136/737 (18%)

Query  24   VQKNVIRVCENEPNTFVGSGIPSQIIGKQGDIYLDRITRIYYKKINGVWVKNVCNNHRCC  83
            +QKN    C++   TFVGSGIPS   GK GDIYLDR T+ YYKK N +W+K  CN + CC
Sbjct  1    MQKNFKNTCDSVSETFVGSGIPSSTFGKNGDIYLDRTTQYYYKKNNCIWIKYFCNGY-CC  59

Query  84   YPKECKGNPHTkgekgetgpkgikgekgDRGLKGEKGNNgdpgekgekgakgdkgesgek  143
            + K CKG              G   +KGD+G  G  GNNG+ G+KG KG KGD G     
Sbjct  60   F-KGCKG--------------GFFCQKGDKGNNGNNGNNGEKGQKGLKGIKGDIG-----  99

Query  144  gakgdkgdkgdigekgekgdkgdigekgekgdkgdigekgdkgdlgekgekgdpgqkgek  203
                DKG KGDIGEKG      DIG+KG+ GDKG  G KG KGD+G+ G KGD G KG+K
Sbjct  100  ----DKGSKGDIGEKG------DIGDKGDFGDKGIDGNKGSKGDIGDTGSKGDKGDKGDK  149

Query  204  gdkgdfgdkgdkgdigekgdkgdigdkg---eignkgdVGEKGSKGDKGIDGTSILFGFG  260
            G KGD GDKG KGDIG KG KGD GDKG   +IG KG  G+KG+KGDKG +G SIL G  
Sbjct  150  GSKGDIGDKGSKGDIGVKGSKGDNGDKGSKGDIGVKGSKGDKGNKGDKGDNGLSILSGLD  209

Query  261  IPSPDLGVDGDLYLDANTDELYGKVNGQWIPITNLKGEKGD---KGNKGIdgekgnkgdt  317
            IPSPDLG+DGDLYLD  TDELY K+NG+WI ITNLKGEKG+   KG KG DG KGNKG  
Sbjct  210  IPSPDLGMDGDLYLDTITDELYKKINGEWIEITNLKGEKGEIGSKGTKGDDGNKGNKGIK  269

Query  318  gdkgidgskgdkgdtgnkgdigdkgdqgikgdigdkgekgdige------kgdkgekgik  371
            GDKG  G KGDKGD GNKGD GDKGD G KG+ G+ G KGDIG+      KGD G KG K
Sbjct  270  GDKGTTGDKGDKGDVGNKGDAGDKGDAGKKGEKGEMGNKGDIGDKGNDGIKGDFGSKGYK  329

Query  372  gdkgdigekgnkgdigdkgekgdkgidgdkgikgdkgdigekgdkgdigekgnkge----  427
            GDKG  G KGN G  GD+G+KGDKG  GDKG  G KG+ G KGDKGD G KG KGE    
Sbjct  330  GDKGSKGTKGNNGFKGDRGDKGDKGSKGDKGDNGIKGNKGSKGDKGDNGIKGEKGESGSS  389

Query  428  -----------kgdkgd------------------------kgdigekgdkgdtgskgdk  452
                       +G+ GD                        KGD GEKGD+G+ G KG+K
Sbjct  390  ILFGMGLPDQNQGEDGDIYIDTLTGELYRKVNGLWVPEIDIKGDKGEKGDRGNVGDKGEK  449

Query  453  gdkgekgdkgdkgekgdigdkgekgdkgdkgdkgdkgd---kgdkgdtgdkgdkgdkgdk  509
            GD G KGDKG+KGEKG++GDKG+ G KGDKG+ GDKGD   KG+KGD G KGD G+KGDK
Sbjct  450  GDIGLKGDKGEKGEKGNVGDKGDIGTKGDKGNVGDKGDIGIKGEKGDIGTKGDIGNKGDK  509

Query  510  gdkgdNGTSILFGSGPPSPDLGMVGDLYIDVTTDELYGKVNAKMNDNIRVSAKVNVNKQI  569
            GDKGD G     G+     D G+ GD+          G+   K +  ++        K  
Sbjct  510  GDKGDIGNKGNIGNKGEKGDKGVKGDI----------GEKGEKGDKGVKGDKGEKGEKGE  559

Query  570  TLQATGQWIPLTnlkgdkgdkgingnkgdkgekgdkgnpgTNagkgekgdkgdkgdagTS  629
              +   +       KGDKG+KG  GNKGDKG KGDKG+ G    KG+ GDKG+KGD    
Sbjct  560  KGEKGEKGDKGN--KGDKGNKGDKGNKGDKGNKGDKGDNGDKGDKGDNGDKGNKGD----  613

Query  630  ILFGQGAPDPNQGVDGDIYIDTLTGELYRKVNGLWVPEIdikgdkgekgdkgnagdkgTS  689
                       +G +GD                        KGDKG+ GDKGN GDKG +
Sbjct  614  -----------KGDNGD------------------------KGDKGDNGDKGNKGDKGDN  638

Query  690  GEKGDLgskgekgdtge  706
            G+KGD G KG+KG++G 
Sbjct  639  GDKGDNGDKGDKGESGS  655


 Score = 358 bits (919),  Expect = 4e-98, Method: Compositional matrix adjust.
 Identities = 305/662 (46%), Positives = 363/662 (55%), Gaps = 161/662 (24%)

Query  514   dNGTSILFGSGPPSPDLGMVGDLYIDVTTDELYGKVNAKMNDNIRVSAKVNVNKQITLQA  573
             D+ +    GSG PS   G  GD+Y+D TT   Y K N        +  K   N     + 
Sbjct  10    DSVSETFVGSGIPSSTFGKNGDIYLDRTTQYYYKKNNC-------IWIKYFCNGYCCFKG  62

Query  574   T--GQWIP--------------------LTnlkgd---------------------kgdk  590
                G +                      L  +KGD                      GDK
Sbjct  63    CKGGFFCQKGDKGNNGNNGNNGEKGQKGLKGIKGDIGDKGSKGDIGEKGDIGDKGDFGDK  122

Query  591   gingnkgdk------------------------gekgdkgnpgTNagkgekgdkg-----  621
             GI+GNKG K                        G+KG KG+ G    KG+ GDKG     
Sbjct  123   GIDGNKGSKGDIGDTGSKGDKGDKGDKGSKGDIGDKGSKGDIGVKGSKGDNGDKGSKGDI  182

Query  622   -------------dkgdagTSILFGQGAPDPNQGVDGDIYIDTLTGELYRKVNGLWVPEI  668
                          DKGD G SIL G   P P+ G+DGD+Y+DT+T ELY+K+NG W+   
Sbjct  183   GVKGSKGDKGNKGDKGDNGLSILSGLDIPSPDLGMDGDLYLDTITDELYKKINGEWIEIT  242

Query  669   dikgdkgekgdkgnagdkgTSGEKGDLgskgekgdtgekgdkgnkgdrgdkgikgdigsk  728
             ++KG+KGE G KG  GD G  G KG  G KG  GD G+KGD GNKGD GD   KGD G K
Sbjct  243   NLKGEKGEIGSKGTKGDDGNKGNKGIKGDKGTTGDKGDKGDVGNKGDAGD---KGDAGKK  299

Query  729   gdkgdignkgdkgdrgdkgikgdaglkgdkgdigqkgdkgtkgdrgdkgekgdaglkgnk  788
             G+KG++GNKGD GD+G+ GIKGD G KG KGD G KG KG  G +GD+G+KGD G KG+K
Sbjct  300   GEKGEMGNKGDIGDKGNDGIKGDFGSKGYKGDKGSKGTKGNNGFKGDRGDKGDKGSKGDK  359

Query  789   gdiglkgdkgtkgdrgdkgtkgdrgdkg------------dignkgd-------------  823
             GD G+KG+KG+KGD+GD G KG++G+ G            + G  GD             
Sbjct  360   GDNGIKGNKGSKGDKGDNGIKGEKGESGSSILFGMGLPDQNQGEDGDIYIDTLTGELYRK  419

Query  824   -----------kgdkgtkgdrgdkgvkgdkgdkgnkgdkgnigikgdkgdrsdkglkgdk  872
                        KGDKG KGDRG+ G KG+KGD G KGDKG  G KG+ GD+ D G KGDK
Sbjct  420   VNGLWVPEIDIKGDKGEKGDRGNVGDKGEKGDIGLKGDKGEKGEKGNVGDKGDIGTKGDK  479

Query  873   gdkgdtgdiglkgdkgdigekgikgdkgingskgykgdkgdkgskgdkgnkgdkgskgdk  932
             G+ GD GDIG+KG+KGDIG KG  G+      KG KGDKGD G+KG+ GNKG+KG KG K
Sbjct  480   GNVGDKGDIGIKGEKGDIGTKGDIGN------KGDKGDKGDIGNKGNIGNKGEKGDKGVK  533

Query  933   gdigikgskgdkg------------------------dkgdkgskgdkgdigskgdkgdk  968
             GDIG KG KGDKG                        +KGDKG+KGDKG+ G KG+KGDK
Sbjct  534   GDIGEKGEKGDKGVKGDKGEKGEKGEKGEKGEKGDKGNKGDKGNKGDKGNKGDKGNKGDK  593

Query  969   gdigtkgdkgtkgdkgikgdigskgdkgskgdkgskgdkgdigskgdkgdkgdkgskgdk  1028
             GD G KGDKG  GDKG KGD G  GDKG KGD G KG+KGD G  GDKGD GDKG KG+ 
Sbjct  594   GDNGDKGDKGDNGDKGNKGDKGDNGDKGDKGDNGDKGNKGDKGDNGDKGDNGDKGDKGES  653

Query  1029  gs  1030
             GS
Sbjct  654   GS  655


 Score = 253 bits (646),  Expect = 1e-64, Method: Compositional matrix adjust.
 Identities = 195/572 (34%), Positives = 287/572 (50%), Gaps = 45/572 (8%)

Query  1401  igssiRGYCS----SGSLISLGPNSNGSIINATVNNFST-LITSSGV-----NGSSIVAR  1450
             I S+  GY +    SGS  S G N+NG I +  + +F   + TSSGV     +GS     
Sbjct  730   INSTAMGYHTQATGSGSF-SFGNNTNGIISSNGIGSFVMGITTSSGVIISEGDGSIASGY  788

Query  1451  ANNSGLISISGNCFGSQFVFNSINGGNITIGSTHAGSQIVGSANTSGIITVVGGLNGTLV  1510
             + NS  I I  N   S     SI+G ++ +   + GS I+GS+ T  I+    G   +L+
Sbjct  789   STNSSTIEIQNNSLSSIIHGYSISGSSMRLMEGNIGSMIIGSSETGSIVQSGSGSIASLI  848

Query  1511  AANssstsgvristsFGSLLAGNATTGGWFRPGQAQGSVIAGQASASG-VILTAFNAGCN  1569
                ++S +    S S+GS + G +  G         GS I+G  + +G + +   + G  
Sbjct  849   NVRATSGTISIGSMSYGSKIFGYSNNGTITISDNVHGSQISGIVTNNGQMTIGTLSHGSY  908

Query  1570  VIGYANRGSTLGINQNAFGYSVMGYADLNSTITSNALGANACRIMGYALNNSTIFMDSLV  1629
             + GYA+  ST+ I  N+FG   +G A  N TI +  L +  CRI G+ L+     + +  
Sbjct  909   LHGYADTSSTISIGTNSFGSECIGLAQNNGTINNGDL-SFGCRISGWTLSG---LLSTGS  964

Query  1630  AANATDLFGYANNSGVIQAADQCAGALARGVAQNNSSIVTRGN--GSMTFGFSNNNSTIF  1687
              +  T L+G A NSG+I  + +  G    G       I    N  G++  G ++ + TI 
Sbjct  965   GSCGTILYGVAVNSGIINTSGRNFGCFVGGYCAYYGKITIGANSFGTICHGTADASGTIL  1024

Query  1688  TGQFSDGCFVGGYANsggtistgstsPASHVFGFS-NSGSFITTGNN-------------  1733
              G  S G  V G  +S GTIS GST+  S + G++ NSGS I+ GNN             
Sbjct  1025  VGTNSTGNLVVG--SSQGTISLGSTNFGSVILGYTENSGSIISDGNNRGIFMHGYSSSAS  1082

Query  1734  ------TNASTVFGYATANSTITTGANSNGSLAVGYTGSSGELLGALGQTSFAIGRNNTa  1787
                   +  + + GY T+ S I    +  GS   GY  SSGE+   L   SFA GRNNT 
Sbjct  1083  LYTASGSCGTVLMGYGTSGSAIN--VSGLGSFTFGYCPSSGEITQVLANGSFAFGRNNTT  1140

Query  1788  sgaysgaigissyaNMEGSFAHSSFQDTVNPVSAGRSQNIKVMGRKVGTQIVLANGSYAT  1847
                 S ++G  + + M GS A SSF  + NP+ AG +Q IKV+ R + T+ VLA+G++ T
Sbjct  1141  VSENSFSLGYGARSYMPGSMAFSSFATSGNPLRAGSAQTIKVLTRNLNTEFVLADGNFPT  1200

Query  1848  LPYDGYGDVFARLIGSSGTAVGLTFQVTRTAGTYTVAPPITPSGG-ILWLSPSGVAAPPL  1906
             LPY GYG++ A++IGSSGT   L FQV     T+TV  P TP+GG I++ +P  V+  P 
Sbjct  1201  LPYTGYGNIKAKIIGSSGTMSVLYFQVFFDGSTHTVTIPTTPAGGQIVYSNPVAVSPAPT  1260

Query  1907  AITALGTSGFTITLTD--AQNYNCYFDIVNYS  1936
                     GF++T+ +   Q +   F IVN S
Sbjct  1261  FTPVATVPGFSVTIANPGTQTFVASFGIVNIS  1292


 Score = 192 bits (487),  Expect = 1e-45, Method: Compositional matrix adjust.
 Identities = 170/340 (50%), Positives = 208/340 (61%), Gaps = 51/340 (15%)

Query  89   KGNPHTkgekgetgpkgikgekgDRGLKGEKGNNgdpgekgekgakgdkgesgekgakg-  147
            KG+  +KG KG  G KG +G+KGD+G KG+KG+NG  G KG KG KGD G  GEKG  G 
Sbjct  329  KGDKGSKGTKGNNGFKGDRGDKGDKGSKGDKGDNGIKGNKGSKGDKGDNGIKGEKGESGS  388

Query  148  -----------dkgdkgdi------------------------gekgekgdkgdigekge  172
                       ++G+ GDI                        G+KGEKGD+G++G+KGE
Sbjct  389  SILFGMGLPDQNQGEDGDIYIDTLTGELYRKVNGLWVPEIDIKGDKGEKGDRGNVGDKGE  448

Query  173  kgd---kgdigekgdkgdlgekgekgdpgqkgekgdkgdfgdkgdkgdigekgd---kgd  226
            KGD   KGD GEKG+KG++G+KG+ G  G KG  GDKGD G KG+KGDIG KGD   KGD
Sbjct  449  KGDIGLKGDKGEKGEKGNVGDKGDIGTKGDKGNVGDKGDIGIKGEKGDIGTKGDIGNKGD  508

Query  227  igdkgeignkgdVGEKGSKGDKGIDGTSILFGFGIPSPDLGVDGDLYLDANTDELYGKVN  286
             GDKG+IGNKG++G KG KGDKG+ G            + G  GD  +  +  E   K  
Sbjct  509  KGDKGDIGNKGNIGNKGEKGDKGVKG---------DIGEKGEKGDKGVKGDKGEKGEKGE  559

Query  287  GQWIPITNLKGEKGDKGNKGIdgekgnkgdtgdkgidgskgdkgdtgnkgdigdkgdqgi  346
                     KG KGDKGNKG  G KG+KG+ GDKG +G KGDKGD G+KG+ GDKGD G 
Sbjct  560  KGEKGEKGDKGNKGDKGNKGDKGNKGDKGNKGDKGDNGDKGDKGDNGDKGNKGDKGDNGD  619

Query  347  kgdigdkgekgdigekgdkgekgikgdkgdigekgnkgdi  386
            KGD GD G+KG+ G+KGD G+KG  GDKGD GE G+   I
Sbjct  620  KGDKGDNGDKGNKGDKGDNGDKGDNGDKGDKGESGSSCQI  659


 Score = 175 bits (444),  Expect = 1e-40, Method: Compositional matrix adjust.
 Identities = 157/339 (46%), Positives = 192/339 (57%), Gaps = 97/339 (29%)

Query  33   ENEPNTFVGSGIPSQIIGKQGDIYLDRITRIYYKKINGVWVKNVCNNHRCCYPKECKGNP  92
            E+  +   G G+P Q  G+ GDIY+D +T   Y+K+NG+WV  +          + KG+ 
Sbjct  385  ESGSSILFGMGLPDQNQGEDGDIYIDTLTGELYRKVNGLWVPEI----------DIKGD-  433

Query  93   HTkgekgetgpkgikgekgDRGLKGEKGNNgdpgekgekgakgdkgesgekgakgdkgdk  152
              KGEKG+ G  G KGEKGD GLKG+KG      EKGEKG  GDKG+ G KG KG+ GDK
Sbjct  434  --KGEKGDRGNVGDKGEKGDIGLKGDKG------EKGEKGNVGDKGDIGTKGDKGNVGDK  485

Query  153  gdigekgekgd---kgdigekgekgdkgdigekgdkgdlgekgekg---dpgqkgekgdk  206
            GDIG KGEKGD   KGDIG KG+KGDKGDIG KG+ G+ GEKG+KG   D G+KGEKGDK
Sbjct  486  GDIGIKGEKGDIGTKGDIGNKGDKGDKGDIGNKGNIGNKGEKGDKGVKGDIGEKGEKGDK  545

Query  207  g---------------------------dfgdkgdkgdigekgdkgdigdkgeignkgdV  239
            G                           D G+KGDKG+ G+KG+KGD GD G+ G+KGD 
Sbjct  546  GVKGDKGEKGEKGEKGEKGEKGDKGNKGDKGNKGDKGNKGDKGNKGDKGDNGDKGDKGDN  605

Query  240  GEKGSKGDKGIDGTSILFGFGIPSPDLGVDGDLYLDANTDELYGKVNGQWIPITNLKGEK  299
            G+KG+KGDKG               D G  GD                        KG+ 
Sbjct  606  GDKGNKGDKG---------------DNGDKGD------------------------KGDN  626

Query  300  GDKGNKGIdgekgnkgdtgdkgidgskgdkgdtgnkgdi  338
            GDKGN      KG+KGD GDKG +G KGDKG++G+   I
Sbjct  627  GDKGN------KGDKGDNGDKGDNGDKGDKGESGSSCQI  659


>gb|EJN40656.1| collagen triple helix repeat containing protein [Acanthamoeba 
polyphaga lentillevirus]
Length=1360

 Score = 435 bits (1119),  Expect = 2e-123, Method: Compositional matrix adjust.
 Identities = 417/918 (45%), Positives = 489/918 (53%), Gaps = 237/918 (26%)

Query  216  gdigekgdkgdigdkgeignkgdVGEKGSKGDKGIDGTSILFGFGIPSPDLGVDGDLYLD  275
            G+ GEKG  G IG KG+ G  G+ G +G KG+KG++G++ILFG G P P  G +GD+Y+D
Sbjct  91   GEKGEKGQIGHIGHKGDKGQMGNQGIQGFKGEKGLNGSTILFGQGFPPPYEGENGDVYID  150

Query  276  ANTDELYGKVNGQWIPITNLKGEKGDKGNKGIdgekgnkgdtgdkgidgskgdkgdtgnk  335
             NT  +Y K+NG WIP   LKG +G+KG  G  G KG  G +  KG  GSKGDKG+ G+K
Sbjct  151  ENTGIMYKKINGIWIPQVGLKGSQGEKGENGQKGLKGESGSSAFKGDKGSKGDKGNNGDK  210

Query  336  gdigdkgdqg------ikgdigdkgekgdige---------kgdkgekgikgd------k  374
            GD G+ G +G       KGD GDKGE G  GE         KGDKGE GIKG+      K
Sbjct  211  GDKGETGMKGESGSAVFKGDKGDKGETGIKGESGSAVFKGDKGDKGETGIKGESGSAVFK  270

Query  375  gdigekgnkgdigdkgekgdkgidgdkgikgdkgdigekgdkgdigekgnkgekgdkgdk  434
            GD G+KGN G+ GDKG+KG KG  GD GIKGDKG  G  G KGD GEKG+ GEKGD G K
Sbjct  271  GDKGDKGNSGE-GDKGDKGTKGDKGDPGIKGDKGSDGINGVKGDNGEKGDNGEKGDNGSK  329

Query  435  gdigekgdkgdtgskgdkgdkgekgd--------kgdkgekgdigdkge------kgdkg  480
            GD GEKG KGD G KGDKG KG KGD        KGDKGEKG+ G KGE      KGDKG
Sbjct  330  GDNGEKGSKGDNGLKGDKGVKGNKGDSEEGAKGEKGDKGEKGETGQKGESGSAVFKGDKG  389

Query  481  dkgdkgdkgdkgdkgdtgdkgdkgdkgdkgdkgdNGTSILFGSGPPSPDLGMVGDLYIDV  540
            DKG KG+ G    KGD G+ G KGDKG+KG+KG+ G+SILFG G PSPDLG  GD+YID 
Sbjct  390  DKGSKGESGSAVFKGDKGNNGSKGDKGNKGEKGEAGSSILFGQGIPSPDLGNDGDIYIDD  449

Query  541  TTDELYGKVNAKMNDNIRVSAKVNVNKQITLQATGQWIPLTnlkgdkgdkgingnkgdkg  600
             T  LY K+N                        G W+P T++KGDKGDKG  G KG+ G
Sbjct  450  NTGTLYKKLN------------------------GIWVPQTDIKGDKGDKGSQGIKGESG  485

Query  601  e---kgdkgnpgTNagkge------kgdkgdkgdagTSILFGQGAPDPNQGVDGDIYIDT  651
                KGDKG  G+   KGE      KGDKGDKG+ GT    G      ++G  G+     
Sbjct  486  SAVFKGDKGEKGSQGTKGESGSAVFKGDKGDKGETGTKGESGSAVFKGDKGDKGETGTKG  545

Query  652  LTGELYRKVNGLWVPEId------------------ikgdkgekgdkgnagdkgTSGEKG  693
             +G    K +                          IKG+ G+  +KG+ GDKG  G+KG
Sbjct  546  ESGSAVFKGDKGNKGNKGNKGNKGNKGNKGDKGTQGIKGESGQAANKGDKGDKGIKGDKG  605

Query  694  DLgskgekgdtgekgdkgnkgdrgdkgikgdigskgdkgdignkgdkgdrgdkgikgd--  751
            + G+KG+KG+TG KG+ G KG  GDKGIKGD G  G KGDIG KG KG+ G KG  G+  
Sbjct  606  NKGNKGDKGETGIKGNIGEKGLNGDKGIKGDKGETGTKGDIGEKGTKGETGTKGDIGEKG  665

Query  752  -------------------------------aglkgdkgdi------------------g  762
                                            G+KG+ G                    G
Sbjct  666  TKGDKGDKGDKGDKGDKGDKGNKGNKGDIGSQGIKGESGSAVFKGDKGDKGDKGDKGIKG  725

Query  763  qkgdkgtkgdrgdkgekgdaglkgnkgdiglkgdkgtkgdrgdkgtkgdrgdkgdignkg  822
            +KG+KG KGD+G+KG KGD G KG+KGD G KG  G KG +GDKG KGD+GDKG+IG KG
Sbjct  726  EKGEKGNKGDKGNKGSKGDKGEKGSKGDKGNKGANGDKGVKGDKGMKGDKGDKGNIGFKG  785

Query  823  dkgdkgtkgdrgdkgvkgdkgdkgnkgdkgnigikgd-----------------------  859
            DKG KG KGD+G KG KG KGDKG KGDKG  G+KGD                       
Sbjct  786  DKGSKGDKGDKGIKGEKGIKGDKGTKGDKGIKGVKGDKGIKGDKGDKGNKGDKGDKGDKG  845

Query  860  -------------------kgdrsdkglkgdkgdkgdtg---------------------  879
                               KGD+ D G KGDKG KGDTG                     
Sbjct  846  DKGIKGDKGDKGDKGSKGNKGDKGDIGFKGDKGVKGDTGTKGVKGDKGDKGDKGDKGDKG  905

Query  880  ------diglkgdkgdigekgikgdkgingskg---------------------------  906
                    G KGDKGDIG KG KGDKG+ G KG                           
Sbjct  906  DKGDKGIKGSKGDKGDIGSKGSKGDKGVKGDKGNIGDKGDKGDKGDKGIKGDKGDKGIKG  965

Query  907  ---ykgdkgdkgskgdkg  921
                KGDKGDKGSKGDKG
Sbjct  966  DKGSKGDKGDKGSKGDKG  983


 Score = 363 bits (932),  Expect = 2e-99, Method: Compositional matrix adjust.
 Identities = 405/977 (41%), Positives = 481/977 (49%), Gaps = 373/977 (38%)

Query  507   gdkgdkgdNGTSILFGSGPPSPDLGMVGDLYIDVTTDELYGKVNAKMNDNIRVSAKVNVN  566
             G KGDKG  G+ I   +G P  +LG+ GDLYI+  TD+LY     K ND           
Sbjct  37    GIKGDKGLTGSRIFLRNGVPQNNLGVNGDLYINSFTDDLY----VKNND-----------  81

Query  567   KQITLQATGQWIPLTnlkgdkgdkgingnkgdkgekgdkgnpgTNagkgekgdkgdkgda  626
                       W  + NL G+KG+KG  G+ G KG+KG  GN G       +G KG+KG  
Sbjct  82    ---------FWSLVGNLTGEKGEKGQIGHIGHKGDKGQMGNQGI------QGFKGEKGLN  126

Query  627   gTSILFGQGAPDPNQGVDGDIYIDTLTGELYRKVNGLWVPEIdikgdkgekgdkgnagdk  686
             G++ILFGQG P P +G +GD+YID  TG +Y+K+NG+W+P++ +KG +GEKG+ G  G K
Sbjct  127   GSTILFGQGFPPPYEGENGDVYIDENTGIMYKKINGIWIPQVGLKGSQGEKGENGQKGLK  186

Query  687   gTSGE---KGDLgskgekgdtgekgdkg--------------------------------  711
             G SG    KGD GSKG+KG+ G+KGDKG                                
Sbjct  187   GESGSSAFKGDKGSKGDKGNNGDKGDKGETGMKGESGSAVFKGDKGDKGETGIKGESGSA  246

Query  712   ----nkgdrgdkgikgdigs---kgdkgdign--kgdkgdrgdkgikgdaglkgdkg---  759
                 +KGD+G+ GIKG+ GS   KGDKGD GN  +GDKGD+G KG KGD G+KGDKG   
Sbjct  247   VFKGDKGDKGETGIKGESGSAVFKGDKGDKGNSGEGDKGDKGTKGDKGDPGIKGDKGSDG  306

Query  760   ------------digqkgdkgtkgdrgdkgekgdaglkgnkgdiglkgd--kgtkgdrgd  805
                         D G+KGD G+KGD G+KG KGD GLKG+KG  G KGD  +G KG++GD
Sbjct  307   INGVKGDNGEKGDNGEKGDNGSKGDNGEKGSKGDNGLKGDKGVKGNKGDSEEGAKGEKGD  366

Query  806   kgtkgd------------rgdkgdignkgd------kgdkgtkgdrgdkgvkgdkgd---  844
             KG KG+            +GDKGD G+KG+      KGDKG  G +GDKG KG+KG+   
Sbjct  367   KGEKGETGQKGESGSAVFKGDKGDKGSKGESGSAVFKGDKGNNGSKGDKGNKGEKGEAGS  426

Query  845   ------------------------------------------kgnkgdkgnigikgd---  859
                                                       KG+KGDKG+ GIKG+   
Sbjct  427   SILFGQGIPSPDLGNDGDIYIDDNTGTLYKKLNGIWVPQTDIKGDKGDKGSQGIKGESGS  486

Query  860   ---kgdrsdkg------------lkgdkgdkgdtgdig------lkgdkgdige------  892
                KGD+ +KG             KGDKGDKG+TG  G       KGDKGD GE      
Sbjct  487   AVFKGDKGEKGSQGTKGESGSAVFKGDKGDKGETGTKGESGSAVFKGDKGDKGETGTKGE  546

Query  893   ---------------------------------kgikgdkgingskgykgdkgdkgskgd  919
                                              +GIKG+ G   +KG KGDKG KG KG+
Sbjct  547   SGSAVFKGDKGNKGNKGNKGNKGNKGNKGDKGTQGIKGESGQAANKGDKGDKGIKGDKGN  606

Query  920   kgnkgdkgskgdkgdigikgskgdkgdkgdkgskgdkgdigskgdkgd---kgdi-----  971
             KGNKGDKG  G KG+IG KG  GDKG KGDKG  G KGDIG KG KG+   KGDI     
Sbjct  607   KGNKGDKGETGIKGNIGEKGLNGDKGIKGDKGETGTKGDIGEKGTKGETGTKGDIGEKGT  666

Query  972   -------------------------------gtkgdkgt---------------------  979
                                            G KG+ G+                     
Sbjct  667   KGDKGDKGDKGDKGDKGDKGNKGNKGDIGSQGIKGESGSAVFKGDKGDKGDKGDKGIKGE  726

Query  980   kgdkgikgdigskgdkgskgdkgskgdkgdigskgdkgdkgdkgskgdkgskgikgdkgd  1039
             KG+KG KGD G+KG KG KG+KGSKGDKG+ G+ GDKG KGDKG KGDKG KG  G KGD
Sbjct  727   KGEKGNKGDKGNKGSKGDKGEKGSKGDKGNKGANGDKGVKGDKGMKGDKGDKGNIGFKGD  786

Query  1040  kgtkgdkgikgdkgdkgikgdkgdkgdkgdkgikgdkg----------------------  1077
             KG+KGDKG KG KG+KGIKGDKG KGDKG KG+KGDKG                      
Sbjct  787   KGSKGDKGDKGIKGEKGIKGDKGTKGDKGIKGVKGDKGIKGDKGDKGNKGDKGDKGDKGD  846

Query  1078  --------------------dkgdkgdkgdkgtkgdkg---------d------------  1096
                                 DKGD G KGDKG KGD G         D            
Sbjct  847   KGIKGDKGDKGDKGSKGNKGDKGDIGFKGDKGVKGDTGTKGVKGDKGDKGDKGDKGDKGD  906

Query  1097  ---kgdkgskgdkgdkgdkgdkgekgskgdkgd---------------------------  1126
                KG KGSKGDKGD G KG KG+KG KGDKG+                           
Sbjct  907   KGDKGIKGSKGDKGDIGSKGSKGDKGVKGDKGNIGDKGDKGDKGDKGIKGDKGDKGIKGD  966

Query  1127  ---kgdkgdkgdkgdkg  1140
                KGDKGDKG KGDKG
Sbjct  967   KGSKGDKGDKGSKGDKG  983


 Score = 337 bits (864),  Expect = 5e-91, Method: Compositional matrix adjust.
 Identities = 311/688 (45%), Positives = 368/688 (53%), Gaps = 224/688 (33%)

Query  34   NEPNTFVGSGIPSQIIGKQGDIYLDRITRIYYKKINGVWVKNVCNNHRCCYPKECKGNPH  93
            N      G G P    G+ GD+Y+D  T I YKKING+W+  V             G   
Sbjct  126  NGSTILFGQGFPPPYEGENGDVYIDENTGIMYKKINGIWIPQV-------------GLKG  172

Query  94   Tkgekgetgpkgikge------kgDRGLKGEKGNNgdpgekge------------kgakg  135
            ++GEKGE G KG+KGE      KGD+G KG+KGNNGD G+KGE            KG KG
Sbjct  173  SQGEKGENGQKGLKGESGSSAFKGDKGSKGDKGNNGDKGDKGETGMKGESGSAVFKGDKG  232

Query  136  dkgesgekga------kgdkgdkgdigekge-----------------kgdkgdigekge  172
            DKGE+G KG       KGDKGDKG+ G KGE                 +GDKGD G KG+
Sbjct  233  DKGETGIKGESGSAVFKGDKGDKGETGIKGESGSAVFKGDKGDKGNSGEGDKGDKGTKGD  292

Query  173  kgd---------------kgdigekgdkgdlgekgekgdpgqkgekgd------------  205
            KGD               KGD GEKGD G+ G+ G KGD G+KG KGD            
Sbjct  293  KGDPGIKGDKGSDGINGVKGDNGEKGDNGEKGDNGSKGDNGEKGSKGDNGLKGDKGVKGN  352

Query  206  --------kgdfgdkgdkgdige---------kgdkgdigdkgei---------gnkgdV  239
                    KG+ GDKG+KG+ G+         KGDKGD G KGE          GN G  
Sbjct  353  KGDSEEGAKGEKGDKGEKGETGQKGESGSAVFKGDKGDKGSKGESGSAVFKGDKGNNGSK  412

Query  240  GEKGSKGDKGIDGTSILFGFGIPSPDLGVDGDLYLDANTDELYGKVNGQWIPITNLKGEK  299
            G+KG+KG+KG  G+SILFG GIPSPDLG DGD+Y+D NT  LY K+NG W+P T++KG+K
Sbjct  413  GDKGNKGEKGEAGSSILFGQGIPSPDLGNDGDIYIDDNTGTLYKKLNGIWVPQTDIKGDK  472

Query  300  GDKGNKGIdgekgn---kgdtgdkgidgskgd------kgdtgnkgdigdkgdqg---ik  347
            GDKG++GI GE G+   KGD G+KG  G+KG+      KGD G+KG+ G KG+ G    K
Sbjct  473  GDKGSQGIKGESGSAVFKGDKGEKGSQGTKGESGSAVFKGDKGDKGETGTKGESGSAVFK  532

Query  348  gdigdkgekgdige---------------------------------------------k  362
            GD GDKGE G  GE                                             K
Sbjct  533  GDKGDKGETGTKGESGSAVFKGDKGNKGNKGNKGNKGNKGNKGDKGTQGIKGESGQAANK  592

Query  363  gdkgekgikgdkgdigekgnkgdigdkgekgdkgidgdkgikgdkgdigekgdkgdigek  422
            GDKG+KGIKGDKG+ G KG+KG+ G KG  G+KG++GDKGIKGDK   GE G KGDIGEK
Sbjct  593  GDKGDKGIKGDKGNKGNKGDKGETGIKGNIGEKGLNGDKGIKGDK---GETGTKGDIGEK  649

Query  423  gnkgekgdkgdkgd------------------------------igekgdkgdtgs----  448
            G KGE G KGD G+                              IG +G KG++GS    
Sbjct  650  GTKGETGTKGDIGEKGTKGDKGDKGDKGDKGDKGDKGNKGNKGDIGSQGIKGESGSAVFK  709

Query  449  -----------------------kgdkgdkgekgdkgdkgekgdigdkgekgdkgdkgdk  485
                                   KGDKG+KG KGDKG+KG KGD G+KG  GDKG KGDK
Sbjct  710  GDKGDKGDKGDKGIKGEKGEKGNKGDKGNKGSKGDKGEKGSKGDKGNKGANGDKGVKGDK  769

Query  486  gdkgdkgdkgdtgdkgdkgdkgdkgdkg  513
            G KGDKGDKG+ G KGDKG KGDKGDKG
Sbjct  770  GMKGDKGDKGNIGFKGDKGSKGDKGDKG  797


 Score = 305 bits (781),  Expect = 6e-81, Method: Compositional matrix adjust.
 Identities = 282/541 (52%), Positives = 330/541 (61%), Gaps = 121/541 (22%)

Query  95   kgekgetgpkg------ikgekgDRGLKGE--KGNNgdpgekgekgakgdkgesgekgak  146
            KG+KGETG KG       KG+KGD+G  GE  KG+ G  G+KG+ G KGDKG  G  G K
Sbjct  252  KGDKGETGIKGESGSAVFKGDKGDKGNSGEGDKGDKGTKGDKGDPGIKGDKGSDGINGVK  311

Query  147  gdkgdkgdigekgekgdkgdigekgekgd---kgdigekgdkgd--lgekgekgdpgqkg  201
            GD G+KGD GEKG+ G KGD GEKG KGD   KGD G KG+KGD   G KGEKGD G+KG
Sbjct  312  GDNGEKGDNGEKGDNGSKGDNGEKGSKGDNGLKGDKGVKGNKGDSEEGAKGEKGDKGEKG  371

Query  202  ekgdkgdfgd---kgdkgdigekgdkgdigdkgeignkgdVGEKGSKGDKGIDGTSILFG  258
            E G KG+ G    KGDKGD G KG+ G    KG+ GN G  G+KG+KG+KG  G+SILFG
Sbjct  372  ETGQKGESGSAVFKGDKGDKGSKGESGSAVFKGDKGNNGSKGDKGNKGEKGEAGSSILFG  431

Query  259  FGIPSPDLGVDGDLYLDANTDELYGKVNGQWIPITNLKGEKGDKGNKGIdgekgn---kg  315
             GIPSPDLG DGD+Y+D NT  LY K+NG W+P T++KG+KGDKG++GI GE G+   KG
Sbjct  432  QGIPSPDLGNDGDIYIDDNTGTLYKKLNGIWVPQTDIKGDKGDKGSQGIKGESGSAVFKG  491

Query  316  dtgdkgidgskgd------kgdtgnkgdigdkgdqg---ikgdigdkgekgdige-----  361
            D G+KG  G+KG+      KGD G+KG+ G KG+ G    KGD GDKGE G  GE     
Sbjct  492  DKGEKGSQGTKGESGSAVFKGDKGDKGETGTKGESGSAVFKGDKGDKGETGTKGESGSAV  551

Query  362  ----------------------------------------kgdkgekgikgdkgdigekg  381
                                                    KGDKG+KGIKGDKG+ G KG
Sbjct  552  FKGDKGNKGNKGNKGNKGNKGNKGDKGTQGIKGESGQAANKGDKGDKGIKGDKGNKGNKG  611

Query  382  nkgdigdkgekgdkgidgdkgikgdkgdigekgdkgdigekgnkgekgdkgdkgd-----  436
            +KG+ G KG  G+KG++GDKGIKGDKG   E G KGDIGEKG KGE G KGD G+     
Sbjct  612  DKGETGIKGNIGEKGLNGDKGIKGDKG---ETGTKGDIGEKGTKGETGTKGDIGEKGTKG  668

Query  437  -------------------------igekgdkgdtgs------kgdkgd---------kg  456
                                     IG +G KG++GS      KGDKGD         KG
Sbjct  669  DKGDKGDKGDKGDKGDKGNKGNKGDIGSQGIKGESGSAVFKGDKGDKGDKGDKGIKGEKG  728

Query  457  ekgdkgdkgekgdigdkgekgdkgdkgdkgdkgdkgdkgdtgdkgdkgdkgdkgdkgdNG  516
            EKG+KGDKG KG  GDKGEKG KGDKG+KG  GDKG KGD G KGDKGDKG+ G KGD G
Sbjct  729  EKGNKGDKGNKGSKGDKGEKGSKGDKGNKGANGDKGVKGDKGMKGDKGDKGNIGFKGDKG  788

Query  517  T  517
            +
Sbjct  789  S  789


 Score = 185 bits (470),  Expect = 1e-43, Method: Compositional matrix adjust.
 Identities = 278/704 (39%), Positives = 319/704 (45%), Gaps = 254/704 (36%)

Query  39    FVGSGIPSQIIGKQGDIYLDRITRIYYKKINGVWVKNVCNNHRCCYPKECKGNPHT--kg  96
               G GIPS  +G  GDIY+D  T   YKK+NG+WV                  P T  KG
Sbjct  429   LFGQGIPSPDLGNDGDIYIDDNTGTLYKKLNGIWV------------------PQTDIKG  470

Query  97    ekgetgpkgikgekgDRGLKGEKGNNgdpgekgekgakgdkgesgekgakgdkgdkgdig  156
             +KG+ G +GIKGE G    KG+KG         EKG++G KGESG    KGDKGDKG+ G
Sbjct  471   DKGDKGSQGIKGESGSAVFKGDKG---------EKGSQGTKGESGSAVFKGDKGDKGETG  521

Query  157   ekge------kgdkgdigekgekgd-----------------------------------  175
              KGE      KGDKGD GE G KG+                                   
Sbjct  522   TKGESGSAVFKGDKGDKGETGTKGESGSAVFKGDKGNKGNKGNKGNKGNKGNKGDKGTQG  581

Query  176   -kgdigekgdkgdlgekgekgdpgqkgekgdkgdfgdkgdkgdigekgdkgdigdkgeig  234
              KG+ G+  +KGD G+KG KGD G KG KGDKG+ G KG+ G+ G  GDKG  GDKGE G
Sbjct  582   IKGESGQAANKGDKGDKGIKGDKGNKGNKGDKGETGIKGNIGEKGLNGDKGIKGDKGETG  641

Query  235   nkgdVGEKGSKGDKGIDGTSILFGFGIPSPDLGVDGDLYLDANTDELYGKVNGQWIPITN  294
              KGD+GE   KG KG  GT    G      D G  GD     +  +   K N   I    
Sbjct  642   TKGDIGE---KGTKGETGTKGDIGEKGTKGDKGDKGDKGDKGDKGDKGNKGNKGDIGSQG  698

Query  295   LKGEKG---------------------DKGNKGIdgekgnkgdtgdkgidgskgdkgdtg  333
             +KGE G                     +KG KG  G+KGNKG  GDKG  GSKGDKG+ G
Sbjct  699   IKGESGSAVFKGDKGDKGDKGDKGIKGEKGEKGNKGDKGNKGSKGDKGEKGSKGDKGNKG  758

Query  334   nkgdigdkgdqgikgdigdkgekgdigekgdkgekgikgdkgdigekgnkgdigdkgekg  393
               GD G KGD+G+KGD   KG+KG+IG KGDKG KG KGDKG  GEKG KGD G KG+KG
Sbjct  759   ANGDKGVKGDKGMKGD---KGDKGNIGFKGDKGSKGDKGDKGIKGEKGIKGDKGTKGDKG  815

Query  394   dkgidgdkgikgdkgdig------------------------------ekgdkgdigekg  423
              KG+ GDKGIKGDKGD G                               KGDKGDIG KG
Sbjct  816   IKGVKGDKGIKGDKGDKGNKGDKGDKGDKGDKGIKGDKGDKGDKGSKGNKGDKGDIGFKG  875

Query  424   nkgekgd---------------------------------kgdkgdigekgdkgdtgskg  450
             +KG KGD                                 KGDKGDIG KG KGD G KG
Sbjct  876   DKGVKGDTGTKGVKGDKGDKGDKGDKGDKGDKGDKGIKGSKGDKGDIGSKGSKGDKGVKG  935

Query  451   dkgdkg---------------------------ekgdkgdkgekgdigd-----------  472
             DKG+ G                            KGDKGDKG KGD G            
Sbjct  936   DKGNIGDKGDKGDKGDKGIKGDKGDKGIKGDKGSKGDKGDKGSKGDKGIKGDKGDKGTKG  995

Query  473   -------------------------kgekg------dkgdk-------------------  482
                                      KGE G      DKGDK                   
Sbjct  996   DKGDKGTKGDKGDKGDKGDQGDQGIKGESGASVFKGDKGDKGDKGDKGDKGDKGAKGDKG  1055

Query  483   -----gdkgdkgdkgdkgdtgdkgdkgdkgdkgdkgdNGTSILF  521
                  GD+G KG+ G     GDKGD G +GDKG KG++G S+ +
Sbjct  1056  DKGDKGDQGIKGESGASVFKGDKGDTGSQGDKGIKGESGVSLNY  1099


 Score = 167 bits (424),  Expect = 4e-38, Method: Compositional matrix adjust.
 Identities = 274/746 (37%), Positives = 324/746 (43%), Gaps = 323/746 (43%)

Query  89    KGNPHTkgekgetgpkgikgekgDRGLKGEKGNNgdpgekgekgakgdkg----------  138
             KG+P  KG+KG  G  G+KG+ G++G  GEKG+NG  G+ GEKG+KGD G          
Sbjct  293   KGDPGIKGDKGSDGINGVKGDNGEKGDNGEKGDNGSKGDNGEKGSKGDNGLKGDKGVKGN  352

Query  139   ----esgekgakgdkgdkgdigekge------kgdkgdigekge------kgdkgdigek  182
                 E G KG KGDKG+KG+ G+KGE      KGDKGD G KGE      KGDKG+ G K
Sbjct  353   KGDSEEGAKGEKGDKGEKGETGQKGESGSAVFKGDKGDKGSKGESGSAVFKGDKGNNGSK  412

Query  183   gdkgdlgekge---------------------------------------------kgdp  197
             GDKG+ GEKGE                                             KGD 
Sbjct  413   GDKGNKGEKGEAGSSILFGQGIPSPDLGNDGDIYIDDNTGTLYKKLNGIWVPQTDIKGDK  472

Query  198   gqkgekgdkgdfg------dkgdkgdigekgd------kgdigdkgeignkgdVGE---K  242
             G KG +G KG+ G      DKG+KG  G KG+      KGD GDKGE G KG+ G    K
Sbjct  473   GDKGSQGIKGESGSAVFKGDKGEKGSQGTKGESGSAVFKGDKGDKGETGTKGESGSAVFK  532

Query  243   GSKGDKGIDGT-----SILFGFGIPSPD-------------------LGVDGDLYLDANT  278
             G KGDKG  GT     S +F     +                      G+ G+    AN 
Sbjct  533   GDKGDKGETGTKGESGSAVFKGDKGNKGNKGNKGNKGNKGNKGDKGTQGIKGESGQAANK  592

Query  279   DELYGKVNGQWIPITNLKGEKGDKGNKGIdgekgnkgdtgdkgidgskg---dkgdtgnk  335
              +   K          +KG+KG+KGNKG  GE G KG+ G+KG++G KG   DKG+TG K
Sbjct  593   GDKGDK---------GIKGDKGNKGNKGDKGETGIKGNIGEKGLNGDKGIKGDKGETGTK  643

Query  336   gdigdk---------------------------------------------gdqgikgdi  350
             GDIG+K                                             G QGIKG+ 
Sbjct  644   GDIGEKGTKGETGTKGDIGEKGTKGDKGDKGDKGDKGDKGDKGNKGNKGDIGSQGIKGES  703

Query  351   g---------------------dkgekgdigekgdkgekgikgdkgdigekgnkgdigdk  389
             G                     +KGEKG+ G+KG+KG KG KG+KG  G+KGNKG  GDK
Sbjct  704   GSAVFKGDKGDKGDKGDKGIKGEKGEKGNKGDKGNKGSKGDKGEKGSKGDKGNKGANGDK  763

Query  390   gekgdkgidgdkgikgd---kgdigekgdkgdigekgnkgekgdkgdkgdigekgdkgdt  446
             G KGDKG+ GDKG KG+   KGD G KGDKGD G KG KG KGDKG KGD G KG KGD 
Sbjct  764   GVKGDKGMKGDKGDKGNIGFKGDKGSKGDKGDKGIKGEKGIKGDKGTKGDKGIKGVKGDK  823

Query  447   g---------------------------------------skgdkgdkgekgdkg-----  462
             G                                       +KGDKGD G KGDKG     
Sbjct  824   GIKGDKGDKGNKGDKGDKGDKGDKGIKGDKGDKGDKGSKGNKGDKGDIGFKGDKGVKGDT  883

Query  463   -------------------------------dkgekgdigdkgekgdkgdkgdkgd----  487
                                             KG+KGDIG KG KGDKG KGDKG+    
Sbjct  884   GTKGVKGDKGDKGDKGDKGDKGDKGDKGIKGSKGDKGDIGSKGSKGDKGVKGDKGNIGDK  943

Query  488   --------------------------kgdkgdkgdtgdkg--------------------  501
                                       KGDKGDKG  GDKG                    
Sbjct  944   GDKGDKGDKGIKGDKGDKGIKGDKGSKGDKGDKGSKGDKGIKGDKGDKGTKGDKGDKGTK  1003

Query  502   -------dkgdkgdkgdkgdNGTSIL  520
                    DKGD+GD+G KG++G S+ 
Sbjct  1004  GDKGDKGDKGDQGDQGIKGESGASVF  1029


>gb|AEX63053.1| collagen-like protein [Moumouvirus Monve]
Length=1040

 Score = 424 bits (1089),  Expect = 4e-122, Method: Compositional matrix adjust.
 Identities = 398/757 (53%), Positives = 475/757 (63%), Gaps = 132/757 (17%)

Query  429   gdkgdkgdigekgdkgdtgs---kgdkgdkgekgdkgdkgekgdigdkgekgdkg---dk  482
             G KGDKG+ G KG+KG++GS   +GDKGDKG KG+ G    KGD GDKG  G  G   DK
Sbjct  91    GSKGDKGNYGIKGNKGESGSAVFRGDKGDKGIKGESGSAVFKGDKGDKGNDGTDGINGDK  150

Query  483   gdkgdkgdkgdkgdtgdkgdkgdkgdkgdkgdNGTSILFGSGPPSPDLGMVGDLYIDVTT  542
             GDKGDKGD G KGD GDKG+KG+KG+ G+KG+ G++ L G GPP  DLG  GD YID++T
Sbjct  151   GDKGDKGDSGTKGDIGDKGEKGNKGNLGEKGEAGSTFLTGIGPPPDDLGEPGDYYIDLST  210

Query  543   DELYGKVNAKM------NDNIRVSAKVNV---NKQITLQATGQWIPLTnlkgdkgdkgin  593
               LY KV  ++      N+ ++  +++ +   N+ + L   G WI  + L  +KGDK   
Sbjct  211   SRLYFKVATQIFRLSINNEFVKNQSQLQIFADNQIVPLSNEGTWIFESTLATEKGDK---  267

Query  594   gnkgdkgekgdkgnpgTNagkgekgdkgdkgdagTSILFGQGAPDPNQGVDGDIYIDTLT  653
             G KGD G KGDKG+ GT    G KGD G+KG++G+++                       
Sbjct  268   GEKGDLGIKGDKGDIGT---MGNKGDLGEKGESGSAVF----------------------  302

Query  654   GELYRKVNGLWVPEIdikgdkgekgdkgnagdkgTSGEKGDLgskgek---gdtgekgdk  710
                                 KG+KG+KG+ G+KG  G+KGD G KGEK   GD GEKGDK
Sbjct  303   --------------------KGDKGNKGDLGEKGEKGDKGDFGEKGEKGNLGDFGEKGDK  342

Query  711   gnkgdrgdkgikgdigskgdkgdignkgdkgdrgdkgikgdaglkgdkgdigqkgdkgtk  770
             G+KGD GDKG KGD+  KGD GD GNKGD G +GDKG KGD G KG KGD G  G+KGTK
Sbjct  343   GDKGDLGDKGDKGDLAEKGDLGDKGNKGDLGTKGDKGDKGDFGEKGTKGDKGDFGEKGTK  402

Query  771   gdrgdkgekg---------------daglkgnkgdig------------------lkgdk  797
             GD+GD GEKG               D G KG+KG IG                  +KGD 
Sbjct  403   GDKGDLGEKGTKGDLGDKGDKGDKGDIGTKGDKGYIGPKGDLGDKGDKGDKGDLGIKGDL  462

Query  798   gtkgdrgdkgt---kgdrgdkgdignkgdkgdkgtkgdrgdkgvkgdkgdkgn---kgdk  851
             G KG++G  G+   KGD+GDKGD+  KG+KG+KG KG+ G    KGDKG+ G+   KGDK
Sbjct  463   GDKGEKGQDGSAVFKGDKGDKGDLAEKGEKGEKGFKGEDGSSVFKGDKGESGSSVFKGDK  522

Query  852   gnigikgdkgdrsdkglkgd------kgdkgdtgdiglkgdkgdigekgikgdkgingsk  905
             GN G KGDKG++ DKG KG       KGDKG+ GD+G KG+KGD G KG KGD    G K
Sbjct  523   GNKGDKGDKGEKGDKGEKGQDGASVFKGDKGNKGDLGDKGNKGDFGNKGEKGD---FGDK  579

Query  906   gykgdkgdkgskgdkgnkgdkgskgdkgdigikgskgdkgdkgdkgskgdkgdigskgdk  965
             G KGD G+KG KGD G  GDKG KGDKG  G KG KGD G KGDKG  G KGD+GSKGDK
Sbjct  580   GNKGDLGEKGEKGDFGITGDKGEKGDKGVFGEKGDKGDLGTKGDKGDFGIKGDLGSKGDK  639

Query  966   gdkgdigtkgdkgtkgdkgikgdigskgdkgskgdkgskgdkgdigskgdkgdkgdkgsk  1025
             GD   +GTKGDKG  G KG KGD+G+KGD G KGDKG  G KGD G+ GDKGDKGD G+K
Sbjct  640   GD---LGTKGDKGDSGIKGDKGDLGAKGDLGIKGDKGDLGTKGDKGNLGDKGDKGDLGTK  696

Query  1026  gdkgskgikgdkgdkgtkgdkgikgdkgdkgikgdkgd---------------kgdkgdk  1070
             GD G+KG KG+ GDKG KGD G KGDKG+ G KGDKG+                G+KGD 
Sbjct  697   GDLGTKGDKGNLGDKGDKGDLGDKGDKGNLGDKGDKGNLGDKGDKGDKGDLGDLGEKGDL  756

Query  1071  gikgdkgdkgdkgdkgdkgtkgdkgdkgdkgskgdkg  1107
             G KGDKGDKGD G+KGDKG  G+KGDKGD G KG+ G
Sbjct  757   GEKGDKGDKGDLGEKGDKGDLGEKGDKGDLGEKGESG  793


 Score = 373 bits (957),  Expect = 1e-104, Method: Compositional matrix adjust.
 Identities = 383/808 (47%), Positives = 445/808 (55%), Gaps = 228/808 (28%)

Query  159  gekgdkgdigekgekgdkgdigekgdkgdlgekgekgdpgqkgekgdkgdfgdkgdkgdi  218
            G KGDKG+ G KG KG+ G    +GDKGD G KGE G    KG+KGDKG+ G  G  GD 
Sbjct  91   GSKGDKGNYGIKGNKGESGSAVFRGDKGDKGIKGESGSAVFKGDKGDKGNDGTDGINGDK  150

Query  219  gek------gdkgdigdkgeignkgdVGEKGSKGDKGIDGTSILFGFGIPSPDLGVDGDL  272
            G+K      G KGDIGDKGE GNKG++GEKG        G++ L G G P  DLG  GD 
Sbjct  151  GDKGDKGDSGTKGDIGDKGEKGNKGNLGEKGEA------GSTFLTGIGPPPDDLGEPGDY  204

Query  273  YLDANTDELYGKV---------------------------------NGQWIPITNLKGEK  299
            Y+D +T  LY KV                                  G WI  + L  EK
Sbjct  205  YIDLSTSRLYFKVATQIFRLSINNEFVKNQSQLQIFADNQIVPLSNEGTWIFESTLATEK  264

Query  300  GDKGNK---GIdgek------gnkgdtgdkgidgskgdkgdtgnkgdigdkgdqgikgdi  350
            GDKG K   GI G+K      GNKGD G+KG  GS   KGD GNKGD+G+KG++G KGD 
Sbjct  265  GDKGEKGDLGIKGDKGDIGTMGNKGDLGEKGESGSAVFKGDKGNKGDLGEKGEKGDKGDF  324

Query  351  gdkgek---gdigekgdkgekgikgdkgdigekgnkgdigdkgekgdkgidgdkgikgdk  407
            G+KGEK   GD GEKGDKG+KG  GDKGD G+   KGD+GDKG KGD G  GDKG KGD 
Sbjct  325  GEKGEKGNLGDFGEKGDKGDKGDLGDKGDKGDLAEKGDLGDKGNKGDLGTKGDKGDKGDF  384

Query  408  gdigekgdkgdigekgnkgekgdkgdkg---------------digekgdkgdtgs----  448
            G+ G KGDKGD GEKG KG+KGD G+KG               DIG KGDKG  G     
Sbjct  385  GEKGTKGDKGDFGEKGTKGDKGDLGEKGTKGDLGDKGDKGDKGDIGTKGDKGYIGPKGDL  444

Query  449  --------------kgdkgdkgekgd------kgdkgekgdigdkgekgdkgdkgd----  484
                          KGD GDKGEKG       KGDKG+KGD+ +KGEKG+KG KG+    
Sbjct  445  GDKGDKGDKGDLGIKGDLGDKGEKGQDGSAVFKGDKGDKGDLAEKGEKGEKGFKGEDGSS  504

Query  485  --kgdkgd------kgdkgdtgdkgdkgdkgdkgdkgdNGTSILFGSGPPSPDLGMVGDL  536
              KGDKG+      KGDKG+ GDKGDKG+KGDKG+KG +G S+  G      D G  GDL
Sbjct  505  VFKGDKGESGSSVFKGDKGNKGDKGDKGEKGDKGEKGQDGASVFKG------DKGNKGDL  558

Query  537  YIDVTTDELYGKVNAKMNDNIRVSAKVNVNKQITLQATGQWIPLTnlkgdkgdkgingnk  596
                                                            GDKG+KG  GNK
Sbjct  559  ------------------------------------------------GDKGNKGDFGNK  570

Query  597  gdkgekgdkgnpgTNagkgekgd---kgdkgdagTSILFGQGAPDPNQGVDGDIYIDTLT  653
            G+KG+ GDKGN G    KGEKGD    GDKG+ G   +FG+                   
Sbjct  571  GEKGDFGDKGNKGDLGEKGEKGDFGITGDKGEKGDKGVFGE-------------------  611

Query  654  GELYRKVNGLWVPEIdikgdkgekgdkgnagdkgTSGEKGDLgskgekgdtgekgdkgn-  712
                                KG+KGD G  GDKG  G KGDLGSKG+KGD G KGDKG+ 
Sbjct  612  --------------------KGDKGDLGTKGDKGDFGIKGDLGSKGDKGDLGTKGDKGDS  651

Query  713  --kgdrgdkgikgdigskgdkgdignkgdkgdrgdkgikgdaglkgdkgdigqkgdkgtk  770
              KGD+GD G KGD+G KGDKGD+G KGDKG+ GDKG KGD G    KGD+G KGDKG  
Sbjct  652  GIKGDKGDLGAKGDLGIKGDKGDLGTKGDKGNLGDKGDKGDLGT---KGDLGTKGDKGNL  708

Query  771  gdrgdkgekgdaglkgnkgdiglkgdkgt---------------kgdrgdkgtkgdrgdk  815
            GD+GDKG+ GD   KG+KG++G KGDKG                 G++GD G KGD+GDK
Sbjct  709  GDKGDKGDLGD---KGDKGNLGDKGDKGNLGDKGDKGDKGDLGDLGEKGDLGEKGDKGDK  765

Query  816  gdignkgdkgdkgtkgdrgdkgvkgdkg  843
            GD+G KGDKGD G KGD+GD G KG+ G
Sbjct  766  GDLGEKGDKGDLGEKGDKGDLGEKGESG  793


 Score = 338 bits (867),  Expect = 8e-93, Method: Compositional matrix adjust.
 Identities = 323/674 (48%), Positives = 384/674 (57%), Gaps = 138/674 (20%)

Query  37   NTFV-GSGIPSQIIGKQGDIYLDRIT-RIYYK--------KINGVWVKNVCNNH----RC  82
            +TF+ G G P   +G+ GD Y+D  T R+Y+K         IN  +VKN           
Sbjct  185  STFLTGIGPPPDDLGEPGDYYIDLSTSRLYFKVATQIFRLSINNEFVKNQSQLQIFADNQ  244

Query  83   CYPKECKGN-------PHTkgekgetgpkgikgekgDRGLKGEKGNNgdpgekgekgakg  135
              P   +G           KG+KGE G  GIKG+KGD G  G KG+ G+ GE G    KG
Sbjct  245  IVPLSNEGTWIFESTLATEKGDKGEKGDLGIKGDKGDIGTMGNKGDLGEKGESGSAVFKG  304

Query  136  dkgesgekgakgdkgdkgdigekgekgdkgdigekgekgdkgdigekgdkgdlgekge--  193
            DKG  G+ G KG+KGDKGD GEKGEKG+ GD GEKG+KGDKGD+G+KGDKGDL EKG+  
Sbjct  305  DKGNKGDLGEKGEKGDKGDFGEKGEKGNLGDFGEKGDKGDKGDLGDKGDKGDLAEKGDLG  364

Query  194  ----kgdpgqkgekgdkgdfgdkg---dkgdigekgdkgdigdkge--------------  232
                KGD G KG+KGDKGDFG+KG   DKGD GEKG KGD GD GE              
Sbjct  365  DKGNKGDLGTKGDKGDKGDFGEKGTKGDKGDFGEKGTKGDKGDLGEKGTKGDLGDKGDKG  424

Query  233  ----ignkgd------------------------VGEKGSKGDKGIDGTSILFGFGIPSP  264
                IG KGD                         G+ G KG+KG DG+++  G      
Sbjct  425  DKGDIGTKGDKGYIGPKGDLGDKGDKGDKGDLGIKGDLGDKGEKGQDGSAVFKG------  478

Query  265  DLGVDGDLYLDANTDELYGKVNGQWIPITNLKGEKGDKGNKGIdgekgnkgdtgdkgidg  324
            D G  GDL                       KGEKG+KG KG DG    KGD G+ G   
Sbjct  479  DKGDKGDLA---------------------EKGEKGEKGFKGEDGSSVFKGDKGESGSSV  517

Query  325  skgdkgdtgnkgdigdkgdqgikgd------igdkgekgdigekgdkgekgikgdkgdig  378
             KGDKG+ G+KGD G+KGD+G KG        GDKG KGD+G+KG+KG+ G KG+KGD G
Sbjct  518  FKGDKGNKGDKGDKGEKGDKGEKGQDGASVFKGDKGNKGDLGDKGNKGDFGNKGEKGDFG  577

Query  379  ekgnkgdigdkgekgdkgidgdkgikgdkgdigekgdkgdigekgnkgekgdkgdkgdig  438
            +KGNKGD+G+KGEKGD GI GDKG KGDKG  GEKGDKGD+   G KG+KGD G KGD+G
Sbjct  578  DKGNKGDLGEKGEKGDFGITGDKGEKGDKGVFGEKGDKGDL---GTKGDKGDFGIKGDLG  634

Query  439  ekgdkgdtgskgdkgdkgekgdkgdkgekgdigdkgekgdkgdkgdkgdkgdkgdkgdtg  498
             KGDKGD G+KGDKGD G KGDKGD G KGD+G KG+KGD G KGDKG+ GDKGDKGD G
Sbjct  635  SKGDKGDLGTKGDKGDSGIKGDKGDLGAKGDLGIKGDKGDLGTKGDKGNLGDKGDKGDLG  694

Query  499  dkgdkgdkgdkgdkgdNGTSILFGSGPPSPDLGMVGDLYIDVTTDELYGKVNAKMNDNIR  558
             KGD G KGDKG+ GD G     G      +LG  GD            K N     +  
Sbjct  695  TKGDLGTKGDKGNLGDKGDKGDLGDKGDKGNLGDKGD------------KGNLGDKGDKG  742

Query  559  VSAKVNVNKQITLQATGQWIPLTnlkgdkgdkgingnkgdkgekgdkgnpgTNagkgekg  618
                +    +               KGD G+KG  G+KGD GEKGDKG+ G    KG+KG
Sbjct  743  DKGDLGDLGE---------------KGDLGEKGDKGDKGDLGEKGDKGDLGE---KGDKG  784

Query  619  dkgdkgdagTSILF  632
            D G+KG++G S  +
Sbjct  785  DLGEKGESGVSANY  798


 Score = 95.1 bits (235),  Expect = 6e-16, Method: Compositional matrix adjust.
 Identities = 90/176 (51%), Positives = 107/176 (61%), Gaps = 6/176 (3%)

Query  240  GEKGSKGDKGIDGTSILFGFGIPSPDLGVDGDLYLDANTDELYGKVNGQWIPITNLKGEK  299
            G  G KGDKG  G+ I    G+PS +LG D D+Y+D  TD LY K  G W    N+ G K
Sbjct  34   GPAGRKGDKGDTGSRIFINSGLPSNNLGNDDDIYIDNLTDNLYVKQLGFWKLQNNISGSK  93

Query  300  GDKGNKGIdgekgnkgdtgdkgidgskgdkgdtgnkgdigdkgdqgikgdigdkgekgdi  359
            GDKGN GI   KGNKG++G     G KGDKG  G  G    KGD+G KG+ G  G  GD 
Sbjct  94   GDKGNYGI---KGNKGESGSAVFRGDKGDKGIKGESGSAVFKGDKGDKGNDGTDGINGDK  150

Query  360  gekgdkgekgikgdkgdigekgnkgdigdkgekgdkgidgdkgikgdkgdigekgd  415
            G+KGDKG+ G KGD GD GEKGNKG++G+KGE G   +    GI     D+GE GD
Sbjct  151  GDKGDKGDSGTKGDIGDKGEKGNKGNLGEKGEAGSTFL---TGIGPPPDDLGEPGD  203


 Score = 86.3 bits (212),  Expect = 3e-13, Method: Compositional matrix adjust.
 Identities = 80/207 (39%), Positives = 106/207 (51%), Gaps = 26/207 (13%)

Query  9    LSYNRPECINFQNNSVQKNVIRVCENE-------------------PNTFVGSGIPSQII  49
            +S NR     + +N + +   R+                          F+ SG+PS  +
Sbjct  1    MSNNRSNLRYYIDNRINELYQRILSERYSYTFPGPAGRKGDKGDTGSRIFINSGLPSNNL  60

Query  50   GKQGDIYLDRITRIYYKKINGVWVKNVCNNHRCCYPKECKGNPHTkgekgetgpkgikge  109
            G   DIY+D +T   Y K  G W   + NN      K  KGN   KG KGE+G    +G+
Sbjct  61   GNDDDIYIDNLTDNLYVKQLGFW--KLQNN--ISGSKGDKGNYGIKGNKGESGSAVFRGD  116

Query  110  kgDRGLKGEKGN---Ngdpgekgekgakgdkgesgekgakgdkgdkgdigekgekgdkgd  166
            KGD+G+KGE G+    GD G+KG  G  G  G+ G+KG KGD G KGDIG+KGEKG+KG+
Sbjct  117  KGDKGIKGESGSAVFKGDKGDKGNDGTDGINGDKGDKGDKGDSGTKGDIGDKGEKGNKGN  176

Query  167  igekgekgdkgdigekgdkgdlgekge  193
            +GEKGE G     G      DLGE G+
Sbjct  177  LGEKGEAGSTFLTGIGPPPDDLGEPGD  203


>ref|XP_012817133.1| PREDICTED: collagen alpha-1(VII) chain isoform X2 [Xenopus (Silurana) 
tropicalis]
Length=3094

 Score = 439 bits (1130),  Expect = 2e-121, Method: Compositional matrix adjust.
 Identities = 444/1285 (35%), Positives = 596/1285 (46%), Gaps = 240/1285 (19%)

Query  89    KGNPHTkgekgetgpkg---ikgekgDRGLKGEKGNNgdpgekgekgakgdkgesgekga  145
              G P   GE G++GP G   ++G++GDRG KG++G  G+ G  G+ G +G +G  G++G 
Sbjct  1725  PGEPGQNGEPGKSGPPGQIGLRGKEGDRGEKGDEGTPGESGIPGKNGERGLRGLPGQRGL  1784

Query  146   kgdkgdkgdigekgekgdkgdigekgekgdkgdigekgdkgdlg-----------ekgek  194
              G+KGD GD GE G  G  G  G KGE+GD G  G +G +G  G           EKG+ 
Sbjct  1785  SGEKGDSGDPGESGRNGTPGAPGTKGERGDPGTQGPQGPQGKPGTVESVVAGAKGEKGDA  1844

Query  195   gdpgqkgekgdkgdfgdkgdkgdigekgdkgdigdkgeignkgdVGEKGSKGDKGIDGTS  254
             GDPG+ G KG KG+ G  G  G+ G +G +G  G +GE G++G  GEKG +G  G+DG +
Sbjct  1845  GDPGEHGMKGAKGEAGANGLPGERGLEGLRGPPGPRGETGDRGTPGEKGERGPPGVDGRN  1904

Query  255   ILFG-FGIP-SPDLGVDGDLYLDANTDELYGKVNGQWIP-------------------IT  293
              L G  G P SP    D     D   D L G    Q  P                     
Sbjct  1905  GLDGKPGQPGSPGQRGDAGKQGDPGRDGLPGLRGEQGPPGLIGPVGPPGIPGKQGEDGKP  1964

Query  294   NLKGEKGDKGNKGIdgekgnkgdtgdkgidgskgdkgdtgnkgdi---------------  338
                G+ G+ G  G DG KG+KGD G  G DG  G KG  G  G +               
Sbjct  1965  GFNGKNGEDGTPGEDGRKGDKGDVGPAGRDGRDGQKGTQGEPGSVGPAGPPGVPGNPGPI  2024

Query  339   -----------------gdkgdqgikgdigdkgekgdigekgd-----------------  364
                              GD+G+QG KG+ G  GE G  GE G                  
Sbjct  2025  GPPGQGIPGLAGQAGSKGDRGEQGAKGEQGRPGEMGARGEPGSTANVEKSLGILGIKVAS  2084

Query  365   ----------------------kgekgikgdkgdigekgnkgdigdkgekgdkg------  396
                                   KGE G+ G+KG  G +G  G  G++G+KG++G      
Sbjct  2085  LKDLMDTIDDGSGRPITAQMKIKGEPGVPGEKGAPGREGTMGFPGERGQKGERGDLGPAG  2144

Query  397   -------idgdkgikgdkgdigekgdkgdigekgnkgekgdkgdkgd-------------  436
                      G++G +G  G  G+ G  G  G  G  GE G++G  GD             
Sbjct  2145  PQGPPGRAIGERGPEGPSGQTGDPGKPGIPGIPGKAGEPGEQGKAGDKGERGERGERGDD  2204

Query  437   --------------------------igekgdkgdtgskgdkgdkgekgdkgdk---gek  467
                                        GE+G  G  G KGD G  GEKG KGDK   G+K
Sbjct  2205  GKDGARGPVGPPGPKGEVVEIIATRLPGERGLTGPRGIKGDPGADGEKGAKGDKGVDGQK  2264

Query  468   gdigdkgekgdkgdkgdkgdkgdkgdkgdtgdkgdkgdkgdkgdkgdNGTSILFGSGPPS  527
             GD GD GEKG  G  G  G++G  G +G  G+KG+ G  G  G+ G++G       GPP 
Sbjct  2265  GDRGDSGEKGRDGSPGSVGERGLAGPEGKPGEKGNSGLPGPSGNPGESGQ-----QGPP-  2318

Query  528   PDLGMVGDLYIDVTTDELYGKVNAKMNDNIRVSAKVNVNKQITLQATGQWIPLTnlkgdk  587
                G+ G   I  +  E    +         ++    +     L        +    G+ 
Sbjct  2319  ---GIQGPTGIKGSPGEPGPSIRGPPGPQ-GIAGPPGLPGPPGLMGPQGPPGVQGQVGES  2374

Query  588   gdkgingnkgdkgekgdkgnpgTNagkgekgdkgdkgdagTS-----ILFGQGAPDPNQG  642
             G  G+ G  G  G+ G+ G PG     G  G  G +G+AG        + G   P   +G
Sbjct  2375  GKPGVPGRDGSPGKDGELGLPGKMGMPGPPGLVGTRGEAGEPGTPGEFVAGPSGPKGEKG  2434

Query  643   VDGDIYIDTLTGELYRKVNGLWVPEIdikgdkgekgdkgnagdkgTSGEKGDLgskgekg  702
               G+                         G  GE G KG+ G  G  GEKG+ G  G+ G
Sbjct  2435  APGN----------------------QAAGIPGEAGQKGDRGLPGARGEKGEAGRIGDTG  2472

Query  703   dtgekgdkgnkgdrgdkgikgdigskgdkgdignkgdkgdrgd------------kgikg  750
             D GE G KG  G RG+KG  G +G  G  G IG  G KGD G              GI G
Sbjct  2473  DPGEDGSKGPPGPRGEKGQAG-VGLPGPAGQIGPPGLKGDVGLPGPPGPPGLQGIAGIPG  2531

Query  751   daglkgdkgdigqkgdkgtkgdrgdkgekgdaglkgn---kgdiglkgdkgtkgdrgdkg  807
               GL+G+ G +G  G +G +G +G  G +G+ G +G     G +G  G  G KGD+GD G
Sbjct  2532  QPGLRGEVGQLGPPGQQGERGLQGFAGREGNVGPQGQSGAPGAMGPAGPPGVKGDKGDSG  2591

Query  808   t--kgdrgdkgdignkgdkgdkgtkgdrgdkgvkgdkgdkgnkgdkgnigikgdkgdrsd  865
                 G RG++GD G++G+ G  G +GDRG  G+ G++G++G+KGD G IG+KGDKG+   
Sbjct  2592  IGQLGPRGERGDPGSRGEDGRPGLEGDRGPPGLPGNRGERGDKGDPGPIGLKGDKGETLT  2651

Query  866   kglkgdkgdkgdtgdiglkgdkgdigekgikgdkgingskgykgdkgdkgskgdkgnkgd  925
               ++G  G +G+ G++G +G KG  GEKG KGD+G++G KG KG++GDKG+ G  G +G 
Sbjct  2652  --IEGPPGPRGNKGEMGERGIKGSEGEKGDKGDQGLHGEKGVKGEQGDKGATGFVGARGP  2709

Query  926   kgskgdkgdigikgskgdkgdkgdkgskgdkgdigskgdkgdkgdigtkgdkgtkgdkgi  985
              G KG+ G              G+ G  G  G  G  G +G+KG+ G  G KG KGD+G+
Sbjct  2710  GGQKGETGAF------------GEPGEPGLSGKDGVPGMRGEKGEPGIHGLKGIKGDRGM  2757

Query  986   kgdigskgdkgskgdkgskgdkgdigskgdkgdkgdkgskgdkgskgikgdkgdkgtkgd  1045
             KG  G  G+KG KGD G  G  G  G KGD G+ G  G  G  G +G+ G KGD+G +G 
Sbjct  2758  KGLCGQDGEKGDKGDPGLHGRPGLSGRKGDSGEPGIPGHPGLPGKEGLVGGKGDRGMEGL  2817

Query  1046  kgikgdkgdkgikgdkgdkgdkgdkgikgdkgdkgdkgdkgdkgtkgdkgdkgdkgskgd  1105
             +G KGD+G+KG +G  G  G  G +G  G  G  G  G  G KG +G +G KG++G  G+
Sbjct  2818  QGTKGDQGEKGDRGSVGMVGPAGPRGADGLPGPPGTIGPAGSKGPEGLQGQKGERGPAGE  2877

Query  1106  k--gdkgdkgdkgekgskgdkgdkgdkgdkgdkgdkgdTATCEIVNTDGQTRVSACNT-G  1162
                G +G  G  GE+G +G  G  G KGDKG  G   D    E+ N   Q     C   G
Sbjct  2878  STIGPRGIPGIPGERGEQGMIGVDGTKGDKGSPGMTED----EVRNFVRQEMSHHCACGG  2933

Query  1163  FVKIEASGYEITTAPNGSSDLAPDP  1187
             FV    S   + ++P+    L P P
Sbjct  2934  FVSNYPS---LPSSPSNKPRLVPVP  2955


 Score = 356 bits (913),  Expect = 2e-95, Method: Compositional matrix adjust.
 Identities = 386/1189 (32%), Positives = 524/1189 (44%), Gaps = 278/1189 (23%)

Query  128   kgekgakgdkgesgekgakgdkgdkgd----------igekgekgdkgdigekgekgdkg  177
             +GEKG KG+ G +G  GA G  G+ G                        G+KGE GD G
Sbjct  1336  QGEKGQKGELGSAGRPGATGPPGEAGRNGIPGPPGPVGPRGPPGEGTASRGQKGETGDPG  1395

Query  178   digekgdkgdlgekgekgdpgqkgekgdkgdfgdkgdkgdigekgdkgdigdkgeign--  235
               G  G  G  G  G    PG KG +G++G  G++G  G  G KG+KG  G+ GE+ N  
Sbjct  1396  TDGIPGSPGRPGNPGTPASPGSKGSQGERGYPGERGSPGPSGPKGEKGVPGEPGEVINGG  1455

Query  236   ------------kgdVGEKGSKGDKGIDGTSILFGFGIPSPDLGVDGDLYLDANTDELYG  283
                          G  G+ G+ G +GI GT                             G
Sbjct  1456  GGIPGRKGEPGIPGIPGQPGTPGQRGIPGTP----------------------GPPGPEG  1493

Query  284   KVNGQWIPITNLKGEKGDKGNKGIdgekgnkgdtgdkgidgskgdkgdtgnkgdigdkgd  343
                   +P  ++KGEKG++G +G+ G     G  G+ G  GS G +G  G +G  G  G 
Sbjct  1494  PSGSSGLPGQSVKGEKGERGERGLPGSVDGAGGKGEPGSPGSPGAQGQAGPRGPTGLSGQ  1553

Query  344   qgikgdigd--kgekgdigekgdkgekgikgdkgdigekgnkgdigdkgekgdkgidgdk  401
             +G KG+ G+   G  G  G+ GD+G +G  G++G  G++G  G  G++GEKG++G  G +
Sbjct  1554  KGEKGEAGEGFPGAAGRTGDPGDRGPRGPPGEQGTKGDRGAPGQDGERGEKGERGPPGFQ  1613

Query  402   gikgdkgdigekgdkgdigekgnkgekgdkgdkgdigekgdk--gdtgskgdkgdkgekg  459
             G+KG  G  G  G  G IG  G  G +GDKGD+G  GE G    G  G KGDKG +G  G
Sbjct  1614  GLKGSPGQNGLPGPSGPIGPSGGLGPRGDKGDQGAPGEPGKSTLGLPGGKGDKGSQGPAG  1673

Query  460   dkgdkgekgdigdkgekgdk--gdkgdkgdkgdkgdkgdtgdkgdkgdkgdkgdkgdNGT  517
              +G KG +GD G+KGE+G    G  G  G KGD+G++G+ G  G  G KG+ G+ G NG 
Sbjct  1674  PEGPKGSRGDSGEKGERGPPGFGIPGQPGAKGDQGERGNVGLAGKTGQKGEPGEPGQNGE  1733

Query  518   SILFGSGPPSPDLGMVGDLYIDVTTDELYGKVNAKMNDNIRVSAKVNVNKQITLQATGQW  577
                  SGPP    G +G          L GK   +                         
Sbjct  1734  P--GKSGPP----GQIG----------LRGKEGDRGE-----------------------  1754

Query  578   IPLTnlkgdkgdkgingnkgdkgekgdkgnpgTNagkgekgdkgdkgdagTSILFGQGAP  637
                   KGD+G  G +G  G  GE+G +G PG     GEKGD GD G++G +     GAP
Sbjct  1755  ------KGDEGTPGESGIPGKNGERGLRGLPGQRGLSGEKGDSGDPGESGRNGT--PGAP  1806

Query  638   DPNQGVDGDIYIDTLTGELYRKVNGLWVPEIdikgdkgekgdkgnagdkgTSGEKGDL--  695
                                               G KGE+GD G  G +G  G+ G +  
Sbjct  1807  ----------------------------------GTKGERGDPGTQGPQGPQGKPGTVES  1832

Query  696   ---gskgekgdtgekgdkgnk------------gdrgdkgikgdigskgdkgdignkgdk  740
                G+KGEKGD G+ G+ G K            G+RG +G++G  G +G+ GD G  G+K
Sbjct  1833  VVAGAKGEKGDAGDPGEHGMKGAKGEAGANGLPGERGLEGLRGPPGPRGETGDRGTPGEK  1892

Query  741   gdrgdkgikgdaglkgdkgdigqkgdkgtkgdrgdkgekgdaglkgnkgdiglkgdkgtk  800
             G+RG  G+ G  GL G  G  G  G +G  G +GD G  G  GL+G +G  GL G  G  
Sbjct  1893  GERGPPGVDGRNGLDGKPGQPGSPGQRGDAGKQGDPGRDGLPGLRGEQGPPGLIGPVGPP  1952

Query  801   gd---rgdkgtkgdrgdkgdignkgdkgdkgtkgdrgdkgvkgdkgdkgnkgdkgni---  854
             G    +G+ G  G  G  G+ G  G+ G KG KGD G  G  G  G KG +G+ G++   
Sbjct  1953  GIPGKQGEDGKPGFNGKNGEDGTPGEDGRKGDKGDVGPAGRDGRDGQKGTQGEPGSVGPA  2012

Query  855   --------------------gikgdkgdrsdkglkgdkgdkgdtgdiglkgdkg------  888
                                 G+ G  G + D+G +G KG++G  G++G +G+ G      
Sbjct  2013  GPPGVPGNPGPIGPPGQGIPGLAGQAGSKGDRGEQGAKGEQGRPGEMGARGEPGSTANVE  2072

Query  889   -digekgik--------------------gdkgingskgykgdkgdkgskgdkgnkgdkg  927
               +G  GIK                        I G  G  G+KG  G +G  G  G++G
Sbjct  2073  KSLGILGIKVASLKDLMDTIDDGSGRPITAQMKIKGEPGVPGEKGAPGREGTMGFPGERG  2132

Query  928   skgdkgd-------------igikgskgdkgdkgdkgskgdkgdigskgdkgdkgdigtk  974
              KG++GD             IG +G +G  G  GD G  G  G  G  G+ G++G  G K
Sbjct  2133  QKGERGDLGPAGPQGPPGRAIGERGPEGPSGQTGDPGKPGIPGIPGKAGEPGEQGKAGDK  2192

Query  975   ---------------------------------------gdkgtkgdkgikgdigskgdk  995
                                                    G++G  G +GIKGD G+ G+K
Sbjct  2193  GERGERGERGDDGKDGARGPVGPPGPKGEVVEIIATRLPGERGLTGPRGIKGDPGADGEK  2252

Query  996   gskgdkgskgdkgdigskgdkgdkgdkgskgdkgskgikgdkgdkgtkgdkgikgdkgdk  1055
             G+KGDKG  G KGD   +GD G+KG  GS G  G +G+ G +G  G KG+ G+ G  G+ 
Sbjct  2253  GAKGDKGVDGQKGD---RGDSGEKGRDGSPGSVGERGLAGPEGKPGEKGNSGLPGPSGNP  2309

Query  1056  gikgdkgdkgdkgdkgikgdkgdkgd--kgdkgdkgtkgd------------------kg  1095
             G  G +G  G +G  GIKG  G+ G   +G  G +G  G                   +G
Sbjct  2310  GESGQQGPPGIQGPTGIKGSPGEPGPSIRGPPGPQGIAGPPGLPGPPGLMGPQGPPGVQG  2369

Query  1096  dkgdkgskgdkgdkgdkgdkgekgskgdkgdkgdkgdkgdkgdkgdTAT  1144
               G+ G  G  G  G  G  GE G  G  G  G  G  G +G+ G+  T
Sbjct  2370  QVGESGKPGVPGRDGSPGKDGELGLPGKMGMPGPPGLVGTRGEAGEPGT  2418


>gb|AKI78956.1| collagen triple helix repeat-containing protein [Acanthamoeba 
polyphaga mimivirus]
Length=1393

 Score = 430 bits (1105),  Expect = 2e-121, Method: Compositional matrix adjust.
 Identities = 502/1059 (47%), Positives = 592/1059 (56%), Gaps = 225/1059 (21%)

Query  240   GEKGSKGDKGIDGTSILFGFGIPSPDLGVDGDLYLDANTDELYGKVNGQWIPITNLKGEK  299
             G  GSKG+KG  G+ I    G+P  +LGV+GDLY+++ TD+LY K N  W  + NL GEK
Sbjct  34    GVPGSKGEKGTAGSRIFLRNGVPQNNLGVNGDLYINSFTDDLYVKNNDFWSLVGNLTGEK  93

Query  300   GDKGNKGIdgekgnkgdtgdkgidgskgdkgdtgnkgdigdkgdqgikgdigdkgekgdi  359
             G+KG  G                          G+KGD G  G+QGI+G  G+KG  G  
Sbjct  94    GEKGQIG------------------------HIGHKGDKGQIGNQGIQGFKGEKGLNGST  129

Query  360   gekgdkgekgikgdkgdigekgnkg------------digdkgekgdkgidgdkgikgdk  407
                G       +G+ GD+    N G             +G KG +G+KG +G KG+KG+ 
Sbjct  130   ILFGQGFPPPYEGENGDVYIDENTGIMYKKINGIWIPQVGLKGSQGEKGENGQKGLKGES  189

Query  408   gdigekgdkgdigekgnkgekgdkgdkgdigekgdkgdtgskgdkgdkgekgdkgdkge-  466
             G    KGDKG  G+KGN G   DKGDKG+ G KG+ G    KGDKGDKGE G KG+ G  
Sbjct  190   GSSAFKGDKGSKGDKGNNG---DKGDKGETGIKGESGSAVFKGDKGDKGETGTKGESGSA  246

Query  467   --kgdigdkgekgdkgdkgdkgdkgdkgdkgdtgdkgdkgd---kgdkgdkgdNGTSILF  521
               KGD GDKGE G KG+ G    KGDKGDKG+TG KG+ G    KGDKGDKG+ G     
Sbjct  247   VFKGDKGDKGETGTKGESGSSVFKGDKGDKGETGTKGESGSAVFKGDKGDKGETGIKGES  306

Query  522   GSGPPSPDLGMVGDLYIDVTTDELYGKVNAKMNDNIRVSAKVNVNKQITLQATGQWIPLT  581
             GS     D G  G+                        S + +   + T    G      
Sbjct  307   GSAVFKGDKGDKGN------------------------SGEGDKGDKGTKGDKGD----P  338

Query  582   nlkgdkgdkgingnkgdkgekgdkgnpgTNagkgekgdkgdkgdagTSILFGQGAPDPNQ  641
              +KGDKG  GING KGD GEKGDKG+ G N+ KG KGD G+KG  G +   G    +  +
Sbjct  339   GIKGDKGSDGINGVKGDNGEKGDKGSKGDNSEKGSKGDNGEKGLKGDNGEKGSKGDNGLK  398

Query  642   GVDGDIYIDTLTGELYRKVNGLWVPEIdi-----kgdkgekgdkgnagdkgTSGEKGDLg  696
             G+ GD  +    G+     NGL   + D      KG KG KGDKG+ GDKG SGE G  G
Sbjct  399   GLKGDNGLKGSKGD-----NGLKGSKGDNGLKGNKGVKGNKGDKGSKGDKGNSGE-GAKG  452

Query  697   skgekgdtgekgdkgn---kgdrgdkgikgdigs---kgdkgdignkgdkgdrgdkgikg  750
              KGEKG+TG+KG+ G+   KGD+GDKG KG+ GS   KGDKG+ GNKGDKG++G+KG  G
Sbjct  453   EKGEKGETGQKGESGSAVFKGDKGDKGSKGESGSAVFKGDKGNNGNKGDKGNKGEKGEAG  512

Query  751   daglkgd---kgdigqkgd------------------------kgtkgdrgdkgekgdag  783
              + L G      D+G  GD                        KG KGD+G +G KG++G
Sbjct  513   SSILFGQGIPSPDLGNDGDIYIDDDTGTLYKKLNGIWVPQTDIKGDKGDKGSQGIKGESG  572

Query  784   lkgnkgdiglkgdkgtkgdrgdkgtkgdrgdkgdignkgdkgdkgtkgdrgdkgvkgdkg  843
                 KGD G KG +GTKG+ G    KGD+GDKG+ G KG+ G    KGD+GDKG KG+KG
Sbjct  573   SAVFKGDKGEKGSQGTKGESGSAVFKGDKGDKGETGTKGESGSAVFKGDKGDKGNKGNKG  632

Query  844   dkgnkgdkgnigikgdkgdrsdkglkgdkgdkgdtgdiglkgdkgdigekgikgdkging  903
             DKG +G KG  G   +KGD+ DKG+KGDKG+KG+ GD G  G KG+IGEKG+ GDKGI  
Sbjct  633   DKGTQGIKGESGQAANKGDKGDKGIKGDKGNKGNKGDKGETGIKGNIGEKGLNGDKGI--  690

Query  904   skgykgdkgdkgskgdkgnkgdk------------------gskgdkgdigi--------  937
                 KGDKG+ G+KGD G KG K                  GS+G KG+ G         
Sbjct  691   ----KGDKGETGTKGDIGEKGTKGDKGDKGDKGNKGNKGDIGSQGIKGESGSAVFKGDKG  746

Query  938   -------------kgskgdkgdkgdkgskgdkgdigskgdkgdkgd---igtkgdkgtkg  981
                          KG KG+KGDKG+KGSKGDKG+ GSKGDKG+KGD    G KGDKG KG
Sbjct  747   DKGDKGDKGIKGEKGEKGNKGDKGNKGSKGDKGEKGSKGDKGNKGDNGDKGVKGDKGMKG  806

Query  982   dkgikgdigskgdkgskgdkgskgdkgdigskgdkgdkgdkgskgdkgskgikgdkgdkg  1041
             DKG KG+IG KGDKGSKGDKG KG KG+ G KGDKG KGDKG KG KG KGIKGDKGDKG
Sbjct  807   DKGDKGNIGFKGDKGSKGDKGDKGIKGEKGIKGDKGTKGDKGDKGVKGDKGIKGDKGDKG  866

Query  1042  tkgdkgi------------------------kgdkgdkgikgdkgdkgdkg---------  1068
              KGDKG                         KGDKGD G KGDKG KGD G         
Sbjct  867   NKGDKGNKGDKGDKGIKGDKGDKGDKGSKGNKGDKGDIGFKGDKGVKGDTGTKGVKGDKG  926

Query  1069  ------------------dkgikgdkgdkgdkgdkgdkgtkgdkgd---------kgdkg  1101
                                KG KGDKGD G KG KGDKG KGDKG+         KGDKG
Sbjct  927   DKGDKGDKGDKGDKGDKGIKGSKGDKGDIGSKGSKGDKGVKGDKGNIGDKGDKGDKGDKG  986

Query  1102  skgdkgdkgdkgdkgekgskgdkgdkgdkgdkgdkgdkg  1140
              KGDKGDKG KGDKG KG KGDKG KGDKG KGDKGDKG
Sbjct  987   IKGDKGDKGIKGDKGSKGDKGDKGSKGDKGIKGDKGDKG  1025


 Score = 412 bits (1059),  Expect = 1e-115, Method: Compositional matrix adjust.
 Identities = 448/997 (45%), Positives = 523/997 (52%), Gaps = 265/997 (27%)

Query  34    NEPNTFVGSGIPSQIIGKQGDIYLDRITRIYYKKINGVWVKNVCNNHRCCYPKECKGNPH  93
             N      G G P    G+ GD+Y+D  T I YKKING+W+  V             G   
Sbjct  126   NGSTILFGQGFPPPYEGENGDVYIDENTGIMYKKINGIWIPQV-------------GLKG  172

Query  94    Tkgekgetgpkgikge------kgDRGLKGEKGNNgdpgekgekgakgdkgesgekgakg  147
             ++GEKGE G KG+KGE      KGD+G KG+KGNNGD G+KGE G    KGESG    KG
Sbjct  173   SQGEKGENGQKGLKGESGSSAFKGDKGSKGDKGNNGDKGDKGETGI---KGESGSAVFKG  229

Query  148   dkgdkgdigekge------kgdkgdigekgekgdkgdigekgdkgdlgekgekgdpgq--  199
             DKGDKG+ G KGE      KGDKGD GE G KG+ G    KGDKGD GE G KG+ G   
Sbjct  230   DKGDKGETGTKGESGSAVFKGDKGDKGETGTKGESGSSVFKGDKGDKGETGTKGESGSAV  289

Query  200   -kgekgdkgdfgdkgdkgdigekgdkgdigdkgeignkgdVGEKGSKGDKGIDGTSILFG  258
              KG+KGDKG+ G KG+ G    KGDKGD G+ GE G+KGD G KG KGD GI G      
Sbjct  290   FKGDKGDKGETGIKGESGSAVFKGDKGDKGNSGE-GDKGDKGTKGDKGDPGIKG------  342

Query  259   FGIPSPDLGVDGDLYLDANTDELYGKVNGQWIPITNLKGEKGDKGNKGIdgekgnkgdtg  318
                   D G DG              +NG    +    GEKGDKG+KG + EKG+KGD G
Sbjct  343   ------DKGSDG--------------ING----VKGDNGEKGDKGSKGDNSEKGSKGDNG  378

Query  319   dkgidgskgdkgdtgnkgdigdkgdqgikgdigdkgekgdigekgdkgekgikgdkgdig  378
             +KG+ G  G+KG  G+ G  G KGD G+KG  GD G KG  G+ G KG KG+KG+KGD G
Sbjct  379   EKGLKGDNGEKGSKGDNGLKGLKGDNGLKGSKGDNGLKGSKGDNGLKGNKGVKGNKGDKG  438

Query  379   ekgnkgdigd--kgekgdkgidgdkg------ikgdkgdigekgd------kgdigekgn  424
              KG+KG+ G+  KGEKG+KG  G KG       KGDKGD G KG+      KGD G  GN
Sbjct  439   SKGDKGNSGEGAKGEKGEKGETGQKGESGSAVFKGDKGDKGSKGESGSAVFKGDKGNNGN  498

Query  425   kgekgdkgdkgdige------------------------------------------kgd  442
             KG+KG+KG+KG+ G                                           KGD
Sbjct  499   KGDKGNKGEKGEAGSSILFGQGIPSPDLGNDGDIYIDDDTGTLYKKLNGIWVPQTDIKGD  558

Query  443   kgdtgskgdkgdkgekgdkgdkgekgdigdkgekgdkgdkgdkgdkgdkgdkgdtgd---  499
             KGD GS+G KG+ G    KGDKGEKG  G KGE G    KGDKGDKG+ G KG++G    
Sbjct  559   KGDKGSQGIKGESGSAVFKGDKGEKGSQGTKGESGSAVFKGDKGDKGETGTKGESGSAVF  618

Query  500   kgdkgdkgdkgdkgdNGTSILFGSGPPSPDLGMVGDLYIDVTTDELYGKVNAKMNDNIRV  559
             KGDKGDKG+KG+KGD GT  + G    + + G  GD                        
Sbjct  619   KGDKGDKGNKGNKGDKGTQGIKGESGQAANKGDKGD------------------------  654

Query  560   SAKVNVNKQITLQATGQWIPLTnlkgdkgdkgingnkgdkgekgdkgnpgTNagkgekgd  619
                                     KG KGDKG  GNKGDKGE G KGN G     G+KG 
Sbjct  655   ------------------------KGIKGDKGNKGNKGDKGETGIKGNIGEKGLNGDKGI  690

Query  620   kgdkgdagTSILFGQGAPDP------------------NQGVDGDIYIDTLTGELYRKVN  661
             KGDKG+ GT    G+                       +QG+ G+       G+   K +
Sbjct  691   KGDKGETGTKGDIGEKGTKGDKGDKGDKGNKGNKGDIGSQGIKGESGSAVFKGDKGDKGD  750

Query  662   GLWVPEIdikgdkgekgdkgnagdkgTSGEKGDLgskgekgdtgekgdkgnkgdrgdkgi  721
                      KG+KG KGDKGN G KG  GEKG  G KG KGD G+KG KG+KG +GDKG 
Sbjct  751   KGDKGIKGEKGEKGNKGDKGNKGSKGDKGEKGSKGDKGNKGDNGDKGVKGDKGMKGDKGD  810

Query  722   kgdigskgdkgdignkgdkgdrgdkgikgdaglkgdkgdigqkgdkgtkgdrgdkgekgd  781
             KG+IG KGDKG  G+KGDKG +G+KGIKGD G KGDKGD G KGDKG KGD+GDKG KGD
Sbjct  811   KGNIGFKGDKGSKGDKGDKGIKGEKGIKGDKGTKGDKGDKGVKGDKGIKGDKGDKGNKGD  870

Query  782   ag------------------------lkgnkgdiglkgdkgtkgdrg-------------  804
              G                         KG+KGDIG KGDKG KGD G             
Sbjct  871   KGNKGDKGDKGIKGDKGDKGDKGSKGNKGDKGDIGFKGDKGVKGDTGTKGVKGDKGDKGD  930

Query  805   -----------dkgtkgdrgdkgdignkgdkgdkgtkgdrgd------------------  835
                        DKG KG +GDKGDIG+KG KGDKG KGD+G+                  
Sbjct  931   KGDKGDKGDKGDKGIKGSKGDKGDIGSKGSKGDKGVKGDKGNIGDKGDKGDKGDKGIKGD  990

Query  836   ---------kgvkgdkgdkgnkgdkgnigikgdkgdr  863
                      KG KGDKGDKG+KGDK   GIKGDKGD+
Sbjct  991   KGDKGIKGDKGSKGDKGDKGSKGDK---GIKGDKGDK  1024


 Score = 229 bits (583),  Expect = 6e-57, Method: Compositional matrix adjust.
 Identities = 275/659 (42%), Positives = 316/659 (48%), Gaps = 218/659 (33%)

Query  39    FVGSGIPSQIIGKQGDIYLDRITRIYYKKINGVWVKNVCNNHRCCYPKECKGNPHT--kg  96
               G GIPS  +G  GDIY+D  T   YKK+NG+WV                  P T  KG
Sbjct  516   LFGQGIPSPDLGNDGDIYIDDDTGTLYKKLNGIWV------------------PQTDIKG  557

Query  97    ekgetgpkgikgekgDRGLKGEKGNNgdpgekgekgakgdkgesgekgakgdkgdkgdig  156
             +KG+ G +GIKGE G    KG+KG         EKG++G KGESG    KGDKGDKG+ G
Sbjct  558   DKGDKGSQGIKGESGSAVFKGDKG---------EKGSQGTKGESGSAVFKGDKGDKGETG  608

Query  157   ekgekgdkgdigekgekgdkgdigekgdkgdlgekgekgdpgqkgekgdkgdfgdkgdkg  216
              KGE G          KGDKGD G KG+KGD G +G KG+ GQ   KGDKGD G KGDKG
Sbjct  609   TKGESG------SAVFKGDKGDKGNKGNKGDKGTQGIKGESGQAANKGDKGDKGIKGDKG  662

Query  217   digekgdkgdigdkgeignkgdVGEKGSKGDKGIDGTSILFGFGIPSPDLGVDGDLYLDA  276
             + G KGDKG+ G KG IG KG  G+KG KGDKG  GT           D+G  G      
Sbjct  663   NKGNKGDKGETGIKGNIGEKGLNGDKGIKGDKGETGTK---------GDIGEKGTKGDKG  713
[truncated: 561,767 more chars]
