# Supplementary material for: A bioinformatics pipeline to search functional motifs within whole-proteome data: a case study of poxviruses
Source: Virus Genes. 2016 Dec 20;53(2):173–8. doi: 10.1007/s11262-016-1416-9 (PMC5357487; doi:10.1007/s11262-016-1416-9)
Supplement: Supplementary file 5 — Supplementary material 5 (TXT 12 kb) [file 11262_2016_1416_MOESM5_ESM.txt]

BLASTP 2.3.0+
Reference: Stephen F. Altschul, Thomas L. Madden, Alejandro
A. Schaffer, Jinghui Zhang, Zheng Zhang, Webb Miller, and
David J. Lipman (1997), "Gapped BLAST and PSI-BLAST: a new
generation of protein database search programs", Nucleic
Acids Res. 25:3389-3402.


Reference for compositional score matrix adjustment: Stephen
F. Altschul, John C. Wootton, E. Michael Gertz, Richa
Agarwala, Aleksandr Morgulis, Alejandro A. Schaffer, and
Yi-Kuo Yu (2005) "Protein database searches using
compositionally adjusted substitution matrices", FEBS J.
272:5101-5109.


RID: 737JGRGA01R


Database: All non-redundant GenBank CDS
translations+PDB+SwissProt+PIR+PRF excluding environmental samples
from WGS projects
           77,704,984 sequences; 28,292,933,896 total letters
Query= gi|81999730|sp|Q5UNX5.1|YL725_MIMIV RecName: Full=Uncharacterized
protein L725 [Acanthamoeba polyphaga mimivirus]

Length=224


                                                                   Score     E
Sequences producing significant alignments:                       (Bits)  Value

ref|YP_003987254.1|  hypothetical protein [Acanthamoeba polyph...  456     1e-160
gb|AKI80465.1|  hypothetical protein [Acanthamoeba polyphaga m...  451     6e-159
ref|YP_007354190.1|  hypothetical protein Moumou_00210 [Acanth...  255     1e-81 
gb|AEX63069.1|  hypothetical protein mv_R867 [Moumouvirus Monve]   254     3e-81 
gb|AGF85542.1|  hypothetical protein glt_00737 [Moumouvirus go...  248     1e-78 
ref|WP_044997571.1|  hypothetical protein [Ruminococcus sp. JC...  234     1e-73 
ref|YP_004894330.1|  mg279 gene product [Megavirus chiliensis]     234     2e-73 
emb|CEO98163.1|  hypothetical protein PBRA_006276 [Plasmodioph...  37.7    7.8   

ALIGNMENTS
>ref|YP_003987254.1| hypothetical protein [Acanthamoeba polyphaga mimivirus]
 sp|Q5UNX5.1|YL725_MIMIV RecName: Full=Uncharacterized protein L725 [Acanthamoeba polyphaga 
mimivirus]
 gb|AAV50985.1| unknown [Acanthamoeba polyphaga mimivirus]
 gb|ADO18369.1| hypothetical protein [Acanthamoeba polyphaga mimivirus]
 gb|AEJ34970.1| hypothetical protein MIMI_L725 [Acanthamoeba polyphaga mimivirus]
 gb|AEQ60937.1| hypothetical protein [Acanthamoeba castellanii mamavirus]
 gb|EJN41135.1| hypothetical protein lvs_L632 [Acanthamoeba polyphaga lentillevirus]
 gb|AHA45108.1| hypothetical protein HIRU_S202 [Hirudovirus strain Sangsue]
 gb|AHJ40340.1| hypothetical protein [Samba virus]
 gb|AKI79512.1| hypothetical protein [Acanthamoeba polyphaga mimivirus]
 gb|AKI81402.1| hypothetical protein [Acanthamoeba polyphaga mimivirus]
Length=224

 Score = 456 bits (1172),  Expect = 1e-160, Method: Compositional matrix adjust.
 Identities = 224/224 (100%), Positives = 224/224 (100%), Gaps = 0/224 (0%)

Query  1    MANNLVQLIFDQFIEILEDLAAKDEWCFDFNKCDFDFRVRELVNHRLLDVKYTIKDECGR  60
            MANNLVQLIFDQFIEILEDLAAKDEWCFDFNKCDFDFRVRELVNHRLLDVKYTIKDECGR
Sbjct  1    MANNLVQLIFDQFIEILEDLAAKDEWCFDFNKCDFDFRVRELVNHRLLDVKYTIKDECGR  60

Query  61   PRDVIQEIDITGICYEDLTTCKWVDYLTKLAVEYINNICPPRYIIIKEEPKKCRPQLPEW  120
            PRDVIQEIDITGICYEDLTTCKWVDYLTKLAVEYINNICPPRYIIIKEEPKKCRPQLPEW
Sbjct  61   PRDVIQEIDITGICYEDLTTCKWVDYLTKLAVEYINNICPPRYIIIKEEPKKCRPQLPEW  120

Query  121  NPFPCKRTTTIYRRQKPVEKKPECEVIFEKGCECLPSCEREVPVPKEQIFIKYEPVPAKC  180
            NPFPCKRTTTIYRRQKPVEKKPECEVIFEKGCECLPSCEREVPVPKEQIFIKYEPVPAKC
Sbjct  121  NPFPCKRTTTIYRRQKPVEKKPECEVIFEKGCECLPSCEREVPVPKEQIFIKYEPVPAKC  180

Query  181  CERTVLVRSPEQNRHSFGVHKGNIDYNNHVWPKCCQSKKCNCAH  224
            CERTVLVRSPEQNRHSFGVHKGNIDYNNHVWPKCCQSKKCNCAH
Sbjct  181  CERTVLVRSPEQNRHSFGVHKGNIDYNNHVWPKCCQSKKCNCAH  224


>gb|AKI80465.1| hypothetical protein [Acanthamoeba polyphaga mimivirus]
Length=224

 Score = 451 bits (1161),  Expect = 6e-159, Method: Compositional matrix adjust.
 Identities = 221/224 (99%), Positives = 223/224 (99%), Gaps = 0/224 (0%)

Query  1    MANNLVQLIFDQFIEILEDLAAKDEWCFDFNKCDFDFRVRELVNHRLLDVKYTIKDECGR  60
            MANNLVQLIFDQFIEILEDLAAKDEWCFDFNKCDFDFRVRELVNHRLLDVKYTIKDECGR
Sbjct  1    MANNLVQLIFDQFIEILEDLAAKDEWCFDFNKCDFDFRVRELVNHRLLDVKYTIKDECGR  60

Query  61   PRDVIQEIDITGICYEDLTTCKWVDYLTKLAVEYINNICPPRYIIIKEEPKKCRPQLPEW  120
            PRDVIQEIDITGICYEDLTTCKWVDYL KLAVEYINNICPPRYIIIK+EPKKCRPQLPEW
Sbjct  61   PRDVIQEIDITGICYEDLTTCKWVDYLNKLAVEYINNICPPRYIIIKDEPKKCRPQLPEW  120

Query  121  NPFPCKRTTTIYRRQKPVEKKPECEVIFEKGCECLPSCEREVPVPKEQIFIKYEPVPAKC  180
            NPFPCKRTTTIYRRQKPVEKKPECEVIFEKGCECLPSCEREVPVPKEQIFIKYEPVPAKC
Sbjct  121  NPFPCKRTTTIYRRQKPVEKKPECEVIFEKGCECLPSCEREVPVPKEQIFIKYEPVPAKC  180

Query  181  CERTVLVRSPEQNRHSFGVHKGNIDYNNHVWPKCCQSKKCNCAH  224
            CERTVLVRSPEQNRHSFGVHKGNIDYNNH+WPKCCQSKKCNCAH
Sbjct  181  CERTVLVRSPEQNRHSFGVHKGNIDYNNHIWPKCCQSKKCNCAH  224


>ref|YP_007354190.1| hypothetical protein Moumou_00210 [Acanthamoeba polyphaga moumouvirus]
 gb|AGC01754.1| hypothetical protein Moumou_00210 [Acanthamoeba polyphaga moumouvirus]
Length=224

 Score = 255 bits (651),  Expect = 1e-81, Method: Compositional matrix adjust.
 Identities = 124/223 (56%), Positives = 160/223 (72%), Gaps = 2/223 (1%)

Query  1    MANNLVQLIFDQFIEILEDLAAKDEWCFDFNKCDFDFRVRELVNHRLLDVKYTIKDECGR  60
            MANNL QLIFDQF+EI+E  A +   CFDF++CDF +RVRE VNHRL+DV Y +KD+CGR
Sbjct  1    MANNLAQLIFDQFLEIVEKFAERS--CFDFDECDFRYRVREQVNHRLIDVLYEVKDKCGR  58

Query  61   PRDVIQEIDITGICYEDLTTCKWVDYLTKLAVEYINNICPPRYIIIKEEPKKCRPQLPEW  120
            PRDV   ID T IC EDL TCKWV+YL K+A E++ +ICP +  I+K+EPKKCRPQLP+W
Sbjct  59   PRDVYATIDFTSICLEDLVTCKWVEYLEKIAKEFVCDICPKKLAIVKQEPKKCRPQLPKW  118

Query  121  NPFPCKRTTTIYRRQKPVEKKPECEVIFEKGCECLPSCEREVPVPKEQIFIKYEPVPAKC  180
             PFPCK  TT+ R++ PV+ +PEC VI +  CEC P CER   VPK++I I+YEP  +  
Sbjct  119  EPFPCKTVTTVIRKKVPVKVEPECHVIIKDDCECAPICERAPCVPKQEIIIQYEPESSCR  178

Query  181  CERTVLVRSPEQNRHSFGVHKGNIDYNNHVWPKCCQSKKCNCA  223
            C   +++  P+  +HSF  +KG+ DYN+H W      KK  CA
Sbjct  179  CGSNLVLVEPKHEKHSFKNYKGHPDYNHHEWNGNAGHKKAGCA  221


>gb|AEX63069.1| hypothetical protein mv_R867 [Moumouvirus Monve]
Length=224

 Score = 254 bits (649),  Expect = 3e-81, Method: Compositional matrix adjust.
 Identities = 123/223 (55%), Positives = 160/223 (72%), Gaps = 2/223 (1%)

Query  1    MANNLVQLIFDQFIEILEDLAAKDEWCFDFNKCDFDFRVRELVNHRLLDVKYTIKDECGR  60
            MANNL QLIFDQF+EI+E  A +   CFDF++CDF +RVRE +NHRL+DV Y +KD+CGR
Sbjct  1    MANNLAQLIFDQFLEIVEKFAERS--CFDFDECDFRYRVREQLNHRLIDVLYEVKDKCGR  58

Query  61   PRDVIQEIDITGICYEDLTTCKWVDYLTKLAVEYINNICPPRYIIIKEEPKKCRPQLPEW  120
            PRDV   ID T IC EDL TCKWV+YL K+A E++ +ICP +  I+K+EPKKCRPQLP+W
Sbjct  59   PRDVYATIDFTSICLEDLVTCKWVEYLEKIAKEFVCDICPKKLAIVKQEPKKCRPQLPKW  118

Query  121  NPFPCKRTTTIYRRQKPVEKKPECEVIFEKGCECLPSCEREVPVPKEQIFIKYEPVPAKC  180
             PFPCK  TT+ R++ PV+ +PEC VI +  CEC P CER   VPK++I I+YEP  +  
Sbjct  119  EPFPCKTVTTVIRKKIPVKVEPECHVIVKDDCECAPVCERAPCVPKQEIIIQYEPESSCR  178

Query  181  CERTVLVRSPEQNRHSFGVHKGNIDYNNHVWPKCCQSKKCNCA  223
            C   +++  P+  +HSF  +KG+ DYN+H W      KK  CA
Sbjct  179  CGSNLVLVEPKHEKHSFKNYKGHPDYNHHEWNGNAGHKKAGCA  221


>gb|AGF85542.1| hypothetical protein glt_00737 [Moumouvirus goulette]
Length=224

 Score = 248 bits (632),  Expect = 1e-78, Method: Compositional matrix adjust.
 Identities = 121/223 (54%), Positives = 158/223 (71%), Gaps = 2/223 (1%)

Query  1    MANNLVQLIFDQFIEILEDLAAKDEWCFDFNKCDFDFRVRELVNHRLLDVKYTIKDECGR  60
            MANNL QLIFDQFIEI+E  A K     DF++CDF +RVRE +NHRL+DV Y +KD+CGR
Sbjct  1    MANNLAQLIFDQFIEIVERFAEKSHC--DFDECDFRYRVREQLNHRLIDVLYEVKDKCGR  58

Query  61   PRDVIQEIDITGICYEDLTTCKWVDYLTKLAVEYINNICPPRYIIIKEEPKKCRPQLPEW  120
            PRDV   ID T IC EDL TCKWV+Y+ K+A E++ +ICP +  I+K+EPKKCRPQLP+W
Sbjct  59   PRDVYATIDFTSICLEDLVTCKWVEYIEKIAKEFVCDICPKKLAIVKQEPKKCRPQLPKW  118

Query  121  NPFPCKRTTTIYRRQKPVEKKPECEVIFEKGCECLPSCEREVPVPKEQIFIKYEPVPAKC  180
             PFPCK  TT+ R++ PV+ +PEC VI +  CEC P CER   VPK++I I+YEP P+  
Sbjct  119  EPFPCKTVTTVIRKKIPVKVEPECHVIIKDDCECAPICERAPCVPKQEIIIQYEPEPSCR  178

Query  181  CERTVLVRSPEQNRHSFGVHKGNIDYNNHVWPKCCQSKKCNCA  223
            C   +++  P+  +HSF  +KG+ D+N+H W       K  CA
Sbjct  179  CGSNLVLVEPKHEKHSFKNYKGHPDFNHHEWNNKANHNKVGCA  221


>ref|WP_044997571.1| hypothetical protein, partial [Ruminococcus sp. JC304]
Length=214

 Score = 234 bits (597),  Expect = 1e-73, Method: Compositional matrix adjust.
 Identities = 122/216 (56%), Positives = 154/216 (71%), Gaps = 4/216 (2%)

Query  1    MANNLVQLIFDQFIEILEDLAAKDEWCFDFNKCDFDFRVRELVNHRLLDVKYTIKDECGR  60
            MANNL QLIF+QFIEILE  A K ++C DF++CDF +RVRE VNHRL+DV Y +KD+CGR
Sbjct  1    MANNLAQLIFNQFIEILERFAEK-KFCCDFDECDFRYRVREQVNHRLIDVLYEVKDKCGR  59

Query  61   PRDVIQEIDITGICYEDLTTCKWVDYLTKLAVEYINNICPPRYIIIKEEPKKCRPQLPEW  120
             R+V   ID T IC EDL TCKWV+YL  +A E+I +ICP +  I+K+EP+KCR QLP W
Sbjct  60   VREVYATIDFTSICLEDLVTCKWVNYLETIAREFICDICPKKIAIVKQEPRKCRDQLPRW  119

Query  121  NPFPCKRTTTIYRRQKPVEKKPECEVIFEKGCECLPSCEREVPVPKEQIFIKYEP-VPAK  179
             PFPCK  TT+ R++K V  +PEC VI +  CEC P CER   VPK++I I+YEP    +
Sbjct  120  EPFPCKTATTVIRKKKKVHVEPECHVIVKDECECAPICERVPCVPKQEIIIQYEPDTGCR  179

Query  180  CCERTVLVRSPEQNRHSFGVHKGNIDYNNHVWPKCC  215
            C   TVLV+  +  +H F  HKG  D+N+H W KCC
Sbjct  180  CGGNTVLVQD-KHEKHGFKDHKGKPDFNHHEW-KCC  213


>ref|YP_004894330.1| mg279 gene product [Megavirus chiliensis]
 ref|YP_007418162.1| hypothetical protein LBA_00266 [Megavirus lba]
 gb|AEQ32680.1| hypothetical protein [Megavirus chiliensis]
 gb|AEX61372.1| hypothetical protein c7_L306 [Megavirus courdo7]
 gb|AFX92316.1| hypothetical protein CE11_00286 [Megavirus courdo11]
 gb|AGD92186.1| hypothetical protein LBA_00266 [Megavirus lba]
Length=225

 Score = 234 bits (597),  Expect = 2e-73, Method: Compositional matrix adjust.
 Identities = 122/216 (56%), Positives = 154/216 (71%), Gaps = 4/216 (2%)

Query  1    MANNLVQLIFDQFIEILEDLAAKDEWCFDFNKCDFDFRVRELVNHRLLDVKYTIKDECGR  60
            MANNL QLIF+QFIEILE  A K ++C DF++CDF +RVRE VNHRL+DV Y +KD+CGR
Sbjct  1    MANNLAQLIFNQFIEILERFAEK-KFCCDFDECDFRYRVREQVNHRLIDVLYEVKDKCGR  59

Query  61   PRDVIQEIDITGICYEDLTTCKWVDYLTKLAVEYINNICPPRYIIIKEEPKKCRPQLPEW  120
             R+V   ID T IC EDL TCKWV+YL  +A E+I +ICP +  I+K+EP+KCR QLP W
Sbjct  60   VREVYATIDFTSICLEDLVTCKWVNYLETIAREFICDICPKKIAIVKQEPRKCRDQLPRW  119

Query  121  NPFPCKRTTTIYRRQKPVEKKPECEVIFEKGCECLPSCEREVPVPKEQIFIKYEP-VPAK  179
             PFPCK  TT+ R++K V  +PEC VI +  CEC P CER   VPK++I I+YEP    +
Sbjct  120  EPFPCKTVTTVIRKKKKVHVEPECHVIVKDECECAPICERVPCVPKQEIIIQYEPDTGCR  179

Query  180  CCERTVLVRSPEQNRHSFGVHKGNIDYNNHVWPKCC  215
            C   TVLV+  +  +H F  HKG  D+N+H W KCC
Sbjct  180  CGGNTVLVQD-KHEKHGFKDHKGKPDFNHHEW-KCC  213


>emb|CEO98163.1| hypothetical protein PBRA_006276 [Plasmodiophora brassicae]
Length=460

 Score = 37.7 bits (86),  Expect = 7.8, Method: Compositional matrix adjust.
 Identities = 19/67 (28%), Positives = 31/67 (46%), Gaps = 1/67 (1%)

Query  72   GICYEDLTTCKWVDYLTKLAVEYINNICPPRYII-IKEEPKKCRPQLPEWNPFPCKRTTT  130
            G C   + T  WVD L    +  +  +C P++II I        P+LP + PF     ++
Sbjct  216  GSCPLVVNTMGWVDGLGADLLAAVTGLCRPQHIIQISPSTDSAPPRLPSYRPFEFHHVSS  275

Query  131  IYRRQKP  137
              R ++P
Sbjct  276  QTRGKRP  282


  Database: All non-redundant GenBank CDS translations+PDB+SwissProt+PIR+PRF
excluding environmental samples from WGS projects
    Posted date:  Dec 7, 2015  10:23 AM
  Number of letters in database: 28,292,933,896
  Number of sequences in database:  77,704,984

Lambda      K        H
   0.324    0.141    0.476 
Gapped
Lambda      K        H
   0.267   0.0410    0.140 
Matrix: BLOSUM62
Gap Penalties: Existence: 11, Extension: 1
Number of Sequences: 77704984
Number of Hits to DB: 14666527
Number of extensions: 13801
Number of successful extensions: 2186
Number of sequences better than 100: 6
Number of HSP's better than 100 without gapping: 0
Number of HSP's gapped: 2185
Number of HSP's successfully gapped: 6
Length of query: 224
Length of database: 28292933896
Length adjustment: 145
Effective length of query: 79
Effective length of database: 17025711216
Effective search space: 1345031186064
Effective search space used: 1345031186064
T: 21
A: 40
X1: 15 (7.0 bits)
X2: 38 (14.6 bits)
X3: 64 (24.7 bits)
S1: 41 (20.4 bits)
S2: 76 (33.9 bits)
ka-blk-alpha gapped: 1.9
ka-blk-alpha ungapped: 0.7916
ka-blk-alpha_v gapped: 42.6028
ka-blk-alpha_v ungapped: 4.96466
ka-blk-sigma gapped: 43.6362
