# Supplementary material for: A bioinformatics pipeline to search functional motifs within whole-proteome data: a case study of poxviruses
Source: Virus Genes. 2016 Dec 20;53(2):173–8. doi: 10.1007/s11262-016-1416-9 (PMC5357487; doi:10.1007/s11262-016-1416-9)
Supplement: Supplementary file 6 — Supplementary material 6 (TXT 14 kb) [file 11262_2016_1416_MOESM6_ESM.txt]

BLASTP 2.3.0+
Reference: Stephen F. Altschul, Thomas L. Madden, Alejandro
A. Schaffer, Jinghui Zhang, Zheng Zhang, Webb Miller, and
David J. Lipman (1997), "Gapped BLAST and PSI-BLAST: a new
generation of protein database search programs", Nucleic
Acids Res. 25:3389-3402.


Reference for compositional score matrix adjustment: Stephen
F. Altschul, John C. Wootton, E. Michael Gertz, Richa
Agarwala, Aleksandr Morgulis, Alejandro A. Schaffer, and
Yi-Kuo Yu (2005) "Protein database searches using
compositionally adjusted substitution matrices", FEBS J.
272:5101-5109.


RID: 7NRMSJ41014


Database: All non-redundant GenBank CDS
translations+PDB+SwissProt+PIR+PRF excluding environmental samples
from WGS projects
           77,704,984 sequences; 28,292,933,896 total letters
Query= gi|339061603|gb|AEJ34907.1| hypothetical protein MIMI_R661
[Acanthamoeba polyphaga mimivirus]

Length=218


                                                                   Score     E
Sequences producing significant alignments:                       (Bits)  Value

ref|YP_003987182.1|  hypothetical protein [Acanthamoeba polyph...  433     7e-152
gb|AHA45179.1|  hypothetical protein HIRU_S273 [Hirudovirus st...  420     8e-147
gb|AKI79442.1|  hypothetical protein [Acanthamoeba polyphaga m...  419     3e-146
gb|AEQ60865.1|  hypothetical protein [Acanthamoeba castellanii...  415     6e-145
gb|AKI80398.1|  hypothetical protein [Acanthamoeba polyphaga m...  334     6e-113
gb|EJN41075.1|  hypothetical protein lvs_R572 [Acanthamoeba po...  223     6e-71 
gb|KPI38054.1|  hypothetical protein AB675_1021 [Phialophora a...  45.8    0.018 
gb|ETN62591.1|  zinc finger protein 224 [Anopheles darlingi]       41.6    0.55  
ref|YP_007418881.1|  hypothetical protein LBA_00987 [Megavirus...  39.3    2.0   
ref|XP_001639851.1|  predicted protein [Nematostella vectensis]    39.3    3.4   
ref|XP_008922906.1|  PREDICTED: extracellular matrix protein F...  38.5    5.3   
ref|XP_002009702.1|  GI15504 [Drosophila mojavensis]               37.4    9.9   

ALIGNMENTS
>ref|YP_003987182.1| hypothetical protein [Acanthamoeba polyphaga mimivirus]
 sp|Q5UQ61.1|YR661_MIMIV RecName: Full=Uncharacterized protein R661 [Acanthamoeba polyphaga 
mimivirus]
 gb|AAV50922.1| unknown [Acanthamoeba polyphaga mimivirus]
 gb|ADO18781.1| hypothetical protein [Acanthamoeba polyphaga mimivirus]
 gb|AEJ34907.1| hypothetical protein MIMI_R661 [Acanthamoeba polyphaga mimivirus]
Length=218

 Score = 433 bits (1113),  Expect = 7e-152, Method: Compositional matrix adjust.
 Identities = 218/218 (100%), Positives = 218/218 (100%), Gaps = 0/218 (0%)

Query  1    MVIYNILMDLRIVKNENCTDDLDYQSHTNNVHNEFLKNIMCQDCFKTKNNCLCKNIHECK  60
            MVIYNILMDLRIVKNENCTDDLDYQSHTNNVHNEFLKNIMCQDCFKTKNNCLCKNIHECK
Sbjct  1    MVIYNILMDLRIVKNENCTDDLDYQSHTNNVHNEFLKNIMCQDCFKTKNNCLCKNIHECK  60

Query  61   TIKPRKICEYCNEiyikkkiikgknsiqikWQCPKSHQSGSHCKKCMSQLINGECRNYDC  120
            TIKPRKICEYCNEIYIKKKIIKGKNSIQIKWQCPKSHQSGSHCKKCMSQLINGECRNYDC
Sbjct  61   TIKPRKICEYCNEIYIKKKIIKGKNSIQIKWQCPKSHQSGSHCKKCMSQLINGECRNYDC  120

Query  121  NCGKDGSCCQICGLMYKYGKCINGHDDSNKCDYCGMIYVDGVYLCGHNGDICEECVLLKE  180
            NCGKDGSCCQICGLMYKYGKCINGHDDSNKCDYCGMIYVDGVYLCGHNGDICEECVLLKE
Sbjct  121  NCGKDGSCCQICGLMYKYGKCINGHDDSNKCDYCGMIYVDGVYLCGHNGDICEECVLLKE  180

Query  181  HGFCPLVDEHNKCSGEISTNYFNDNYDEMDITIHDYLI  218
            HGFCPLVDEHNKCSGEISTNYFNDNYDEMDITIHDYLI
Sbjct  181  HGFCPLVDEHNKCSGEISTNYFNDNYDEMDITIHDYLI  218


>gb|AHA45179.1| hypothetical protein HIRU_S273 [Hirudovirus strain Sangsue]
 gb|AKI81335.1| hypothetical protein [Acanthamoeba polyphaga mimivirus]
Length=211

 Score = 420 bits (1079),  Expect = 8e-147, Method: Compositional matrix adjust.
 Identities = 211/211 (100%), Positives = 211/211 (100%), Gaps = 0/211 (0%)

Query  8    MDLRIVKNENCTDDLDYQSHTNNVHNEFLKNIMCQDCFKTKNNCLCKNIHECKTIKPRKI  67
            MDLRIVKNENCTDDLDYQSHTNNVHNEFLKNIMCQDCFKTKNNCLCKNIHECKTIKPRKI
Sbjct  1    MDLRIVKNENCTDDLDYQSHTNNVHNEFLKNIMCQDCFKTKNNCLCKNIHECKTIKPRKI  60

Query  68   CEYCNEiyikkkiikgknsiqikWQCPKSHQSGSHCKKCMSQLINGECRNYDCNCGKDGS  127
            CEYCNEIYIKKKIIKGKNSIQIKWQCPKSHQSGSHCKKCMSQLINGECRNYDCNCGKDGS
Sbjct  61   CEYCNEIYIKKKIIKGKNSIQIKWQCPKSHQSGSHCKKCMSQLINGECRNYDCNCGKDGS  120

Query  128  CCQICGLMYKYGKCINGHDDSNKCDYCGMIYVDGVYLCGHNGDICEECVLLKEHGFCPLV  187
            CCQICGLMYKYGKCINGHDDSNKCDYCGMIYVDGVYLCGHNGDICEECVLLKEHGFCPLV
Sbjct  121  CCQICGLMYKYGKCINGHDDSNKCDYCGMIYVDGVYLCGHNGDICEECVLLKEHGFCPLV  180

Query  188  DEHNKCSGEISTNYFNDNYDEMDITIHDYLI  218
            DEHNKCSGEISTNYFNDNYDEMDITIHDYLI
Sbjct  181  DEHNKCSGEISTNYFNDNYDEMDITIHDYLI  211


>gb|AKI79442.1| hypothetical protein [Acanthamoeba polyphaga mimivirus]
Length=211

 Score = 419 bits (1076),  Expect = 3e-146, Method: Compositional matrix adjust.
 Identities = 210/211 (99%), Positives = 210/211 (99%), Gaps = 0/211 (0%)

Query  8    MDLRIVKNENCTDDLDYQSHTNNVHNEFLKNIMCQDCFKTKNNCLCKNIHECKTIKPRKI  67
            MDLRIVKNENCTDDLDYQSHTNN HNEFLKNIMCQDCFKTKNNCLCKNIHECKTIKPRKI
Sbjct  1    MDLRIVKNENCTDDLDYQSHTNNAHNEFLKNIMCQDCFKTKNNCLCKNIHECKTIKPRKI  60

Query  68   CEYCNEiyikkkiikgknsiqikWQCPKSHQSGSHCKKCMSQLINGECRNYDCNCGKDGS  127
            CEYCNEIYIKKKIIKGKNSIQIKWQCPKSHQSGSHCKKCMSQLINGECRNYDCNCGKDGS
Sbjct  61   CEYCNEIYIKKKIIKGKNSIQIKWQCPKSHQSGSHCKKCMSQLINGECRNYDCNCGKDGS  120

Query  128  CCQICGLMYKYGKCINGHDDSNKCDYCGMIYVDGVYLCGHNGDICEECVLLKEHGFCPLV  187
            CCQICGLMYKYGKCINGHDDSNKCDYCGMIYVDGVYLCGHNGDICEECVLLKEHGFCPLV
Sbjct  121  CCQICGLMYKYGKCINGHDDSNKCDYCGMIYVDGVYLCGHNGDICEECVLLKEHGFCPLV  180

Query  188  DEHNKCSGEISTNYFNDNYDEMDITIHDYLI  218
            DEHNKCSGEISTNYFNDNYDEMDITIHDYLI
Sbjct  181  DEHNKCSGEISTNYFNDNYDEMDITIHDYLI  211


>gb|AEQ60865.1| hypothetical protein [Acanthamoeba castellanii mamavirus]
Length=211

 Score = 415 bits (1067),  Expect = 6e-145, Method: Compositional matrix adjust.
 Identities = 207/211 (98%), Positives = 209/211 (99%), Gaps = 0/211 (0%)

Query  8    MDLRIVKNENCTDDLDYQSHTNNVHNEFLKNIMCQDCFKTKNNCLCKNIHECKTIKPRKI  67
            MDLRIVKNENCTDDLDYQSHTNN HNEFLKNIMCQDCFKTKNNCLCKNIHECKTIKPRKI
Sbjct  1    MDLRIVKNENCTDDLDYQSHTNNAHNEFLKNIMCQDCFKTKNNCLCKNIHECKTIKPRKI  60

Query  68   CEYCNEiyikkkiikgknsiqikWQCPKSHQSGSHCKKCMSQLINGECRNYDCNCGKDGS  127
            CE+CNEIYIKKKIIKGKNSIQIKWQCPKSHQSGSHCKKCMSQLINGECRNYDCNCGKDGS
Sbjct  61   CEHCNEIYIKKKIIKGKNSIQIKWQCPKSHQSGSHCKKCMSQLINGECRNYDCNCGKDGS  120

Query  128  CCQICGLMYKYGKCINGHDDSNKCDYCGMIYVDGVYLCGHNGDICEECVLLKEHGFCPLV  187
            CCQICGLMYKYGKCINGHDDSNKCDYCGMIYVDG YLCGHNGDICEEC+LLKEHGFCPLV
Sbjct  121  CCQICGLMYKYGKCINGHDDSNKCDYCGMIYVDGAYLCGHNGDICEECILLKEHGFCPLV  180

Query  188  DEHNKCSGEISTNYFNDNYDEMDITIHDYLI  218
            DEHNKCSGEISTNYFNDNYDEMDITIHDYLI
Sbjct  181  DEHNKCSGEISTNYFNDNYDEMDITIHDYLI  211


>gb|AKI80398.1| hypothetical protein [Acanthamoeba polyphaga mimivirus]
Length=219

 Score = 334 bits (857),  Expect = 6e-113, Method: Compositional matrix adjust.
 Identities = 183/219 (84%), Positives = 198/219 (90%), Gaps = 8/219 (4%)

Query  8    MDLRIVKNENCTDDLDYQSHTNNVHNEFLKNIMCQDCFKTKNNCLCKNIHECKTIKPRKI  67
            MDL IVKNENC D+LDYQSHTNN HNEFLKNIMCQDCFKTKNNCLCKNIH+ K IK RKI
Sbjct  1    MDLHIVKNENCGDNLDYQSHTNNTHNEFLKNIMCQDCFKTKNNCLCKNIHKSKIIKFRKI  60

Query  68   CEYCNEiyikkkiikgknsiqikWQCPKSHQSGSHCKKCMSQLINGECRNYDCNCGKDGS  127
            CEYCNEIYIKKKIIKG+NSIQIKWQCPKSHQSGSHCKKC SQL+NGEC NYDCN GK+GS
Sbjct  61   CEYCNEIYIKKKIIKGENSIQIKWQCPKSHQSGSHCKKCKSQLMNGECHNYDCNYGKNGS  120

Query  128  CCQICGLMYKYGKCINGHDDSNKCDYCGMIYVDGVYLCGHNGDICEECVLLKEHGFCPLV  187
            CCQICGLMYKYGKCINGHDDSNKCDYCGMIY+DG YLCGHNGDICEECVLLKE+GFCPLV
Sbjct  121  CCQICGLMYKYGKCINGHDDSNKCDYCGMIYLDGAYLCGHNGDICEECVLLKEYGFCPLV  180

Query  188  DEHNKCSGEISTNYFN--------DNYDEMDITIHDYLI  218
             EHNKCS +IST+YFN        ++YDEMD+T +D+L+
Sbjct  181  HEHNKCSRKISTHYFNHCDDYDDYNDYDEMDVTNYDFLV  219


>gb|EJN41075.1| hypothetical protein lvs_R572 [Acanthamoeba polyphaga lentillevirus]
Length=112

 Score = 223 bits (569),  Expect = 6e-71, Method: Compositional matrix adjust.
 Identities = 110/112 (98%), Positives = 111/112 (99%), Gaps = 0/112 (0%)

Query  107  MSQLINGECRNYDCNCGKDGSCCQICGLMYKYGKCINGHDDSNKCDYCGMIYVDGVYLCG  166
            MSQLINGECRNYDCNCGKDGSCCQICGLMYKYGKCINGHDDSNKCDYCGMIYVDG YLCG
Sbjct  1    MSQLINGECRNYDCNCGKDGSCCQICGLMYKYGKCINGHDDSNKCDYCGMIYVDGAYLCG  60

Query  167  HNGDICEECVLLKEHGFCPLVDEHNKCSGEISTNYFNDNYDEMDITIHDYLI  218
            HNGDICEEC+LLKEHGFCPLVDEHNKCSGEISTNYFNDNYDEMDITIHDYLI
Sbjct  61   HNGDICEECILLKEHGFCPLVDEHNKCSGEISTNYFNDNYDEMDITIHDYLI  112


>gb|KPI38054.1| hypothetical protein AB675_1021 [Phialophora attae]
Length=655

 Score = 45.8 bits (107),  Expect = 0.018, Method: Composition-based stats.
 Identities = 55/207 (27%), Positives = 80/207 (39%), Gaps = 49/207 (24%)

Query  21   DLDYQSHTNN------VHNEFLKNIMCQDCFKTKNNCLCKNIHE--CKTIKPRKICEYCN  72
            DLDY S  +        H  F+  I+  DC    ++  C+  ++  C+   PR  C  C 
Sbjct  84   DLDYVSDYDPHLMCPICHVPFVDPIVL-DC----DHTFCRQCYDEYCREPDPRVQCPTCR  138

Query  73   Eiyikkkiikgknsi-----qikWQCPKSHQSGSHCKKCMSQLINGECRNY--DC---NC  122
              YI  +  +    I      +K +CP       H +  M +    ECR Y  DC   NC
Sbjct  139  A-YILGRPQRASRLIVNMCDDVKVRCPNDDCEAVHARGYMERHAIKECREYPMDCPGRNC  197

Query  123  GK--------DGSCCQI------CGLMYKYGKC-INGHDDSN------KCDYCGMIYVDG  161
             K        DG+C         CG + + G+     H D +      KC+ CG      
Sbjct  198  DKKVKRKNFIDGTCIHSSHIECDCGAVIELGRGEWLKHKDEDCPATGVKCEACGERITVK  257

Query  162  VYLCGHNGDICEECVLLKEHGFCPLVD  188
             YL G NG IC+  +      +CP V+
Sbjct  258  AYLAGQNGHICQANIT----SYCPGVE  280


>gb|ETN62591.1| zinc finger protein 224 [Anopheles darlingi]
Length=525

 Score = 41.6 bits (96),  Expect = 0.55, Method: Compositional matrix adjust.
 Identities = 40/164 (24%), Positives = 66/164 (40%), Gaps = 27/164 (16%)

Query  25   QSHTNNVHNEFLKNIMCQDC-----FKTKNNCLCKNIHECKTIKPRKICEYCNEiyikkk  79
            + H  N H E  +   C  C     F+T+ N   + +H  K I    ICE CN+ + K  
Sbjct  293  EEHMQNKHQE--RTFCCDTCGKRFPFQTRLNAHVRKMHTVKDI----ICEQCNKAFSKYT  346

Query  80   iikgknsiq----ikWQCPKSHQSGSHCKKCMSQLINGECRNYDCNCGKDGSCCQICGLM  135
            I   K S+     I   CP+S +S    +  M      E R  +       + C ICG++
Sbjct  347  IEDHKRSVHGTGFICEHCPRSFKSRFQLENHME-----EHRVDESGVRPAKATCTICGIV  401

Query  136  YK-------YGKCINGHDDSNKCDYCGMIYVDGVYLCGHNGDIC  172
             +       + K ++      +C+ CG ++     L  H  ++C
Sbjct  402  VRNKYNLTTHMKRMHTEQKPARCESCGKVFKSKHNLDAHRANVC  445


>ref|YP_007418881.1| hypothetical protein LBA_00987 [Megavirus lba]
 gb|AGD92905.1| hypothetical protein LBA_00987 [Megavirus lba]
Length=294

 Score = 39.3 bits (90),  Expect = 2.0, Method: Compositional matrix adjust.
 Identities = 30/94 (32%), Positives = 43/94 (46%), Gaps = 4/94 (4%)

Query  115  CRNYDCNCGKDGSCCQICGLMYKYGKCINGHDDSNKCDYCGMIYVDGVYLCGHNGDICEE  174
            CRN  C    DGS C  CG + +   C   H+   KC +CG    DG    GH+G  C+ 
Sbjct  66   CRNGSCPYDHDGSKCIHCGALCRNALCPYEHN-GKKCIHCGTFLEDGFCPYGHDGTKCKH  124

Query  175  CVLLKEHGFCPLVD---EHNKCSGEISTNYFNDN  205
            C     +G+C       E+  CS +   +YF ++
Sbjct  125  CGSFHNYGYCQCKQSGGEYKTCSLDNLKDYFGNS  158


>ref|XP_001639851.1| predicted protein [Nematostella vectensis]
 gb|EDO47788.1| predicted protein [Nematostella vectensis]
Length=5014

 Score = 39.3 bits (90),  Expect = 3.4, Method: Composition-based stats.
 Identities = 54/210 (26%), Positives = 83/210 (40%), Gaps = 28/210 (13%)

Query  17    NCTDDLDYQSHTNNVHNEFLKNIMCQDCFKTKNNCL-CKNIHECKTIKPRKICEYCNEiy  75
             +C D  D     N+  N  L+ I C    K  N  L C    +C        C  C++ Y
Sbjct  4660  DCNDHSDEDDCPNSDCN--LEQIYCPVSQKCLNRTLQCDGKPDCSDYSDEAHCRVCSDNY  4717

Query  76    ikkkiikgknsiqi-kWQCPKSHQSGSHCKKCMSQLINGECRNYDCNCGKDGSCCQICGL  134
              K +      S  I K  CP S+ +G +C+      I  +C N +  C +  S C   G+
Sbjct  4718  CKNQGACAMQSTGIRKCICPLSY-TGVYCET----KIPSDCSNDEFKCPEQPSGCAGRGI  4772

Query  135   MYKYGKCINGHDDSNKCDYCGMIYV------------DGVYLC----GHNGDICEECVLL  178
             +      I G+DD     YCG+ Y             +G   C      +G +C +  + 
Sbjct  4773  LCSTQMGICGYDDDQIKRYCGVCYPGYCSRHGTCSSNNGTRTCKCSPSWSGSVCSKLNIT  4832

Query  179   KEHGFCPL-VDEHNKCSGEISTNYFNDNYD  207
                G  P  V ++ +C  E ST+  ++NYD
Sbjct  4833  CPAGLIPCAVGDNGQC--ENSTSVCSNNYD  4860


>ref|XP_008922906.1| PREDICTED: extracellular matrix protein FRAS1 [Manacus vitellinus]
Length=3978

 Score = 38.5 bits (88),  Expect = 5.3, Method: Composition-based stats.
 Identities = 39/153 (25%), Positives = 61/153 (40%), Gaps = 22/153 (14%)

Query  58   ECKTIKPRKICEYCNEiyikkkiikgknsiqikWQCPKSHQSGSHCKKCMSQLINGECRN  117
            E   + P K C  C     K   + G+ + Q   Q  K+  +   C +   + +   C  
Sbjct  196  EVVVLSPGKCCPECAP---KPCSVSGR-AFQHGEQWRKNACTACACHRGEVRCVRETCGP  251

Query  118  YDCNCG-----KDGSCCQICGLMYKYGKCING-----HDD---SNKCDYCGMIYVDGVYL  164
              C  G     + G CC+ C  +   G C++G     H D   S++C +C      G  L
Sbjct  252  VTCEEGESRVRRPGKCCEEC--VSSQGSCLDGGTLRYHGDTWNSSRCHFCACPDGGGEEL  309

Query  165  CGHNGDICEECVLLKEHGFCPLVDEHNKCSGEI  197
               +G  C EC+      +C +  EH K SGE+
Sbjct  310  IHFDGKCCPECI--SSQSYC-VYKEHTKASGEL  339


>ref|XP_002009702.1| GI15504 [Drosophila mojavensis]
 gb|EDW07019.1| uncharacterized protein Dmoj_GI15504 [Drosophila mojavensis]
Length=389

 Score = 37.4 bits (85),  Expect = 9.9, Method: Compositional matrix adjust.
 Identities = 25/81 (31%), Positives = 30/81 (37%), Gaps = 8/81 (10%)

Query  95   KSHQSGSHCKKCMSQLINGECRNYDCNCGKDGS--CCQICGLMYKYGKCINGH------D  146
            KSH     C  C  QL       Y      D     C ICG  +K     +GH      +
Sbjct  225  KSHNPALQCPICGKQLSTSNSFKYHMQLHGDNRPFVCSICGESFKTRNAYDGHITLHNPN  284

Query  147  DSNKCDYCGMIYVDGVYLCGH  167
            + NKC +CG IY     L  H
Sbjct  285  NPNKCTFCGKIYRQASSLRSH  305


  Database: All non-redundant GenBank CDS translations+PDB+SwissProt+PIR+PRF
excluding environmental samples from WGS projects
    Posted date:  Dec 21, 2015  1:47 PM
  Number of letters in database: 28,687,121,972
  Number of sequences in database:  78,568,447

Lambda      K        H
   0.324    0.141    0.478 
Gapped
Lambda      K        H
   0.267   0.0410    0.140 
Matrix: BLOSUM62
Gap Penalties: Existence: 11, Extension: 1
Number of Sequences: 78568447
Number of Hits to DB: 11128415
Number of extensions: 12682
Number of successful extensions: 2429
Number of sequences better than 100: 60
Number of HSP's better than 100 without gapping: 0
Number of HSP's gapped: 2424
Number of HSP's successfully gapped: 62
Length of query: 218
Length of database: 28687121972
Length adjustment: 145
Effective length of query: 73
Effective length of database: 17294697157
Effective search space: 1262512892461
Effective search space used: 1262512892461
T: 21
A: 40
X1: 15 (7.0 bits)
X2: 38 (14.6 bits)
X3: 64 (24.7 bits)
S1: 41 (20.4 bits)
S2: 76 (33.9 bits)
ka-blk-alpha gapped: 1.9
ka-blk-alpha ungapped: 0.7916
ka-blk-alpha_v gapped: 42.6028
ka-blk-alpha_v ungapped: 4.96466
ka-blk-sigma gapped: 43.6362
