# Supplementary material for: A bioinformatics pipeline to search functional motifs within whole-proteome data: a case study of poxviruses
Source: Virus Genes. 2016 Dec 20;53(2):173–8. doi: 10.1007/s11262-016-1416-9 (PMC5357487; doi:10.1007/s11262-016-1416-9)
Supplement: Supplementary file 7 — Supplementary material 7 (TXT 446 kb) [file 11262_2016_1416_MOESM7_ESM.txt]

BLASTP 2.3.0+
Reference: Stephen F. Altschul, Thomas L. Madden, Alejandro
A. Schaffer, Jinghui Zhang, Zheng Zhang, Webb Miller, and
David J. Lipman (1997), "Gapped BLAST and PSI-BLAST: a new
generation of protein database search programs", Nucleic
Acids Res. 25:3389-3402.


Reference for compositional score matrix adjustment: Stephen
F. Altschul, John C. Wootton, E. Michael Gertz, Richa
Agarwala, Aleksandr Morgulis, Alejandro A. Schaffer, and
Yi-Kuo Yu (2005) "Protein database searches using
compositionally adjusted substitution matrices", FEBS J.
272:5101-5109.


RID: 737HXE6B01R


Database: All non-redundant GenBank CDS
translations+PDB+SwissProt+PIR+PRF excluding environmental samples
from WGS projects
           77,704,984 sequences; 28,292,933,896 total letters
Query= gi|82000252|sp|Q5UQQ7.1|Y856_MIMIV RecName: Full=Putative TPR
repeat-containing protein R856

Length=342


                                                                   Score     E
Sequences producing significant alignments:                       (Bits)  Value

ref|YP_003987387.1|  putative TPR repeat-containing protein [A...  693     0.0   
gb|AKI79640.1|  putative TPR repeat-containing protein [Acanth...  681     0.0   
gb|AKI80583.1|  putative TPR repeat-containing protein [Acanth...  567     0.0   
gb|AGF84885.1|  hypothetical protein glt_00076 [Moumouvirus go...  449     3e-154
ref|WP_012473088.1|  hypothetical protein [Candidatus Amoeboph...  129     1e-28 
gb|EDN70387.1|  kinesin light chain isoform 1 [Beggiatoa sp. PS]   121     1e-27 
ref|WP_006489620.1|  hypothetical protein [Mesotoga infera]        122     1e-26 
ref|WP_054864398.1|  hypothetical protein [Methanosarcina bark...  115     3e-25 
ref|WP_012473363.1|  hypothetical protein [Candidatus Amoeboph...  117     5e-25 
ref|WP_052712639.1|  hypothetical protein [Methanosarcina bark...  115     2e-24 
ref|WP_053111350.1|  hypothetical protein [Nitrosospira briensis]  114     5e-24 
ref|WP_052718366.1|  hypothetical protein [Methanosarcina sp. ...  113     1e-23 
ref|XP_001011357.1|  tetratricopeptide repeat protein [Tetrahy...  113     1e-23 
ref|WP_011306373.1|  hypothetical protein [Methanosarcina bark...  112     2e-23 
ref|WP_052725788.1|  hypothetical protein [Methanosarcina bark...  111     3e-23 
ref|WP_014276801.1|  hypothetical protein [Arthrospira platensis]  110     8e-23 
ref|XP_012564572.1|  PREDICTED: uncharacterized protein LOC105...  110     8e-23 
ref|WP_052725787.1|  hypothetical protein [Methanosarcina bark...  110     9e-23 
ref|WP_013322199.1|  hypothetical protein [Cyanothece sp. PCC ...  108     3e-22 
ref|WP_052335221.1|  hypothetical protein [Tolypothrix sp. PCC...  109     3e-22 
ref|XP_002600573.1|  hypothetical protein BRAFLDRAFT_70050 [Br...  108     7e-22 
ref|XP_002611082.1|  hypothetical protein BRAFLDRAFT_70431 [Br...  107     7e-22 
ref|XP_002109177.1|  hypothetical protein TRIADDRAFT_52944 [Tr...  107     9e-22 
ref|WP_015124139.1|  hypothetical protein [Synechococcus sp. P...  107     9e-22 
ref|WP_018399396.1|  hypothetical protein [filamentous cyanoba...  107     9e-22 
ref|WP_053010677.1|  hypothetical protein [Methanosarcina bark...  107     9e-22 
ref|WP_016864598.1|  hypothetical protein [Fischerella muscicola]  107     9e-22 
ref|XP_002118451.1|  hypothetical protein TRIADDRAFT_62486 [Tr...  107     1e-21 
ref|XP_012563974.1|  PREDICTED: uncharacterized protein LOC105...  106     2e-21 
ref|XP_002118473.1|  hypothetical protein TRIADDRAFT_62505 [Tr...  103     3e-21 
ref|XP_002603375.1|  hypothetical protein BRAFLDRAFT_80368 [Br...  105     3e-21 
ref|WP_011307548.1|  hypothetical protein [Methanosarcina bark...  105     5e-21 
ref|XP_002606754.1|  hypothetical protein BRAFLDRAFT_82395 [Br...  105     6e-21 
ref|XP_002591859.1|  hypothetical protein BRAFLDRAFT_89372 [Br...  105     6e-21 
ref|XP_002591458.1|  hypothetical protein BRAFLDRAFT_70034 [Br...  104     8e-21 
ref|WP_039457513.1|  hypothetical protein [endosymbiont of Aca...  104     8e-21 
ref|XP_002116007.1|  hypothetical protein TRIADDRAFT_60002 [Tr...  104     9e-21 
ref|WP_017294368.1|  hypothetical protein [Geminocystis herdma...  104     1e-20 
ref|XP_002116086.1|  hypothetical protein TRIADDRAFT_59997 [Tr...  103     1e-20 
ref|WP_054864940.1|  hypothetical protein [Methanosarcina bark...  101     2e-20 
ref|XP_002118465.1|  hypothetical protein TRIADDRAFT_62499 [Tr...  103     2e-20 
ref|WP_051502751.1|  hypothetical protein [[Scytonema hofmanni...  103     2e-20 
ref|XP_002602179.1|  hypothetical protein BRAFLDRAFT_76867 [Br...  103     2e-20 
gb|ETO22064.1|  hypothetical protein RFI_15137 [Reticulomyxa f...  102     2e-20 
gb|ADE81460.1|  tetratricopeptide repeat protein [Prevotella r...  102     3e-20 
ref|XP_002605380.1|  hypothetical protein BRAFLDRAFT_74200 [Br...  103     3e-20 
ref|WP_049769054.1|  hypothetical protein [Prevotella ruminicola]  102     3e-20 
gb|AKG24363.1|  tetratricopeptide repeat family protein [Calot...  102     3e-20 
ref|WP_052754348.1|  hypothetical protein [Calothrix sp. 336/3]    102     3e-20 
ref|XP_002603940.1|  hypothetical protein BRAFLDRAFT_102379 [B...  102     3e-20 
ref|XP_002591377.1|  hypothetical protein BRAFLDRAFT_86884 [Br...  102     3e-20 
ref|XP_002109089.1|  hypothetical protein TRIADDRAFT_52761 [Tr...  102     4e-20 
ref|XP_002118790.1|  hypothetical protein TRIADDRAFT_62798 [Tr...  101     5e-20 
ref|XP_002602723.1|  hypothetical protein BRAFLDRAFT_72915 [Br...  101     5e-20 
ref|WP_051463580.1|  hypothetical protein [Leptolyngbya sp. PC...  102     5e-20 
ref|XP_002181068.1|  predicted protein [Phaeodactylum tricornu...  101     5e-20 
ref|XP_002604523.1|  hypothetical protein BRAFLDRAFT_79367 [Br...  101     6e-20 
ref|XP_002109176.1|  hypothetical protein TRIADDRAFT_52943 [Tr...  101     7e-20 
ref|XP_002602186.1|  hypothetical protein BRAFLDRAFT_121480 [B...  101     7e-20 
ref|WP_012473085.1|  hypothetical protein [Candidatus Amoeboph...  101     1e-19 
ref|XP_002117987.1|  hypothetical protein TRIADDRAFT_62008 [Tr...  101     1e-19 
ref|WP_052712710.1|  hypothetical protein [Methanosarcina bark...  100     2e-19 
ref|XP_002585592.1|  hypothetical protein BRAFLDRAFT_111776 [B...  100     2e-19 
ref|WP_015710268.1|  hypothetical protein [Treponema azotonutr...  100     2e-19 
ref|WP_018400173.1|  hypothetical protein [filamentous cyanoba...  100     2e-19 
ref|XP_004989455.1|  mbre TPR repeat protein [Salpingoeca rose...  99.8    2e-19 
ref|WP_024125348.1|  tetratricopeptide repeat protein [Thermos...  99.8    3e-19 
ref|XP_002118767.1|  hypothetical protein TRIADDRAFT_62778 [Tr...  99.8    3e-19 
ref|XP_002185196.1|  beta-glucan elicitor receptor [Phaeodacty...  99.4    3e-19 
dbj|BAQ62620.1|  kinesin light chain [Geminocystis sp. NIES-3708]  99.8    3e-19 
ref|XP_002602190.1|  hypothetical protein BRAFLDRAFT_76877 [Br...  99.8    4e-19 
ref|XP_002118426.1|  hypothetical protein TRIADDRAFT_34167 [Tr...  95.1    4e-19 
gb|ETO15599.1|  hypothetical protein RFI_21766 [Reticulomyxa f...  99.0    4e-19 
ref|XP_001011798.2|  tetratricopeptide repeat protein [Tetrahy...  99.0    5e-19 
ref|XP_002611187.1|  hypothetical protein BRAFLDRAFT_88414 [Br...  99.4    5e-19 
ref|WP_008180082.1|  hypothetical protein [Moorea producens]       98.6    7e-19 
ref|WP_013325063.1|  hypothetical protein [Cyanothece sp. PCC ...  97.4    1e-18 
ref|XP_002109101.1|  hypothetical protein TRIADDRAFT_18878 [Tr...  92.8    1e-18 
ref|XP_002118739.1|  hypothetical protein TRIADDRAFT_62755 [Tr...  97.4    1e-18 
ref|WP_025042075.1|  hypothetical protein [Nitrosospira briensis]  97.4    1e-18 
gb|ETO20897.1|  hypothetical protein RFI_16308 [Reticulomyxa f...  97.1    2e-18 
ref|XP_002118506.1|  hypothetical protein TRIADDRAFT_62542 [Tr...  97.4    2e-18 
ref|XP_002118036.1|  hypothetical protein TRIADDRAFT_62072 [Tr...  97.4    2e-18 
ref|WP_051502750.1|  hypothetical protein [[Scytonema hofmanni...  97.4    2e-18 
ref|WP_012599179.1|  hypothetical protein [Cyanothece sp. PCC ...  97.1    2e-18 
ref|XP_012651979.1|  tetratricopeptide repeat protein [Tetrahy...  97.1    2e-18 
ref|XP_002113129.1|  hypothetical protein TRIADDRAFT_56981 [Tr...  97.1    2e-18 
ref|XP_002118789.1|  hypothetical protein TRIADDRAFT_62797 [Tr...  95.9    2e-18 
ref|WP_052330955.1|  hypothetical protein [Planktothrix agardhii]  97.1    2e-18 
ref|XP_002118030.1|  hypothetical protein TRIADDRAFT_62058 [Tr...  96.3    3e-18 
ref|WP_052354681.1|  hypothetical protein [Neochlamydia sp. S13]   96.7    3e-18 
ref|WP_048138542.1|  hypothetical protein [Methanosarcina horo...  96.3    3e-18 
ref|XP_002607745.1|  hypothetical protein BRAFLDRAFT_82807 [Br...  95.9    4e-18 
ref|XP_001021388.2|  tetratricopeptide repeat protein [Tetrahy...  95.9    5e-18 
ref|XP_002118524.1|  hypothetical protein TRIADDRAFT_62555 [Tr...  95.5    6e-18 
ref|XP_002109092.1|  hypothetical protein TRIADDRAFT_52771 [Tr...  94.4    6e-18 
ref|XP_012566506.1|  PREDICTED: tetratricopeptide repeat prote...  94.7    7e-18 
ref|WP_052730755.1|  hypothetical protein [Methanosarcina horo...  95.5    7e-18 
gb|KKI98395.1|  hypothetical protein PROH_19575 [Prochlorothri...  94.7    7e-18 
ref|XP_004987648.1|  mbre TPR repeat protein [Salpingoeca rose...  94.7    8e-18 

ALIGNMENTS
>ref|YP_003987387.1| putative TPR repeat-containing protein [Acanthamoeba polyphaga 
mimivirus]
 sp|Q5UQQ7.1|Y856_MIMIV RecName: Full=Putative TPR repeat-containing protein R856
 gb|AAV51114.1| unknown [Acanthamoeba polyphaga mimivirus]
 gb|ADO18901.1| putative TPR repeat-containing protein [Acanthamoeba polyphaga 
mimivirus]
 gb|AEQ61071.1| TPR Domain containing protein [Acanthamoeba castellanii mamavirus]
 gb|EJN40475.1| hypothetical protein lvs_R750 [Acanthamoeba polyphaga lentillevirus]
 gb|AHA44973.1| putative TPR repeat-containing protein [Hirudovirus strain Sangsue]
 gb|AHJ40425.1| Tpr domain containing protein [Samba virus]
 gb|AKI81528.1| putative TPR repeat-containing protein [Acanthamoeba polyphaga 
mimivirus]
Length=342

 Score = 693 bits (1788),  Expect = 0.0, Method: Compositional matrix adjust.
 Identities = 342/342 (100%), Positives = 342/342 (100%), Gaps = 0/342 (0%)

Query  1    MEIINACLKNVGVEENMIEKVIETFQKENDECYNLVHIFNKAAIVFHRNGQHKKSLEMYE  60
            MEIINACLKNVGVEENMIEKVIETFQKENDECYNLVHIFNKAAIVFHRNGQHKKSLEMYE
Sbjct  1    MEIINACLKNVGVEENMIEKVIETFQKENDECYNLVHIFNKAAIVFHRNGQHKKSLEMYE  60

Query  61   KAFGNIFNGEFALSDLFYSVNGMASMYQALGDYDIAIKKYNSVIKIIKDMCLDNNSDLVY  120
            KAFGNIFNGEFALSDLFYSVNGMASMYQALGDYDIAIKKYNSVIKIIKDMCLDNNSDLVY
Sbjct  61   KAFGNIFNGEFALSDLFYSVNGMASMYQALGDYDIAIKKYNSVIKIIKDMCLDNNSDLVY  120

Query  121  ALMGIASISQIKGNYDEALSKYNEALEINEKLYGRNHIETAFVLNRLGMLYHELDDNDKS  180
            ALMGIASISQIKGNYDEALSKYNEALEINEKLYGRNHIETAFVLNRLGMLYHELDDNDKS
Sbjct  121  ALMGIASISQIKGNYDEALSKYNEALEINEKLYGRNHIETAFVLNRLGMLYHELDDNDKS  180

Query  181  IDHFNESLKIYREKYPNKLFNIAFTISRLAQSLLKMGNDSEALEKYQESIDIFNKIFTIS  240
            IDHFNESLKIYREKYPNKLFNIAFTISRLAQSLLKMGNDSEALEKYQESIDIFNKIFTIS
Sbjct  181  IDHFNESLKIYREKYPNKLFNIAFTISRLAQSLLKMGNDSEALEKYQESIDIFNKIFTIS  240

Query  241  HQAVAFSLYGIGTVYEFRSEYSKALEKYQESLQTYKNVYERSEKYQHYDIASCLYKIGLV  300
            HQAVAFSLYGIGTVYEFRSEYSKALEKYQESLQTYKNVYERSEKYQHYDIASCLYKIGLV
Sbjct  241  HQAVAFSLYGIGTVYEFRSEYSKALEKYQESLQTYKNVYERSEKYQHYDIASCLYKIGLV  300

Query  301  YKLSGNDNESTTYLNQANQMFESTSTNINDKNYQACKKFLQD  342
            YKLSGNDNESTTYLNQANQMFESTSTNINDKNYQACKKFLQD
Sbjct  301  YKLSGNDNESTTYLNQANQMFESTSTNINDKNYQACKKFLQD  342


>gb|AKI79640.1| putative TPR repeat-containing protein [Acanthamoeba polyphaga 
mimivirus]
Length=342

 Score = 681 bits (1758),  Expect = 0.0, Method: Compositional matrix adjust.
 Identities = 337/342 (99%), Positives = 340/342 (99%), Gaps = 0/342 (0%)

Query  1    MEIINACLKNVGVEENMIEKVIETFQKENDECYNLVHIFNKAAIVFHRNGQHKKSLEMYE  60
            MEIINACLKNVGVEENMIEKVIETFQKENDECYNLVHIFNKAAIVFHRNGQHKKSLEMYE
Sbjct  1    MEIINACLKNVGVEENMIEKVIETFQKENDECYNLVHIFNKAAIVFHRNGQHKKSLEMYE  60

Query  61   KAFGNIFNGEFALSDLFYSVNGMASMYQALGDYDIAIKKYNSVIKIIKDMCLDNNSDLVY  120
            KAFGNIFNGEFALSDLFYSVNGMASMYQALG YDIAIKKYNSVIKIIKDMCLDNNSDLVY
Sbjct  61   KAFGNIFNGEFALSDLFYSVNGMASMYQALGYYDIAIKKYNSVIKIIKDMCLDNNSDLVY  120

Query  121  ALMGIASISQIKGNYDEALSKYNEALEINEKLYGRNHIETAFVLNRLGMLYHELDDNDKS  180
            AL+GIASISQIKGNYDEALSKYNEALEINEKLYGRNHIETAFVLNRLGMLYHELDDNDKS
Sbjct  121  ALIGIASISQIKGNYDEALSKYNEALEINEKLYGRNHIETAFVLNRLGMLYHELDDNDKS  180

Query  181  IDHFNESLKIYREKYPNKLFNIAFTISRLAQSLLKMGNDSEALEKYQESIDIFNKIFTIS  240
            IDHFN+SLKIYRE YP+KLFNIAFTISRLAQSLLKMGNDSEALEKYQESIDIFNKIFTIS
Sbjct  181  IDHFNKSLKIYRENYPDKLFNIAFTISRLAQSLLKMGNDSEALEKYQESIDIFNKIFTIS  240

Query  241  HQAVAFSLYGIGTVYEFRSEYSKALEKYQESLQTYKNVYERSEKYQHYDIASCLYKIGLV  300
            HQAVAFSLYGIGTVYEFRSEYSKALEKYQESLQTYKNVYERSEKYQHYDIASCLYKIGLV
Sbjct  241  HQAVAFSLYGIGTVYEFRSEYSKALEKYQESLQTYKNVYERSEKYQHYDIASCLYKIGLV  300

Query  301  YKLSGNDNESTTYLNQANQMFESTSTNINDKNYQACKKFLQD  342
            YKLSGNDNESTTYLNQANQMFESTSTNINDKNYQACKKFLQD
Sbjct  301  YKLSGNDNESTTYLNQANQMFESTSTNINDKNYQACKKFLQD  342


>gb|AKI80583.1| putative TPR repeat-containing protein [Acanthamoeba polyphaga 
mimivirus]
Length=363

 Score = 567 bits (1462),  Expect = 0.0, Method: Compositional matrix adjust.
 Identities = 283/363 (78%), Positives = 317/363 (87%), Gaps = 21/363 (6%)

Query  1    MEIINACLKNVGVEENMIEKVIETFQKENDECYNLVHIFNKAAIVFHRNGQHKKSLEMYE  60
            ME+IN CLK+ GVE+  I+KVIETFQKENDE YN+VHIFNKAAIVFHRNGQH+KSLEMY+
Sbjct  1    MEVINTCLKSAGVEDKTIKKVIETFQKENDEQYNIVHIFNKAAIVFHRNGQHEKSLEMYQ  60

Query  61   KAFGNIFNGEFALSDLFYSVNGMASMYQALGDYDIAIKKYNSVIKIIKDMCLDNNSDLVY  120
            KA+ NIFNGEF LSDLFY+VNG+ASMYQALGDYDIA++KYNS IKIIK+MC D+NSDLVY
Sbjct  61   KAYENIFNGEFILSDLFYAVNGIASMYQALGDYDIALQKYNSAIKIIKEMCSDDNSDLVY  120

Query  121  ALMGIASISQIKGNYDEALSKYNEALEINEKLYGRNHIETAFVLNRLG------------  168
            ALMGIASISQIKGNYDEALSKYNEAL INEKL+G+NH+ETAFVLNRLG            
Sbjct  121  ALMGIASISQIKGNYDEALSKYNEALGINEKLHGKNHMETAFVLNRLGINEKLHGKNHME  180

Query  169  ---------MLYHELDDNDKSIDHFNESLKIYREKYPNKLFNIAFTISRLAQSLLKMGND  219
                     MLYHELDDN KSI++FN+SLKIY E YP+K FNIAFTIS+LAQSLL +GND
Sbjct  181  TAFVLNRLGMLYHELDDNKKSINYFNKSLKIYNENYPDKQFNIAFTISKLAQSLLTLGND  240

Query  220  SEALEKYQESIDIFNKIFTISHQAVAFSLYGIGTVYEFRSEYSKALEKYQESLQTYKNVY  279
            +EALEKYQ+SI+IF KIFTI HQAVAFSLYGIG+VYEFRSEY+KALEKYQESLQTYKNVY
Sbjct  241  NEALEKYQDSINIFGKIFTIPHQAVAFSLYGIGSVYEFRSEYNKALEKYQESLQTYKNVY  300

Query  280  ERSEKYQHYDIASCLYKIGLVYKLSGNDNESTTYLNQANQMFESTSTNINDKNYQACKKF  339
            ERSEKYQHYDIA CLY+IGLVYKL GN+NES  YLNQANQMF+ TS NIN+KNY+ACK  
Sbjct  301  ERSEKYQHYDIACCLYRIGLVYKLIGNNNESRDYLNQANQMFQLTSININNKNYKACKNL  360

Query  340  LQD  342
            LQ+
Sbjct  361  LQN  363


>gb|AGF84885.1| hypothetical protein glt_00076 [Moumouvirus goulette]
Length=341

 Score = 449 bits (1155),  Expect = 3e-154, Method: Compositional matrix adjust.
 Identities = 225/341 (66%), Positives = 276/341 (81%), Gaps = 1/341 (0%)

Query  1    MEIINACLKNVGVEENMIEKVIETFQKENDECYNLVHIFNKAAIVFHRNGQHKKSLEMYE  60
            ME I   L+N GVE + I+KV+ETF+K+ND  YN VHIFNKAAIV+HRNGQHKKSLEMY+
Sbjct  1    MESIIILLENSGVESSFIKKVVETFEKDNDNQYNNVHIFNKAAIVYHRNGQHKKSLEMYQ  60

Query  61   KAFGNIFNGEFALSDLFYSVNGMASMYQALGDYDIAIKKYNSVIKIIKDMCLDNNSDLVY  120
            KA+ NI        DL YSVNGMASMYQALG+YD+A++KY + I II + C DN SDL+Y
Sbjct  61   KAYENICKDSINHLDLIYSVNGMASMYQALGNYDVALQKYKNTIDIINENCPDNFSDLIY  120

Query  121  ALMGIASISQIKGNYDEALSKYNEALEINEKLYGRNHIETAFVLNRLGMLYHELDDNDKS  180
            +LMGIASI+QIKGNY+EALSKYNE LEI+EK YG+ H+ETAF+LNRLG L +E+++ +KS
Sbjct  121  SLMGIASITQIKGNYNEALSKYNEILEISEKFYGKKHLETAFILNRLGSLCYEMNNVEKS  180

Query  181  IDHFNESLKIYREKYPNKLFNIAFTISRLAQSLLKMGNDSEALEKYQESIDIFNKIFTIS  240
            ID+FNESL IY   YP+K FNIAFTISRLAQSLL +G D E+L+KY+ES+ ++N I T +
Sbjct  181  IDYFNESLSIYT-NYPDKRFNIAFTISRLAQSLLAVGKDEESLKKYEESLKLYNTIITTA  239

Query  241  HQAVAFSLYGIGTVYEFRSEYSKALEKYQESLQTYKNVYERSEKYQHYDIASCLYKIGLV  300
            HQ + FSLYGI +VYEFRSEY KA+EKY ESL+ YK VY++SEKY+HYDIA  LYKIG V
Sbjct  240  HQVIGFSLYGIASVYEFRSEYYKAVEKYIESLEVYKQVYQKSEKYEHYDIACVLYKIGSV  299

Query  301  YKLSGNDNESTTYLNQANQMFESTSTNINDKNYQACKKFLQ  341
            +K  GN+ ES  YLNQAN+MFESTST  ++KNYQAC+  L 
Sbjct  300  HKFMGNNKESLDYLNQANKMFESTSTFYDNKNYQACRSLLH  340


>ref|WP_012473088.1| hypothetical protein [Candidatus Amoebophilus asiaticus]
 gb|ACE06324.1| hypothetical protein Aasi_0966 [Candidatus Amoebophilus asiaticus 
5a2]
Length=2145

 Score = 129 bits (323),  Expect = 1e-28, Method: Compositional matrix adjust.
 Identities = 83/276 (30%), Positives = 149/276 (54%), Gaps = 9/276 (3%)

Query  45    VFHRNGQHKKSLEMYEKAFG---NIFNGEFALSDLFYSVNGMASMYQALGDYDIAIKKYN  101
             ++   GQ++++L+ Y++       +++G+ A  D+  S+N + ++Y+ LG +  A+K Y 
Sbjct  1531  IYQSVGQYQEALKYYQQGLDMQKGLYSGDHA--DIAMSLNNIGNIYKILGQHQEALKYYQ  1588

Query  102   SVIKIIKDMCLDNNSDLVYALMGIASISQIKGNYDEALSKYNEALEINEKLYGRNHIETA  161
                +I K     N+ D+  +L  + +I +  G Y EAL  Y EAL I + LY  NH + A
Sbjct  1589  QAFEIRKVFYAGNHPDIAISLNSLGNICKTLGQYQEALKYYQEALGIRQSLYIGNHPDIA  1648

Query  162   FVLNRLGMLYHELDDNDKSIDHFNESLKIYREKYPNKLFNIAFTISRLAQSLLKMGNDSE  221
               +N +G +Y  L +  +++ +   +L++ +  Y     +IA +++ L      +G   E
Sbjct  1649  ESINNIGFIYQALGEYQEALKYLKYALEMRQALYIGNHPDIAISLNDLGDIYQALGQHQE  1708

Query  222   ALEKYQESIDIFNKIFTISHQAVAFSLYGIGTVYEFRSEYSKALEKYQESLQTYKNVYER  281
             AL+ YQ++I++   ++T  H  +A SL  IG +Y+   +Y +ALE YQ++ +  K  Y  
Sbjct  1709  ALKYYQQAINMQKTLYTGDHPDIAISLDHIGNIYQALGQYQEALEYYQQAFKMQKVFYTG  1768

Query  282   SEKYQHYDIASCLYKIGLVYKLSGNDNESTTYLNQA  317
             +    H DIA+ L  +G  YKL GN  E+  Y  QA
Sbjct  1769  N----HPDIATSLNSLGHAYKLLGNYQEAFKYYQQA  1800


 Score = 129 bits (323),  Expect = 1e-28, Method: Compositional matrix adjust.
 Identities = 80/281 (28%), Positives = 148/281 (53%), Gaps = 9/281 (3%)

Query  50    GQHKKSLEMYEKAFGN---IFNGEFALSDLFYSVNGMASMYQALGDYDIAIKKYNSVIKI  106
             GQH+++L+ Y++A      I+ G      +   +N +  +Y+ LG Y  A+K Y   + +
Sbjct  1200  GQHQEALKYYQQALDMNKVIYAGNH--PHVAKLLNNLGGIYKTLGQYQKALKYYQQALGM  1257

Query  107   IKDMCLDNNSDLVYALMGIASISQIKGNYDEALSKYNEALEINEKLYGRNHIETAFVLNR  166
              K +   N+  +  ++  +  I QI G Y EAL  Y EALE+ + LY  NH + A  LN 
Sbjct  1258  RKSLYTGNHPHVAQSINSVGHIYQILGQYQEALKYYQEALEMRKALYRGNHPDVAQSLNS  1317

Query  167   LGMLYHELDDNDKSIDHFNESLKIYREKYPNKLFNIAFTISRLAQSLLKMGNDSEALEKY  226
             +G  +  L  + K+++++ ++  + +  YP     IA +++ L     ++G   EAL+ Y
Sbjct  1318  IGSAWKALGQHHKALEYYRQASDMRKALYPGNHPRIADSLTNLGLVYRRLGQHQEALKYY  1377

Query  227   QESIDIFNKIFTISHQAVAFSLYGIGTVYEFRSEYSKALEKYQESLQTYKNVYERSEKYQ  286
             Q++++I   ++  +H  +A S   +G +Y+   +Y +AL+ YQ++L   K +Y  +    
Sbjct  1378  QQALEIRRALYMGNHPDIANSFNDLGNIYKTLGQYQEALKYYQQALDMQKALYTGN----  1433

Query  287   HYDIASCLYKIGLVYKLSGNDNESTTYLNQANQMFESTSTN  327
             H DIA  +  IG +Y+  G   E+  Y+ QA  M ++  T+
Sbjct  1434  HPDIARSINNIGFIYQALGEYQEALKYIKQALDMRKALYTD  1474


 Score = 122 bits (306),  Expect = 2e-26, Method: Compositional matrix adjust.
 Identities = 80/278 (29%), Positives = 146/278 (53%), Gaps = 9/278 (3%)

Query  43    AIVFHRNGQHKKSLEMYEKAF---GNIFNGEFALSDLFYSVNGMASMYQALGDYDIAIKK  99
              +V+ R GQH+++L+ Y++A      ++ G     D+  S N + ++Y+ LG Y  A+K 
Sbjct  1361  GLVYRRLGQHQEALKYYQQALEIRRALYMGNH--PDIANSFNDLGNIYKTLGQYQEALKY  1418

Query  100   YNSVIKIIKDMCLDNNSDLVYALMGIASISQIKGNYDEALSKYNEALEINEKLYGRNHIE  159
             Y   + + K +   N+ D+  ++  I  I Q  G Y EAL    +AL++ + LY  NH +
Sbjct  1419  YQQALDMQKALYTGNHPDIARSINNIGFIYQALGEYQEALKYIKQALDMRKALYTDNHPQ  1478

Query  160   TAFVLNRLGMLYHELDDNDKSIDHFNESLKIYREKYPNKLFNIAFTISRLAQSLLKMGND  219
              A  LN LG +Y  L    +++++  ++L + ++ Y +K  +IA ++  L      +G  
Sbjct  1479  VAQSLNNLGNIYKTLGQYQEALEYLQQALDMRKDLYKHKHLDIAISLINLGNIYQSVGQY  1538

Query  220   SEALEKYQESIDIFNKIFTISHQAVAFSLYGIGTVYEFRSEYSKALEKYQESLQTYKNVY  279
              EAL+ YQ+ +D+   +++  H  +A SL  IG +Y+   ++ +AL+ YQ++ +  K  Y
Sbjct  1539  QEALKYYQQGLDMQKGLYSGDHADIAMSLNNIGNIYKILGQHQEALKYYQQAFEIRKVFY  1598

Query  280   ERSEKYQHYDIASCLYKIGLVYKLSGNDNESTTYLNQA  317
               +    H DIA  L  +G + K  G   E+  Y  +A
Sbjct  1599  AGN----HPDIAISLNSLGNICKTLGQYQEALKYYQEA  1632


 Score = 118 bits (296),  Expect = 3e-25, Method: Compositional matrix adjust.
 Identities = 77/272 (28%), Positives = 141/272 (52%), Gaps = 11/272 (4%)

Query  50    GQHKKSLEMYEKAFG---NIFNGEFA-LSDLFYSVNGMASMYQALGDYDIAIKKYNSVIK  105
             GQH K+LE Y +A      ++ G    ++D   S+  +  +Y+ LG +  A+K Y   ++
Sbjct  1326  GQHHKALEYYRQASDMRKALYPGNHPRIAD---SLTNLGLVYRRLGQHQEALKYYQQALE  1382

Query  106   IIKDMCLDNNSDLVYALMGIASISQIKGNYDEALSKYNEALEINEKLYGRNHIETAFVLN  165
             I + + + N+ D+  +   + +I +  G Y EAL  Y +AL++ + LY  NH + A  +N
Sbjct  1383  IRRALYMGNHPDIANSFNDLGNIYKTLGQYQEALKYYQQALDMQKALYTGNHPDIARSIN  1442

Query  166   RLGMLYHELDDNDKSIDHFNESLKIYREKYPNKLFNIAFTISRLAQSLLKMGNDSEALEK  225
              +G +Y  L +  +++ +  ++L + +  Y +    +A +++ L      +G   EALE 
Sbjct  1443  NIGFIYQALGEYQEALKYIKQALDMRKALYTDNHPQVAQSLNNLGNIYKTLGQYQEALEY  1502

Query  226   YQESIDIFNKIFTISHQAVAFSLYGIGTVYEFRSEYSKALEKYQESLQTYKNVYERSEKY  285
              Q+++D+   ++   H  +A SL  +G +Y+   +Y +AL+ YQ+ L   K +Y      
Sbjct  1503  LQQALDMRKDLYKHKHLDIAISLINLGNIYQSVGQYQEALKYYQQGLDMQKGLYSGD---  1559

Query  286   QHYDIASCLYKIGLVYKLSGNDNESTTYLNQA  317
              H DIA  L  IG +YK+ G   E+  Y  QA
Sbjct  1560  -HADIAMSLNNIGNIYKILGQHQEALKYYQQA  1590


 Score = 112 bits (279),  Expect = 4e-23, Method: Compositional matrix adjust.
 Identities = 84/294 (29%), Positives = 146/294 (50%), Gaps = 13/294 (4%)

Query  30    DECYNLVHIFNKAAIVFHRNGQHKKSLEMYEKAFGN---IFNGEFALSDLFYSVNGMASM  86
             D   +L HI N    ++   GQ++++LE Y++AF      + G     D+  S+N +   
Sbjct  1730  DIAISLDHIGN----IYQALGQYQEALEYYQQAFKMQKVFYTGNH--PDIATSLNSLGHA  1783

Query  87    YQALGDYDIAIKKYNSVIKIIKDMCLDNNSDLVYALMGIASISQIKGNYDEALSKYNEAL  146
             Y+ LG+Y  A K Y   + I + +   N+  +  +L  +         Y EAL  + +AL
Sbjct  1784  YKLLGNYQEAFKYYQQALNIHQVLYKGNHPAIATSLKNLGDTYYTLSQYQEALEYHQQAL  1843

Query  147   EINEKLYGRNHIETAFVLNRLGMLYHELDDNDKSIDHFNESLKIYREKYPNKLFNIAFTI  206
             +I + LY  NH   A  L  LG  Y  LD   +++ ++ ++L+I +  Y      IA ++
Sbjct  1844  DIKKVLYKGNHPAIAISLISLGDDYRALDQYQEALTYYQQALEIRKSLYIGDNPFIATSL  1903

Query  207   SRLAQSLLKMGNDSEALEKYQESIDIFNKIFTISHQAVAFSLYGIGTVYEFRSEYSKALE  266
             + L      +G   +AL  YQ++ D+   ++  +H  +A S+  +G VY+   ++ +AL+
Sbjct  1904  NSLGDIYQALGQHQKALTYYQQAFDMRKVLYKGNHPTIAISINNLGKVYQALGQHQEALK  1963

Query  267   KYQESLQTYKNVYERSEKYQHYDIASCLYKIGLVYKLSGNDNESTTYLNQANQM  320
              YQE+L+  + +Y    K  H  IA+ L  +G VY+  G   E+ TY  QA  M
Sbjct  1964  YYQEALEKRRTLY----KGYHRSIATSLNNLGDVYQALGQHQEALTYYQQALDM  2013


 Score = 111 bits (278),  Expect = 5e-23, Method: Compositional matrix adjust.
 Identities = 70/242 (29%), Positives = 122/242 (50%), Gaps = 4/242 (2%)

Query  79    SVNGMASMYQALGDYDIAIKKYNSVIKIIKDMCLDNNSDLVYALMGIASISQIKGNYDEA  138
             S+N +  +YQALG +  A+  Y     + K +   N+  +  ++  +  + Q  G + EA
Sbjct  1902  SLNSLGDIYQALGQHQKALTYYQQAFDMRKVLYKGNHPTIAISINNLGKVYQALGQHQEA  1961

Query  139   LSKYNEALEINEKLYGRNHIETAFVLNRLGMLYHELDDNDKSIDHFNESLKIYREKYPNK  198
             L  Y EALE    LY   H   A  LN LG +Y  L  + +++ ++ ++L + +  Y   
Sbjct  1962  LKYYQEALEKRRTLYKGYHRSIATSLNNLGDVYQALGQHQEALTYYQQALDMRKALYKGN  2021

Query  199   LFNIAFTISRLAQSLLKMGNDSEALEKYQESIDIFNKIFTISHQAVAFSLYGIGTVYEFR  258
                IA +++ L      +G   EAL  YQ+++D+   ++T +H A   SL  +G VY+  
Sbjct  2022  HPAIAVSLNNLGNVYQTLGQHQEALTYYQQALDMRKGLYTGNHAATTTSLDNLGNVYQAL  2081

Query  259   SEYSKALEKYQESLQTYKNVYERSEKYQHYDIASCLYKIGLVYKLSGNDNESTTYLNQAN  318
              ++ +AL+ YQ++L   K +Y  +    H+DI +  + +G VY+  G   E+  Y  QA 
Sbjct  2082  GQHQEALKYYQQALDMRKILYTGN----HHDIVTSFHNLGAVYQALGQHQEALKYHQQAL  2137

Query  319   QM  320
              M
Sbjct  2138  DM  2139


 Score = 105 bits (262),  Expect = 5e-21, Method: Compositional matrix adjust.
 Identities = 68/242 (28%), Positives = 123/242 (51%), Gaps = 4/242 (2%)

Query  79    SVNGMASMYQALGDYDIAIKKYNSVIKIIKDMCLDNNSDLVYALMGIASISQIKGNYDEA  138
             S+  +   Y+AL  Y  A+  Y   ++I K + + +N  +  +L  +  I Q  G + +A
Sbjct  1860  SLISLGDDYRALDQYQEALTYYQQALEIRKSLYIGDNPFIATSLNSLGDIYQALGQHQKA  1919

Query  139   LSKYNEALEINEKLYGRNHIETAFVLNRLGMLYHELDDNDKSIDHFNESLKIYREKYPNK  198
             L+ Y +A ++ + LY  NH   A  +N LG +Y  L  + +++ ++ E+L+  R  Y   
Sbjct  1920  LTYYQQAFDMRKVLYKGNHPTIAISINNLGKVYQALGQHQEALKYYQEALEKRRTLYKGY  1979

Query  199   LFNIAFTISRLAQSLLKMGNDSEALEKYQESIDIFNKIFTISHQAVAFSLYGIGTVYEFR  258
               +IA +++ L      +G   EAL  YQ+++D+   ++  +H A+A SL  +G VY+  
Sbjct  1980  HRSIATSLNNLGDVYQALGQHQEALTYYQQALDMRKALYKGNHPAIAVSLNNLGNVYQTL  2039

Query  259   SEYSKALEKYQESLQTYKNVYERSEKYQHYDIASCLYKIGLVYKLSGNDNESTTYLNQAN  318
              ++ +AL  YQ++L   K +Y  +    H    + L  +G VY+  G   E+  Y  QA 
Sbjct  2040  GQHQEALTYYQQALDMRKGLYTGN----HAATTTSLDNLGNVYQALGQHQEALKYYQQAL  2095

Query  319   QM  320
              M
Sbjct  2096  DM  2097


 Score = 104 bits (260),  Expect = 1e-20, Method: Compositional matrix adjust.
 Identities = 66/247 (27%), Positives = 130/247 (53%), Gaps = 4/247 (2%)

Query  74    SDLFYSVNGMASMYQALGDYDIAIKKYNSVIKIIKDMCLDNNSDLVYALMGIASISQIKG  133
              D+  S+N +  +Y++LG Y  A+K Y   + + + + + N+++L  +L  I  + +  G
Sbjct  1099  PDIATSLNNLGEIYKSLGQYQEALKYYQQSLTMRQVLYIGNHTELAESLNNIGLVYKALG  1158

Query  134   NYDEALSKYNEALEINEKLYGRNHIETAFVLNRLGMLYHELDDNDKSIDHFNESLKIYRE  193
              + E+L     A +I + LY  NH   A  LN +G  Y  L  + +++ ++ ++L + + 
Sbjct  1159  KFQESLRYLKLAFDIRKALYIGNHPAIAESLNNVGRAYKALGQHQEALKYYQQALDMNKV  1218

Query  194   KYPNKLFNIAFTISRLAQSLLKMGNDSEALEKYQESIDIFNKIFTISHQAVAFSLYGIGT  253
              Y     ++A  ++ L      +G   +AL+ YQ+++ +   ++T +H  VA S+  +G 
Sbjct  1219  IYAGNHPHVAKLLNNLGGIYKTLGQYQKALKYYQQALGMRKSLYTGNHPHVAQSINSVGH  1278

Query  254   VYEFRSEYSKALEKYQESLQTYKNVYERSEKYQHYDIASCLYKIGLVYKLSGNDNESTTY  313
             +Y+   +Y +AL+ YQE+L+  K +Y  +    H D+A  L  IG  +K  G  +++  Y
Sbjct  1279  IYQILGQYQEALKYYQEALEMRKALYRGN----HPDVAQSLNSIGSAWKALGQHHKALEY  1334

Query  314   LNQANQM  320
               QA+ M
Sbjct  1335  YRQASDM  1341


 Score = 102 bits (253),  Expect = 6e-20, Method: Compositional matrix adjust.
 Identities = 61/243 (25%), Positives = 124/243 (51%), Gaps = 5/243 (2%)

Query  39    FNKAAIVFHRNGQHKKSLEMYEKAFGN---IFNGEFALSDLFYSVNGMASMYQALGDYDI  95
              N    ++   GQH+K+L  Y++AF     ++ G      +  S+N +  +YQALG +  
Sbjct  1903  LNSLGDIYQALGQHQKALTYYQQAFDMRKVLYKGNH--PTIAISINNLGKVYQALGQHQE  1960

Query  96    AIKKYNSVIKIIKDMCLDNNSDLVYALMGIASISQIKGNYDEALSKYNEALEINEKLYGR  155
             A+K Y   ++  + +    +  +  +L  +  + Q  G + EAL+ Y +AL++ + LY  
Sbjct  1961  ALKYYQEALEKRRTLYKGYHRSIATSLNNLGDVYQALGQHQEALTYYQQALDMRKALYKG  2020

Query  156   NHIETAFVLNRLGMLYHELDDNDKSIDHFNESLKIYREKYPNKLFNIAFTISRLAQSLLK  215
             NH   A  LN LG +Y  L  + +++ ++ ++L + +  Y         ++  L      
Sbjct  2021  NHPAIAVSLNNLGNVYQTLGQHQEALTYYQQALDMRKGLYTGNHAATTTSLDNLGNVYQA  2080

Query  216   MGNDSEALEKYQESIDIFNKIFTISHQAVAFSLYGIGTVYEFRSEYSKALEKYQESLQTY  275
             +G   EAL+ YQ+++D+   ++T +H  +  S + +G VY+   ++ +AL+ +Q++L   
Sbjct  2081  LGQHQEALKYYQQALDMRKILYTGNHHDIVTSFHNLGAVYQALGQHQEALKYHQQALDMQ  2140

Query  276   KNV  278
             K +
Sbjct  2141  KQL  2143


 Score = 93.6 bits (231),  Expect = 3e-17, Method: Compositional matrix adjust.
 Identities = 65/246 (26%), Positives = 126/246 (51%), Gaps = 12/246 (5%)

Query  83    MASMYQALGDYDIAIK-------KYNSVIKIIKD-MCLDNNSDLVYALMGIASISQIKGN  134
             +A +    G Y+  +K       +YN +  +++  + + N+ D+  +L  +  I +  G 
Sbjct  1058  LADLLSRTGKYNQQVKSNFEQALQYNQLALVMRQALYIGNHPDIATSLNNLGEIYKSLGQ  1117

Query  135   YDEALSKYNEALEINEKLYGRNHIETAFVLNRLGMLYHELDDNDKSIDHFNESLKIYREK  194
             Y EAL  Y ++L + + LY  NH E A  LN +G++Y  L    +S+ +   +  I +  
Sbjct  1118  YQEALKYYQQSLTMRQVLYIGNHTELAESLNNIGLVYKALGKFQESLRYLKLAFDIRKAL  1177

Query  195   YPNKLFNIAFTISRLAQSLLKMGNDSEALEKYQESIDIFNKIFTISHQAVAFSLYGIGTV  254
             Y      IA +++ + ++   +G   EAL+ YQ+++D+   I+  +H  VA  L  +G +
Sbjct  1178  YIGNHPAIAESLNNVGRAYKALGQHQEALKYYQQALDMNKVIYAGNHPHVAKLLNNLGGI  1237

Query  255   YEFRSEYSKALEKYQESLQTYKNVYERSEKYQHYDIASCLYKIGLVYKLSGNDNESTTYL  314
             Y+   +Y KAL+ YQ++L   K++Y  +    H  +A  +  +G +Y++ G   E+  Y 
Sbjct  1238  YKTLGQYQKALKYYQQALGMRKSLYTGN----HPHVAQSINSVGHIYQILGQYQEALKYY  1293

Query  315   NQANQM  320
              +A +M
Sbjct  1294  QEALEM  1299


>gb|EDN70387.1| kinesin light chain isoform 1 [Beggiatoa sp. PS]
Length=392

 Score = 121 bits (304),  Expect = 1e-27, Method: Compositional matrix adjust.
 Identities = 81/261 (31%), Positives = 137/261 (52%), Gaps = 7/261 (3%)

Query  19   EKVIETFQKENDECYNLVHIFNKAAIVFHRNGQHKKSLEMYEKAFG---NIFNGEFALSD  75
            EK  +     NDE   L    + A   F+  G +K+SL ++EKA      IF+ E    D
Sbjct  109  EKAAKLLPAGNDEV--LADYLSDAGTAFYYAGLYKQSLSLHEKALAIREEIFDSEH--PD  164

Query  76   LFYSVNGMASMYQALGDYDIAIKKYNSVIKIIKDMCLDNNSDLVYALMGIASISQIKGNY  135
            +  S+N +A +Y+  G+YD A   Y   + I + +   ++ D+  +L  +A++   +G Y
Sbjct  165  VALSLNELALLYKTQGNYDQAKPLYERALAIKEKVFGKDHPDVASSLNNLAALHYSQGEY  224

Query  136  DEALSKYNEALEINEKLYGRNHIETAFVLNRLGMLYHELDDNDKSIDHFNESLKIYREKY  195
            DEA   Y  AL I+EK+YG NH + A  LN L  L++   + D++   +  SL IY + +
Sbjct  225  DEAKPLYERALAIDEKVYGPNHPDVAIDLNNLAALHYSQGEYDEAKPLYERSLAIYEKVH  284

Query  196  PNKLFNIAFTISRLAQSLLKMGNDSEALEKYQESIDIFNKIFTISHQAVAFSLYGIGTVY  255
              +  ++A +++ LA+     G+  +A   Y+ S+ I  K++   H +VA SL  +  +Y
Sbjct  285  GPEHPSVATSLNNLAELHKAQGHYDQAKPLYERSLAILEKVYGKEHPSVATSLNNLAMLY  344

Query  256  EFRSEYSKALEKYQESLQTYK  276
            E + EY KA   Y+ SL+ +K
Sbjct  345  EAQGEYEKAKPLYERSLKIFK  365


 Score = 86.3 bits (212),  Expect = 2e-15, Method: Compositional matrix adjust.
 Identities = 67/250 (27%), Positives = 124/250 (50%), Gaps = 8/250 (3%)

Query  57   EMYEKAFGNIFNG-EFALSDLFYSVNGMASMYQALGDYDIAIKKYNSVIKIIKDMCLDNN  115
            E YEKA   +  G +  L+D + S  G A  Y  L  Y  ++  +   + I +++    +
Sbjct  106  EYYEKAAKLLPAGNDEVLAD-YLSDAGTAFYYAGL--YKQSLSLHEKALAIREEIFDSEH  162

Query  116  SDLVYALMGIASISQIKGNYDEALSKYNEALEINEKLYGRNHIETAFVLNRLGMLYHELD  175
             D+  +L  +A + + +GNYD+A   Y  AL I EK++G++H + A  LN L  L++   
Sbjct  163  PDVALSLNELALLYKTQGNYDQAKPLYERALAIKEKVFGKDHPDVASSLNNLAALHYSQG  222

Query  176  DNDKSIDHFNESLKIYREKYPNKLFNIAFTISRLAQSLLKMGNDSEALEKYQESIDIFNK  235
            + D++   +  +L I  + Y     ++A  ++ LA      G   EA   Y+ S+ I+ K
Sbjct  223  EYDEAKPLYERALAIDEKVYGPNHPDVAIDLNNLAALHYSQGEYDEAKPLYERSLAIYEK  282

Query  236  IFTISHQAVAFSLYGIGTVYEFRSEYSKALEKYQESLQTYKNVYERSEKYQHYDIASCLY  295
            +    H +VA SL  +  +++ +  Y +A   Y+ SL   + VY +    +H  +A+ L 
Sbjct  283  VHGPEHPSVATSLNNLAELHKAQGHYDQAKPLYERSLAILEKVYGK----EHPSVATSLN  338

Query  296  KIGLVYKLSG  305
             + ++Y+  G
Sbjct  339  NLAMLYEAQG  348


 Score = 67.8 bits (164),  Expect = 4e-09, Method: Compositional matrix adjust.
 Identities = 41/158 (26%), Positives = 81/158 (51%), Gaps = 5/158 (3%)

Query  39   FNKAAIVFHRNGQHKKSLEMYEKAFG---NIFNGEFALSDLFYSVNGMASMYQALGDYDI  95
             N  A + +  G++ ++  +YE+A      ++       D+   +N +A+++ + G+YD 
Sbjct  211  LNNLAALHYSQGEYDEAKPLYERALAIDEKVYGPNH--PDVAIDLNNLAALHYSQGEYDE  268

Query  96   AIKKYNSVIKIIKDMCLDNNSDLVYALMGIASISQIKGNYDEALSKYNEALEINEKLYGR  155
            A   Y   + I + +    +  +  +L  +A + + +G+YD+A   Y  +L I EK+YG+
Sbjct  269  AKPLYERSLAIYEKVHGPEHPSVATSLNNLAELHKAQGHYDQAKPLYERSLAILEKVYGK  328

Query  156  NHIETAFVLNRLGMLYHELDDNDKSIDHFNESLKIYRE  193
             H   A  LN L MLY    + +K+   +  SLKI+++
Sbjct  329  EHPSVATSLNNLAMLYEAQGEYEKAKPLYERSLKIFKQ  366


>ref|WP_006489620.1| hypothetical protein [Mesotoga infera]
 emb|CCU84999.1| conserved hypothetical protein [Mesotoga infera]
Length=1411

 Score = 122 bits (307),  Expect = 1e-26, Method: Compositional matrix adjust.
 Identities = 75/270 (28%), Positives = 137/270 (51%), Gaps = 7/270 (3%)

Query  39   FNKAAIVFHRNGQHKKSLEMYEKAFGNIFNGEFALSDLF--YSVNGMASMYQALGDYDIA  96
             N+   V+H  G+++K++ ++E+A   I   +  +  LF  Y++N +  +Y + G+Y  A
Sbjct  308  LNRLGGVYHSKGEYEKAIGVFEEAL-RIRRAKLGVDHLFIAYTLNRLGGVYHSTGEYGKA  366

Query  97   IKKYNSVIKIIKDMCLDNNSDLVYALMGIASISQIKGNYDEALSKYNEALEINEKLYGRN  156
            I+     ++I +     ++ D+   L  + ++    G Y +A+    EAL I     G +
Sbjct  367  IEVLEEALRIRRAKLGKDHLDVATTLTNLGAVYNSAGEYGKAIEVLEEALRIRRAKLGED  426

Query  157  HIETAFVLNRLGMLYHELDDNDKSIDHFNESLKIYREKYPNKLFNIAFTISRLAQSLLKM  216
            H++ A  LNRLG +YH   +  K+I+   E+L+I R K      ++A T++ L     ++
Sbjct  427  HLDVAHTLNRLGSVYHSTGEYGKAIELLQEALRILRAKVGEDNLDVAHTLNNLGVVFYEI  486

Query  217  GNDSEALEKYQESIDIFNKIFTISHQAVAFSLYGIGTVYEFRSEYSKALEKYQESLQTYK  276
                +A   Y ++++I        H  VA +L+ +G VY    EY K++E  +E+L+  K
Sbjct  487  FKYEKAFHCYSKALEIRKNKLGADHLDVATTLHNLGIVYRSTGEYGKSIEILEEALRIRK  546

Query  277  NVYERSEKYQHYDIASCLYKIGLVYKLSGN  306
            N         H D+A+ LY IGL Y  +G+
Sbjct  547  NKL----GADHLDVATTLYNIGLAYDSTGD  572


 Score = 110 bits (275),  Expect = 1e-22, Method: Compositional matrix adjust.
 Identities = 75/277 (27%), Positives = 144/277 (52%), Gaps = 7/277 (3%)

Query  43   AIVFHRNGQHKKSLEMYEKAFG--NIFNGEFALSDLFYSVNGMASMYQALGDYDIAIKKY  100
             + +   G ++K++E +++A        GE  L D+ +++N + S+Y + G Y  AI+  
Sbjct  564  GLAYDSTGDYEKAIEAFQEALRIQRAKLGEDHL-DVAHTLNRLGSVYHSTGKYGKAIEVL  622

Query  101  NSVIKIIKDMCLDNNSDLVYALMGIASISQIKGNYDEALSKYNEALEINEKLYGRNHIET  160
              V++I +    +++ D+   L+ +  +    G Y++++    EAL I     G +H++ 
Sbjct  623  EEVLRIRRAKLGEDHLDVADTLIRLGGVYHSTGEYEKSIELLQEALRIRRIKLGEDHLDV  682

Query  161  AFVLNRLGMLYHELDDNDKSIDHFNESLKIYREKYPNKLFNIAFTISRLAQSLLKMGNDS  220
            A  LNRLG +YH   + +K++++F E+LK+ + K      +IA+T+  L    L +G   
Sbjct  683  ADTLNRLGGVYHSTGEYEKAVEYFLEALKVRKAKLEEGHPDIAYTLDGLGVVYLSIGEYG  742

Query  221  EALEKYQESIDIFNKIFTISHQAVAFSLYGIGTVYEFRSEYSKALEKYQESLQTYKNVYE  280
            +A+E  QE++ I        +  VA +L  +G V+    +Y KA   Y ++L+  KN   
Sbjct  743  KAIELLQEALRILRAKVGEDNLDVAHTLNNLGVVFYEIFKYEKAFHCYSKALEIRKNKL-  801

Query  281  RSEKYQHYDIASCLYKIGLVYKLSGNDNESTTYLNQA  317
                  H D+A+ L+ +G+VY+ +G   +S   L +A
Sbjct  802  ---GADHLDVATTLHNLGIVYRSTGEYGKSIEILEEA  835


 Score = 107 bits (267),  Expect = 1e-21, Method: Compositional matrix adjust.
 Identities = 74/300 (25%), Positives = 146/300 (49%), Gaps = 19/300 (6%)

Query  19   EKVIETFQ--------KENDECYNLVHIFNKAAIVFHRNGQHKKSLEMYEKAF----GNI  66
            EK IE FQ        K  ++  ++ H  N+   V+H  G++ K++E+ E+        +
Sbjct  574  EKAIEAFQEALRIQRAKLGEDHLDVAHTLNRLGSVYHSTGKYGKAIEVLEEVLRIRRAKL  633

Query  67   FNGEFALSDLFYSVNGMASMYQALGDYDIAIKKYNSVIKIIKDMCLDNNSDLVYALMGIA  126
                  ++D    + G+   Y + G+Y+ +I+     ++I +    +++ D+   L  + 
Sbjct  634  GEDHLDVADTLIRLGGV---YHSTGEYEKSIELLQEALRIRRIKLGEDHLDVADTLNRLG  690

Query  127  SISQIKGNYDEALSKYNEALEINEKLYGRNHIETAFVLNRLGMLYHELDDNDKSIDHFNE  186
             +    G Y++A+  + EAL++ +      H + A+ L+ LG++Y  + +  K+I+   E
Sbjct  691  GVYHSTGEYEKAVEYFLEALKVRKAKLEEGHPDIAYTLDGLGVVYLSIGEYGKAIELLQE  750

Query  187  SLKIYREKYPNKLFNIAFTISRLAQSLLKMGNDSEALEKYQESIDIFNKIFTISHQAVAF  246
            +L+I R K      ++A T++ L     ++    +A   Y ++++I        H  VA 
Sbjct  751  ALRILRAKVGEDNLDVAHTLNNLGVVFYEIFKYEKAFHCYSKALEIRKNKLGADHLDVAT  810

Query  247  SLYGIGTVYEFRSEYSKALEKYQESLQTYKNVYERSEKYQHYDIASCLYKIGLVYKLSGN  306
            +L+ +G VY    EY K++E  +E+L+  KN         H D+A+ LY IGL Y  +G+
Sbjct  811  TLHNLGIVYRSTGEYGKSIEILEEALRIRKNKL----GADHLDVATTLYNIGLAYDSTGD  866


 Score = 103 bits (258),  Expect = 1e-20, Method: Compositional matrix adjust.
 Identities = 82/342 (24%), Positives = 157/342 (46%), Gaps = 42/342 (12%)

Query  17   MIEKVIETFQ-KENDECYNLVHIFNKAAIVFHRNGQHKKSLEMYEKAFGNIFNGEFALS-  74
            ++E+V+   + K  ++  N+ H  N   +++     + K++E+ ++A   I   +  ++ 
Sbjct  201  VLEEVLRIRRAKLGEDHLNVAHTLNDLGVLYLSTDVYGKAVEVLQEAL-RIRRAKLGVNH  259

Query  75   -DLFYSVNGMASMYQALGDYDIAIKKYNSVIKIIKDMCLDNNSDLVYALMGIASISQIKG  133
             D+  ++N +  +Y + G Y  AI+     ++I +     ++ D+   L  +  +   KG
Sbjct  260  LDVATTLNDLGVVYNSAGKYGKAIEVLEEALRIRRAKLEVDHLDVADTLNRLGGVYHSKG  319

Query  134  NYDEALSKYNEALEINEKLYGRNHIETAFVLNRLGMLYHELDDNDKSIDHFNESLKIYRE  193
             Y++A+  + EAL I     G +H+  A+ LNRLG +YH   +  K+I+   E+L+I R 
Sbjct  320  EYEKAIGVFEEALRIRRAKLGVDHLFIAYTLNRLGGVYHSTGEYGKAIEVLEEALRIRRA  379

Query  194  KYPNKLFNIAFTISRLAQSLLKMGNDSEALEKYQESIDIFNKIFTISHQAVAFSLYGIGT  253
            K      ++A T++ L       G   +A+E  +E++ I        H  VA +L  +G+
Sbjct  380  KLGKDHLDVATTLTNLGAVYNSAGEYGKAIEVLEEALRIRRAKLGEDHLDVAHTLNRLGS  439

Query  254  VYEFRSEYSKALEKYQESLQTYKN------------------VYERSEKYQ---------  286
            VY    EY KA+E  QE+L+  +                   V+    KY+         
Sbjct  440  VYHSTGEYGKAIELLQEALRILRAKVGEDNLDVAHTLNNLGVVFYEIFKYEKAFHCYSKA  499

Query  287  -----------HYDIASCLYKIGLVYKLSGNDNESTTYLNQA  317
                       H D+A+ L+ +G+VY+ +G   +S   L +A
Sbjct  500  LEIRKNKLGADHLDVATTLHNLGIVYRSTGEYGKSIEILEEA  541


>ref|WP_054864398.1| hypothetical protein [Methanosarcina barkeri]
Length=453

 Score = 115 bits (287),  Expect = 3e-25, Method: Compositional matrix adjust.
 Identities = 78/277 (28%), Positives = 135/277 (49%), Gaps = 7/277 (3%)

Query  27   KENDECYNLVHIFNKAAIVFHRNGQHKKSLEMYEKAFGNIFNGEFAL--SDLFYSVNGMA  84
            KE+ E   L   F   +  F+R    +    MYE+    I   E      D+  ++N +A
Sbjct  33   KESLEAEKLCEWFISVSDPFYRAAFWQLITPMYEEIL-RILESELGPQHPDVATTLNNLA  91

Query  85   SMYQALGDYDIAIKKYNSVIKIIKDMCLDNNSDLVYALMGIASISQIKGNYDEALSKYNE  144
             +Y++ G+Y+ A+  +   + I + +    N D+   L G+A + ++ G YD+A   Y +
Sbjct  92   LLYKSTGEYEKALPLFQMALAIREKILDPQNPDIASTLNGLAELYRMMGRYDKAFPLYQK  151

Query  145  ALEINEKLYGRNHIETAFVLNRLGMLYHELDDNDKSIDHFNESLKIYREKYPNKLFNIAF  204
              +I E +    H E A  LN L +LY E+   DK++  +  +L+I  E    +   +A 
Sbjct  152  IFDIYELMLSPQHPEVAMALNDLALLYFEMGHYDKALSLYQRTLEIVEEVMGPQHQYVAT  211

Query  205  TISRLAQSLLKMGNDSEALEKYQESIDIFNKIFTISHQAVAFSLYGIGTVYEFRSEYSKA  264
             +  LA    +MG   +AL  YQ ++DI  K+    H  +A +L  +  +Y +  EY K+
Sbjct  212  VLDNLALLYSQMGCYDKALPLYQRALDINEKVLGPQHPDIATTLNNLAGLYHYMGEYEKS  271

Query  265  LEKYQESLQTYKNVYERSEKYQHYDIASCLYKIGLVY  301
            L+ YQ +L+    + E+S+  QH   A+ L  IG +Y
Sbjct  272  LQLYQRTLE----IIEKSQGSQHPYFATTLNNIGGLY  304


 Score = 114 bits (286),  Expect = 4e-25, Method: Compositional matrix adjust.
 Identities = 87/323 (27%), Positives = 156/323 (48%), Gaps = 19/323 (6%)

Query  19   EKVIETFQKE--------NDECYNLVHIFNKAAIVFHRNGQHKKSLEMYEKAFGNIFNGE  70
            EK +  FQ          + +  ++    N  A ++   G++ K+  +Y+K F +I+  E
Sbjct  101  EKALPLFQMALAIREKILDPQNPDIASTLNGLAELYRMMGRYDKAFPLYQKIF-DIY--E  157

Query  71   FALS----DLFYSVNGMASMYQALGDYDIAIKKYNSVIKIIKDMCLDNNSDLVYALMGIA  126
              LS    ++  ++N +A +Y  +G YD A+  Y   ++I++++    +  +   L  +A
Sbjct  158  LMLSPQHPEVAMALNDLALLYFEMGHYDKALSLYQRTLEIVEEVMGPQHQYVATVLDNLA  217

Query  127  SISQIKGNYDEALSKYNEALEINEKLYGRNHIETAFVLNRLGMLYHELDDNDKSIDHFNE  186
             +    G YD+AL  Y  AL+INEK+ G  H + A  LN L  LYH + + +KS+  +  
Sbjct  218  LLYSQMGCYDKALPLYQRALDINEKVLGPQHPDIATTLNNLAGLYHYMGEYEKSLQLYQR  277

Query  187  SLKIYREKYPNKLFNIAFTISRLAQSLLKMGNDSEALEKYQESIDIFNKIFTISHQAVAF  246
            +L+I  +   ++    A T++ +      M N   +L+ YQ ++DI  K+    H  VA 
Sbjct  278  TLEIIEKSQGSQHPYFATTLNNIGGLYASMENYERSLQHYQRALDIREKVLGSQHPNVAT  337

Query  247  SLYGIGTVYEFRSEYSKALEKYQESLQTYKNVYERSEKYQHYDIASCLYKIGLVYKLSGN  306
            +L  IG +Y     Y K+L  YQ +L+    + E S   +H D+A  L  + + Y   G 
Sbjct  338  TLNNIGLLYNNARHYEKSLPYYQRALK----ILEDSLGPEHPDVAVTLNNLAIFYTNIGK  393

Query  307  DNESTTYLNQANQMFESTSTNIN  329
              E+     +A  + +ST   +N
Sbjct  394  YEEALPLFERAVDIIDSTRLGLN  416


>ref|WP_012473363.1| hypothetical protein [Candidatus Amoebophilus asiaticus]
 gb|ACE06616.1| hypothetical protein Aasi_1304 [Candidatus Amoebophilus asiaticus 
5a2]
Length=1404

 Score = 117 bits (294),  Expect = 5e-25, Method: Compositional matrix adjust.
 Identities = 90/322 (28%), Positives = 167/322 (52%), Gaps = 16/322 (5%)

Query  9     KNVGVEENMIEKVIETFQKENDECYNLVHIFNKAAIV------FHRNG-QHKKSLEMYEK  61
             K +G     +EK++   Q E  E  NL++    A ++       H  G  +K +L  Y+K
Sbjct  900   KTLGPHLEALEKLLNNLQNEQSETTNLINQKEFATLITCIARYHHYQGINYKDALIYYQK  959

Query  62    A---FGNIFNGEFALSDLFYSVNGMASMYQALGDYDIAIKKYNSVIKIIKDMCLDNNSDL  118
             A   +  I+ G     D+  S++ + ++Y  L  Y  A+K Y    +I K +  D +  +
Sbjct  960   ALEMYRTIYTGNHP--DIASSLDNIGNVYYDLIQYQEALKYYEQAFEIKKTIYKDTHPSV  1017

Query  119   VYALMGIASISQIKGNYDEALSKYNEALEINEKLYGRNHIETAFVLNRLGMLYHELDDND  178
               +L  I ++ +  G   +AL+    AL + + LY  NH + A  LN +GM++  L +N 
Sbjct  1018  ATSLNNIGNVYRDLGRRQDALNYLKRALAMRQALYTGNHPDIANSLNSIGMIHQVLGENQ  1077

Query  179   KSIDHFNESLKIYREKYPNKLFNIAFTISRLAQSLLKMGNDSEALEKYQESIDIFNKIFT  238
             +++ ++ ++LK+ +  Y N   +IA ++  +      +  DS+AL  ++++++I+  I+T
Sbjct  1078  EALKYYEQALKMRQAIYTNNHPDIASSLHGIGTFYCMLKADSKALPYFKQALEIYKAIYT  1137

Query  239   ISHQAVAFSLYGIGTVYEFRSEYSKALEKYQESLQTYKNVYERSEKYQHYDIASCLYKIG  298
               H  VA+ L  IG +Y+   +YSKAL+  +++L  YK +Y  S+ + H  +AS L  IG
Sbjct  1138  DKHPKVAYILNNIGIIYQSSGDYSKALQYLEDTLTIYKVIY--SDNHPH--VASVLQNIG  1193

Query  299   LVYKLSGNDNESTTYLNQANQM  320
              +Y    +  ++  YL QA +M
Sbjct  1194  GIYNSLTDYTKAVDYLIQALKM  1215


 Score = 104 bits (259),  Expect = 1e-20, Method: Compositional matrix adjust.
 Identities = 71/254 (28%), Positives = 131/254 (52%), Gaps = 4/254 (2%)

Query  74    SDLFYSVNGMASMYQALGDYDIAIKKYNSVIKIIKDMCLDNNSDLVYALMGIASISQIKG  133
              D+  S+N +  ++Q LG+   A+K Y   +K+ + +  +N+ D+  +L GI +   +  
Sbjct  1057  PDIANSLNSIGMIHQVLGENQEALKYYEQALKMRQAIYTNNHPDIASSLHGIGTFYCMLK  1116

Query  134   NYDEALSKYNEALEINEKLYGRNHIETAFVLNRLGMLYHELDDNDKSIDHFNESLKIYRE  193
                +AL  + +ALEI + +Y   H + A++LN +G++Y    D  K++ +  ++L IY+ 
Sbjct  1117  ADSKALPYFKQALEIYKAIYTDKHPKVAYILNNIGIIYQSSGDYSKALQYLEDTLTIYKV  1176

Query  194   KYPNKLFNIAFTISRLAQSLLKMGNDSEALEKYQESIDIFNKIFTISHQAVAFSLYGIGT  253
              Y +   ++A  +  +      + + ++A++   +++ +   I+  +H  VA +L  IG 
Sbjct  1177  IYSDNHPHVASVLQNIGGIYNSLTDYTKAVDYLIQALKMKKAIYAGNHPFVATALDSIGI  1236

Query  254   VYEFRSEYSKALEKYQESLQTYKNVYERSEKYQHYDIASCLYKIGLVYKLSGNDNESTTY  313
             VY    EY KALE Y+E+L+  + +Y    K  H DI   L  IG VY       E+  Y
Sbjct  1237  VYHNSHEYEKALEYYEEALKMRQALY----KGNHPDIVCSLNNIGNVYSRLVQHQEALKY  1292

Query  314   LNQANQMFESTSTN  327
               QA +M +   TN
Sbjct  1293  YQQAPEMGQGIYTN  1306


 Score = 99.8 bits (247),  Expect = 3e-19, Method: Compositional matrix adjust.
 Identities = 72/276 (26%), Positives = 147/276 (53%), Gaps = 9/276 (3%)

Query  51    QHKKSLEMYEKAF---GNIFNGEFALSDLFYSVNGMASMYQALGDYDIAIKKYNSVIKII  107
             Q++++L+ YE+AF     I+        +  S+N + ++Y+ LG    A+      + + 
Sbjct  991   QYQEALKYYEQAFEIKKTIYKDTHP--SVATSLNNIGNVYRDLGRRQDALNYLKRALAMR  1048

Query  108   KDMCLDNNSDLVYALMGIASISQIKGNYDEALSKYNEALEINEKLYGRNHIETAFVLNRL  167
             + +   N+ D+  +L  I  I Q+ G   EAL  Y +AL++ + +Y  NH + A  L+ +
Sbjct  1049  QALYTGNHPDIANSLNSIGMIHQVLGENQEALKYYEQALKMRQAIYTNNHPDIASSLHGI  1108

Query  168   GMLYHELDDNDKSIDHFNESLKIYREKYPNKLFNIAFTISRLAQSLLKMGNDSEALEKYQ  227
             G  Y  L  + K++ +F ++L+IY+  Y +K   +A+ ++ +       G+ S+AL+  +
Sbjct  1109  GTFYCMLKADSKALPYFKQALEIYKAIYTDKHPKVAYILNNIGIIYQSSGDYSKALQYLE  1168

Query  228   ESIDIFNKIFTISHQAVAFSLYGIGTVYEFRSEYSKALEKYQESLQTYKNVYERSEKYQH  287
             +++ I+  I++ +H  VA  L  IG +Y   ++Y+KA++   ++L+  K +Y  +    H
Sbjct  1169  DTLTIYKVIYSDNHPHVASVLQNIGGIYNSLTDYTKAVDYLIQALKMKKAIYAGN----H  1224

Query  288   YDIASCLYKIGLVYKLSGNDNESTTYLNQANQMFES  323
               +A+ L  IG+VY  S    ++  Y  +A +M ++
Sbjct  1225  PFVATALDSIGIVYHNSHEYEKALEYYEEALKMRQA  1260


>ref|WP_052712639.1| hypothetical protein [Methanosarcina barkeri]
 gb|AKB53195.1| hypothetical protein MSBRM_0197 [Methanosarcina barkeri MS]
Length=886

 Score = 115 bits (288),  Expect = 2e-24, Method: Compositional matrix adjust.
 Identities = 83/300 (28%), Positives = 149/300 (50%), Gaps = 11/300 (4%)

Query  34   NLVHIFNKAAIVFHRNGQHKKSLEMYEKAFGNIFNGEFALS----DLFYSVNGMASMYQA  89
            ++    N  A ++   G++ K+  +Y+K F +I+  E  LS    ++  ++N +A +Y  
Sbjct  557  DIASTLNGLAELYRMMGRYDKAFPLYQKIF-DIY--ELMLSPQHPEVAMALNDLALLYFE  613

Query  90   LGDYDIAIKKYNSVIKIIKDMCLDNNSDLVYALMGIASISQIKGNYDEALSKYNEALEIN  149
            +G YD A+  Y   ++I++++    +  +   L  +A +    G YD+AL  Y  AL+IN
Sbjct  614  MGHYDKALSLYQRTLEIVEEVMGPQHQYVATVLDNLALLYSQMGCYDKALPLYQRALDIN  673

Query  150  EKLYGRNHIETAFVLNRLGMLYHELDDNDKSIDHFNESLKIYREKYPNKLFNIAFTISRL  209
            EK+ G  H + A  LN L  LYH + + +KS+  +  +L+I  +   ++    A T++ +
Sbjct  674  EKVLGPQHPDIATTLNNLAGLYHYMGEYEKSLQLYQRTLEIIEKSQGSQHPYFATTLNNI  733

Query  210  AQSLLKMGNDSEALEKYQESIDIFNKIFTISHQAVAFSLYGIGTVYEFRSEYSKALEKYQ  269
                  M N   +L+ YQ ++DI  K+    H  VA +L  IG +Y     Y K+L  YQ
Sbjct  734  GGLYASMENYERSLQHYQRALDIREKVLGSQHPNVATTLNNIGLLYNNARHYEKSLPYYQ  793

Query  270  ESLQTYKNVYERSEKYQHYDIASCLYKIGLVYKLSGNDNESTTYLNQANQMFESTSTNIN  329
             +L+    + E S   +H D+A  L  + + Y   G   E+     +A  + +ST   +N
Sbjct  794  RALK----ILEDSLGPEHPDVAVTLNNLAIFYTNIGKYEEALPLFERAVDIIDSTRLGLN  849


 Score = 115 bits (287),  Expect = 2e-24, Method: Compositional matrix adjust.
 Identities = 78/277 (28%), Positives = 135/277 (49%), Gaps = 7/277 (3%)

Query  27   KENDECYNLVHIFNKAAIVFHRNGQHKKSLEMYEKAFGNIFNGEFAL--SDLFYSVNGMA  84
            KE+ E   L   F   +  F+R    +    MYE+    I   E      D+  ++N +A
Sbjct  466  KESLEAEKLCEWFISVSDPFYRAAFWQLITPMYEEIL-RILESELGPQHPDVATTLNNLA  524

Query  85   SMYQALGDYDIAIKKYNSVIKIIKDMCLDNNSDLVYALMGIASISQIKGNYDEALSKYNE  144
             +Y++ G+Y+ A+  +   + I + +    N D+   L G+A + ++ G YD+A   Y +
Sbjct  525  LLYKSTGEYEKALPLFQMALAIREKILDPQNPDIASTLNGLAELYRMMGRYDKAFPLYQK  584

Query  145  ALEINEKLYGRNHIETAFVLNRLGMLYHELDDNDKSIDHFNESLKIYREKYPNKLFNIAF  204
              +I E +    H E A  LN L +LY E+   DK++  +  +L+I  E    +   +A 
Sbjct  585  IFDIYELMLSPQHPEVAMALNDLALLYFEMGHYDKALSLYQRTLEIVEEVMGPQHQYVAT  644

Query  205  TISRLAQSLLKMGNDSEALEKYQESIDIFNKIFTISHQAVAFSLYGIGTVYEFRSEYSKA  264
             +  LA    +MG   +AL  YQ ++DI  K+    H  +A +L  +  +Y +  EY K+
Sbjct  645  VLDNLALLYSQMGCYDKALPLYQRALDINEKVLGPQHPDIATTLNNLAGLYHYMGEYEKS  704

Query  265  LEKYQESLQTYKNVYERSEKYQHYDIASCLYKIGLVY  301
            L+ YQ +L+    + E+S+  QH   A+ L  IG +Y
Sbjct  705  LQLYQRTLE----IIEKSQGSQHPYFATTLNNIGGLY  737


>ref|WP_053111350.1| hypothetical protein [Nitrosospira briensis]
Length=1185

 Score = 114 bits (286),  Expect = 5e-24, Method: Composition-based stats.
 Identities = 77/267 (29%), Positives = 136/267 (51%), Gaps = 11/267 (4%)

Query  39   FNKAAIVFHRNGQHKKSLEMYEKAFG----NIFNGEFALSDLFYSVNGMASMYQALGDYD  94
             N  A+++    Q+ K+L +Y++A       + +G  A +    S+N +A++Y  LG+YD
Sbjct  244  LNNLAVLYRSIDQYDKALPLYQRALAIREKVLGSGHTATAT---SLNSLAALYGTLGEYD  300

Query  95   IAIKKYNSVIKIIKDMCLDNNSDLVYALMGIASISQIKGNYDEALSKYNEALEINEKLYG  154
             A+  Y   +++ +      +++   +L  +A++    G YD+A+  Y  ALE+ EK  G
Sbjct  301  KAMPLYQRALEVREKALGPEHTETATSLNNLAALYDTLGEYDKAMPLYQRALEVREKALG  360

Query  155  RNHIETAFVLNRLGMLYHELDDNDKSIDHFNESLKIYREKYPNKLFNIAFTISRLAQSLL  214
              HIETA  LN L  LY  L + DK++  +  +LKI  E   ++  + A ++  LA    
Sbjct  361  PKHIETATSLNNLAALYDTLGEYDKAMPLYQRALKIREEILGSEHIDTANSMDILAVLNQ  420

Query  215  KMGNDSEALEKYQESIDIFNKIFTISHQAVAFSLYGIGTVYEFRSEYSKALEKYQESLQT  274
            K+    +AL  Y+ ++ I  K   ++H   A SL  +  +Y    EY KA+  YQ +L  
Sbjct  421  KLSAYDKALPLYERALAIREKFLGLNHVDTAGSLNNLAALYRILGEYHKAMPLYQRALV-  479

Query  275  YKNVYERSEKYQHYDIASCLYKIGLVY  301
               + E++   +H D AS L  + ++Y
Sbjct  480  ---IREKALGPEHTDTASSLNNLAVLY  503


 Score = 94.0 bits (232),  Expect = 2e-17, Method: Composition-based stats.
 Identities = 69/251 (27%), Positives = 126/251 (50%), Gaps = 12/251 (5%)

Query  52   HKKSLEMYEKAFGNIFNGEFALSDLFYSVNGMASMYQALGDYDIAIKKYNSVIKIIKDMC  111
            ++++LE+ EKA G         ++   S+N +A++Y  LG+YD A+  Y   +++ +   
Sbjct  306  YQRALEVREKALGP------EHTETATSLNNLAALYDTLGEYDKAMPLYQRALEVREKAL  359

Query  112  LDNNSDLVYALMGIASISQIKGNYDEALSKYNEALEINEKLYGRNHIETAFVLNRLGMLY  171
               + +   +L  +A++    G YD+A+  Y  AL+I E++ G  HI+TA  ++ L +L 
Sbjct  360  GPKHIETATSLNNLAALYDTLGEYDKAMPLYQRALKIREEILGSEHIDTANSMDILAVLN  419

Query  172  HELDDNDKSIDHFNESLKIYREKYPN-KLFNIAFTISRLAQSLLKMGNDSEALEKYQESI  230
             +L   DK++  +  +L I REK+      + A +++ LA     +G   +A+  YQ ++
Sbjct  420  QKLSAYDKALPLYERALAI-REKFLGLNHVDTAGSLNNLAALYRILGEYHKAMPLYQRAL  478

Query  231  DIFNKIFTISHQAVAFSLYGIGTVYEFRSEYSKALEKYQESLQTYKNVYERSEKYQHYDI  290
             I  K     H   A SL  +  +Y    EY +AL   Q +L     + E+    +H D 
Sbjct  479  VIREKALGPEHTDTASSLNNLAVLYNTLDEYDRALPLLQRALA----IREKVLGPEHTDT  534

Query  291  ASCLYKIGLVY  301
            AS L  + ++Y
Sbjct  535  ASSLNNLAVLY  545


 Score = 92.4 bits (228),  Expect = 5e-17, Method: Composition-based stats.
 Identities = 74/283 (26%), Positives = 133/283 (47%), Gaps = 11/283 (4%)

Query  39   FNKAAIVFHRNGQHKKSLEMYEKAFGNIFNGEFALS----DLFYSVNGMASMYQALGDYD  94
             N  A ++   G++ K++ +Y++A       E AL     +   S+N +A++Y  LG+YD
Sbjct  328  LNNLAALYDTLGEYDKAMPLYQRALEV---REKALGPKHIETATSLNNLAALYDTLGEYD  384

Query  95   IAIKKYNSVIKIIKDMCLDNNSDLVYALMGIASISQIKGNYDEALSKYNEALEINEKLYG  154
             A+  Y   +KI +++    + D   ++  +A ++Q    YD+AL  Y  AL I EK  G
Sbjct  385  KAMPLYQRALKIREEILGSEHIDTANSMDILAVLNQKLSAYDKALPLYERALAIREKFLG  444

Query  155  RNHIETAFVLNRLGMLYHELDDNDKSIDHFNESLKIYREKYPNKLFNIAFTISRLAQSLL  214
             NH++TA  LN L  LY  L +  K++  +  +L I  +    +  + A +++ LA    
Sbjct  445  LNHVDTAGSLNNLAALYRILGEYHKAMPLYQRALVIREKALGPEHTDTASSLNNLAVLYN  504

Query  215  KMGNDSEALEKYQESIDIFNKIFTISHQAVAFSLYGIGTVYEFRSEYSKALEKYQESLQT  274
             +     AL   Q ++ I  K+    H   A SL  +  +Y    EY +AL   Q +L  
Sbjct  505  TLDEYDRALPLLQRALAIREKVLGPEHTDTASSLNNLAVLYNTLDEYDRALPLLQHALA-  563

Query  275  YKNVYERSEKYQHYDIASCLYKIGLVYKLSGNDNESTTYLNQA  317
               + E+    +H + A+ L  +  +Y   G  +++     +A
Sbjct  564  ---IREKVLGPEHPETAASLNNLAALYDSLGEYDKAMPLYRRA  603


>ref|WP_052718366.1| hypothetical protein [Methanosarcina sp. MTP4]
 gb|AKB25293.1| hypothetical protein MSMTP_1824 [Methanosarcina sp. MTP4]
Length=1074

 Score = 113 bits (283),  Expect = 1e-23, Method: Compositional matrix adjust.
 Identities = 93/311 (30%), Positives = 157/311 (50%), Gaps = 22/311 (7%)

Query  22    IETFQKENDECYNLVHIFNKAAIVFHRNGQHKKSLEMYEKAFG---NIFNGEFALSDLFY  78
             IE F   +D+  +L   FN  A ++ R G+++KS+ ++EK      NI  GE  + ++  
Sbjct  756   IEIF---DDKHPDLARSFNNLAELYERLGEYEKSISLFEKGLDISKNIL-GEDHI-EVVV  810

Query  79    SVNGMASMYQALGDYDIAIKKYNSVIKIIKDMCLDNNSDLVYALMGIASISQIKGNYDEA  138
             + NG+A +Y  L  Y  A+  Y    +I+K+     N      L   A + Q  GN  +A
Sbjct  811   ASNGLAGLYANLKYYSEALSIYEKNARILKNTVGKKNPQFAITLNDQALVHQQMGNCKKA  870

Query  139   LSKYNEALEINEKLYGRNHIETAFVLNRLGMLYHELDDNDKSIDHFNESLKIYREK----  194
              S YNEALEI ++  G NH ETA  LN L  L+   ++  +++  +N++L+I REK    
Sbjct  871   FSLYNEALEIQKETLGLNHKETATTLNNLAALHASREEYQEALPLYNQALEI-REKVLGL  929

Query  195   -YPNKLFNIAFTISRLAQSLLKMGNDSEALEKYQESIDIFNKIFTISHQAVAFSLYGIGT  253
              +P     ++ T++ LA+   +MG   +AL  Y  +++I  K+    H     +L  + T
Sbjct  930   EHP----LVSITLNNLAELYRQMGKYEKALPLYHRALEIIEKVLGKEHPDFVRTLNNLAT  985

Query  254   VYEFRSEYSKALEKYQESLQTYKNVYERSEKYQHYDIASCLYKIGLVYKLSGNDNESTTY  313
              Y    EY KAL+ Y++SL+    + E+    QH ++A  L  +   Y  +G  +E+   
Sbjct  986   FYHQTGEYEKALQLYEQSLE----IREKILGLQHPEVAISLVNLADFYDKNGKYDEAIHS  1041

Query  314   LNQANQMFEST  324
               +A  + E+T
Sbjct  1042  FEKALDIIENT  1052


 Score = 95.1 bits (235),  Expect = 8e-18, Method: Compositional matrix adjust.
 Identities = 70/288 (24%), Positives = 139/288 (48%), Gaps = 9/288 (3%)

Query  20   KVIETFQKENDECYNLVHIFNKAAIVFHRNGQHKKSLEMYEKAFGNIFNGEFALSDLFYS  79
            K++ET  K+  E   +    N  A ++   G++KKSL +Y++    I        D F +
Sbjct  501  KILET--KQGSENIEVATTLNNLATLYRHVGEYKKSLSIYKRTL-EIIEKVQGTQDKFVA  557

Query  80   V--NGMASMYQALGDYDIAIKKYNSVIKIIKDMCLDNNSDLVYALMGIASISQIKGNYDE  137
               N +A++Y  +G+Y+ A+  +   +  ++ +    +  + + L  +  +    G Y++
Sbjct  558  ATQNNLATLYYQMGEYEKALPLHKQALGTLEKVLGLEHPAVAHTLDNLGVLYCQTGKYEK  617

Query  138  ALSKYNEALEINEKLYGRNHIETAFVLNRLGMLYHELDDNDKSIDHFNESLKIYREKYPN  197
            AL  Y +ALEI EK+ G  H   A  LN L  LYH++ + +K++  + ++L+I  +    
Sbjct  618  ALPLYQQALEIQEKVLGPQHSNFAETLNNLAALYHQIGEYEKALPLYQQALEIREKVLGQ  677

Query  198  KLFNIAFTISRLAQSLLKMGNDSEALEKYQESIDIFNKIFTISHQAVAFSLYGIGTVYEF  257
            +   +A  ++ LA+   +MG    AL  Y  S++I  K+    H  ++     +  +Y  
Sbjct  678  QHPYVATILNNLAELHRQMGEYERALPLYSRSLEINEKVLGPEHPNISILCDNLALLYMD  737

Query  258  RSEYSKALEKYQESLQTYKNVYERSEKYQHYDIASCLYKIGLVYKLSG  305
            +  Y +AL  Y++SL     +++     +H D+A     +  +Y+  G
Sbjct  738  KGIYDQALSLYEKSLSIRIEIFDD----KHPDLARSFNNLAELYERLG  781


>ref|XP_001011357.1| tetratricopeptide repeat protein [Tetrahymena thermophila SB210]
 gb|EAR91112.1| tetratricopeptide repeat protein [Tetrahymena thermophila SB210]
Length=1662

 Score = 113 bits (283),  Expect = 1e-23, Method: Compositional matrix adjust.
 Identities = 93/331 (28%), Positives = 158/331 (48%), Gaps = 58/331 (18%)

Query  39    FNKAAIVFHRNGQHKKSLEMYEKA-------FGNIFNGEFALSDLFYSVNGMASMYQALG  91
              N  A+ F   G  KK LE + K+       F  I +   ALS     +N + S Y+ LG
Sbjct  1042  LNNVALCFANLGDSKKGLECFLKSLQIKQQIFKQIHHPLIALS-----LNNLGSCYKNLG  1096

Query  92    DYDIAIKKYNSVIKIIKDMCLDNNSDLVYALMGIASISQIKGNYDEALSKYNEALEINEK  151
             DY ++++ Y   +++IK++   N+  +  AL  I S     G+Y++AL    E++E+ ++
Sbjct  1097  DYQMSLQYYLESLQMIKNIFKKNHPQIAIALDSIGSCFIYLGDYEKALEYTQESIEMRKQ  1156

Query  152   LYGRNHIETAFVLNRLGMLYHELDDNDKSIDHFNESLK----IYREKYPN----------  197
             +Y + H + A  LN +G  Y  L D  KS+ +F +SL+    I++E +P           
Sbjct  1157  IYQKTHPDIALSLNNVGSCYFHLGDFKKSLQYFLQSLQMRQQIFKEVHPQIAESLDNVGA  1216

Query  198   -----------------------KLF-----NIAFTISRLAQSLLKMGNDSEALEKYQES  229
                                    ++F     NIAF++S +    L  G+  ++LE   ES
Sbjct  1217  SLQKLGDHQKALEYQLESLKMYKQIFKESHPNIAFSLSNVGLCYLSFGDYKKSLEYLLES  1276

Query  230   IDIFNKIFTISHQAVAFSLYGIGTVYEFRSEYSKALEKYQESLQTYKNVYERSEKYQHYD  289
             + +  +IF  +H  +A SL G+G  Y+      KAL+ + ESL+  K V+ ++    H  
Sbjct  1277  LQMRKQIFRENHPDIAVSLNGVGICYKNLGYIQKALQYFMESLKIAKQVFNKN----HPL  1332

Query  290   IASCLYKIGLVYKLSGNDNESTTYLNQANQM  320
             IA+ L  +G  YK  G+ N++  Y  ++ QM
Sbjct  1333  IATYLNNVGSCYKNLGDRNKALQYQLESLQM  1363


 Score = 83.2 bits (204),  Expect = 6e-14, Method: Compositional matrix adjust.
 Identities = 71/258 (28%), Positives = 132/258 (51%), Gaps = 27/258 (10%)

Query  39    FNKAAIVFHRNGQHKKSLEMYEKAFG---NIFNGEFALSDLFYSVNGMASMYQALGDYDI  95
              N   I +   G  +K+L+ + ++      +FN    L   +  +N + S Y+ LGD + 
Sbjct  1295  LNGVGICYKNLGYIQKALQYFMESLKIAKQVFNKNHPLIATY--LNNVGSCYKNLGDRNK  1352

Query  96    AIKKYNSVIKIIKDMCLDNNSDLVYALMGIASISQIKGNYDEALSKYNEALEINEKLYGR  155
             A++     +++ K +  +++ D+  +L  + S     G+  +AL    ++ +I++++Y +
Sbjct  1353  ALQYQLESLQMRKLLYKEDHPDISESLNNVGSCYLSLGDSKKALEYVLQSHQIDKQIYTQ  1412

Query  156   NHIETAFVLNRLGMLYHELDDNDKSIDHFNESLK----IYREKYPNKLFNIAFTISRLAQ  211
             NH + A  L  +G  Y  + D++K++++  +SLK    IY+E +P+           +AQ
Sbjct  1413  NHPKIAASLENVGSCYIHIGDSEKALEYQLQSLKMRQLIYKESHPD-----------IAQ  1461

Query  212   SLLKMG------NDSEALEKYQ-ESIDIFNKIFTISHQAVAFSLYGIGTVYEFRSEYSKA  264
             SL  +G       D +   KYQ ES+ +  +IF  +H +VA SL  IG        Y +A
Sbjct  1462  SLFNIGICYLNLKDQKKAMKYQLESLQMRKQIFKENHPSVATSLDIIGKCLMNLGNYKEA  1521

Query  265   LEKYQESLQTYKNVYERS  282
             LE YQ+SLQ YK +Y+ +
Sbjct  1522  LEYYQQSLQMYKQIYKDT  1539


 Score = 68.2 bits (165),  Expect = 6e-09, Method: Compositional matrix adjust.
 Identities = 54/202 (27%), Positives = 104/202 (51%), Gaps = 4/202 (2%)

Query  74    SDLFYSVNGMASMYQALGDYDIAIKKYNSVIKIIKDMCLDNNSDLVYALMGIASISQIKG  133
              D+  S+  +   Y  L D   A+K     +++ K +  +N+  +  +L  I       G
Sbjct  1457  PDIAQSLFNIGICYLNLKDQKKAMKYQLESLQMRKQIFKENHPSVATSLDIIGKCLMNLG  1516

Query  134   NYDEALSKYNEALEINEKLYGRNHIE--TAFVLNRLGMLYHELDDNDKSIDHFNESLKIY  191
             NY EAL  Y ++L++ +++Y    I    A  LN +G  Y  L D  K++D+F ESLK++
Sbjct  1517  NYKEALEYYQQSLQMYKQIYKDTPISLAVAMSLNNVGSCYQNLLDYQKALDYFVESLKMF  1576

Query  192   REKYPNKLFNIAFTISRLAQSLLKMGNDSEALEKYQESIDIFNKIF-TISHQAVAFSLYG  250
             ++ Y +   ++A +++ + Q    +G++ +AL+   E + I  +I+   +H ++  SL  
Sbjct  1577  KQIYKDNHPHVAISLNNVGQCYENLGDNKKALDYMLECLQIQKQIYKNNNHPSIFKSLQK  1636

Query  251   IGTVYEFRSEYSKALEKYQESL  272
             I   Y+   + +K  EKYQ+ +
Sbjct  1637  ICQYYQILGD-AKLYEKYQQEI  1657


>ref|WP_011306373.1| hypothetical protein [Methanosarcina barkeri]
 gb|AAZ70327.1| conserved hypothetical protein [Methanosarcina barkeri str. Fusaro]
 gb|AKB52613.1| hypothetical protein MSBRW_3360 [Methanosarcina barkeri str. 
Wiesmoor]
Length=825

 Score = 112 bits (280),  Expect = 2e-23, Method: Compositional matrix adjust.
 Identities = 75/261 (29%), Positives = 134/261 (51%), Gaps = 6/261 (2%)

Query  17   MIEKVIETFQK-ENDECYNLVHIFNKAAIVFHRNGQHKKSLEMYEKAFG---NIFNGEFA  72
            + ++ +E +++    E  ++ +  N  A ++ R G + K+L +Y++A G   NI   +  
Sbjct  533  LYQRALEIYKEVPESEHPDVANSLNNLAELYRRMGAYDKALPLYQRALGIRENILGSQHL  592

Query  73   LSDLFYSVNGMASMYQALGDYDIAIKKYNSVIKIIKDMCLDNNSDLVYALMGIASISQIK  132
              D+  S+N  A +Y+++G+YD A+  Y   + I +++    +  +   L  +A +    
Sbjct  593  --DVANSLNNFAVLYESMGEYDKALPLYQRALGIRENVLGFQHPSVATTLDNLAVLYYRM  650

Query  133  GNYDEALSKYNEALEINEKLYGRNHIETAFVLNRLGMLYHELDDNDKSIDHFNESLKIYR  192
            G YD+AL  Y  ALEI EK+ G +H + A  LN L  LYH     +KS+  F  +L+I  
Sbjct  651  GAYDKALPLYQRALEIYEKVLGSDHPDVATTLNNLAELYHHTGAYEKSLPLFQRALEIVE  710

Query  193  EKYPNKLFNIAFTISRLAQSLLKMGNDSEALEKYQESIDIFNKIFTISHQAVAFSLYGIG  252
            +    +  ++A  ++ LA     MG  ++AL  YQ ++D   K+    H +VA +L  + 
Sbjct  711  KTLGPEHPDVATILNNLAGLHESMGEYNKALPLYQRALDTREKVLDPQHPSVATTLNNLA  770

Query  253  TVYEFRSEYSKALEKYQESLQ  273
             +Y    EY KAL   Q +L+
Sbjct  771  GLYRQMGEYEKALPLSQRALE  791


>ref|WP_052725788.1| hypothetical protein [Methanosarcina barkeri]
 gb|AKB58702.1| hypothetical protein MSBR2_2186 [Methanosarcina barkeri 227]
Length=921

 Score = 111 bits (278),  Expect = 3e-23, Method: Compositional matrix adjust.
 Identities = 82/286 (29%), Positives = 147/286 (51%), Gaps = 14/286 (5%)

Query  39   FNKAAIVFHRNGQHKKSLEMYEKAFGNIFNGEFALSDLFYSVNGMASMYQALGDYDIAIK  98
            FNKAA        +++ L++ E  FG          D+  ++N +A +YQ +GDY  A+ 
Sbjct  486  FNKAAFWQLITPMYEEMLQILEAEFGP------EHLDVAKTLNNLAELYQEMGDYKEALP  539

Query  99   KYNSVIKIIKDMCLDNNSDLVYALMGIASISQIKGNYDEALSKYNEALEINEKLYGRNHI  158
             Y    +I + +    + D+   L  +AS+ +  G Y++ALS  + AL+I +    + H 
Sbjct  540  LYQKAFEIAEKIMGSKHPDIAVMLNNLASLYESMGEYNKALSFCHRALQIIKSSLAKEHP  599

Query  159  ETAFVLNRLGMLYHELDDNDKSIDHFNESLKIYREKY--PNKLFNIAFTISRLAQSLLKM  216
              A + N L ++Y ++   +K++  + ++L+  REK   P  L ++A T++ +A+   + 
Sbjct  600  VVAAIQNNLAVIYSQIGKYEKALTFYQKALET-REKILGPEHL-DVATTLNNIAELYRQK  657

Query  217  GNDSEALEKYQESIDIFNKIFTISHQAVAFSLYGIGTVYEFRSEYSKALEKYQESLQTYK  276
            G   EAL  YQ +++I  K+    H  +A +L  I  +Y  + EY +AL  YQ +L    
Sbjct  658  GEYDEALPLYQRALNIREKVLGGGHPDIATTLNSIAELYRQKGEYDEALPLYQRAL----  713

Query  277  NVYERSEKYQHYDIASCLYKIGLVYKLSGNDNESTTYLNQANQMFE  322
            N+ E+     H D+A  L   GL+YK  G  N++ ++  QA  ++E
Sbjct  714  NIREKVFGSNHPDVALILNNFGLLYKRMGEYNKALSFYQQALDIYE  759


 Score = 101 bits (251),  Expect = 8e-20, Method: Compositional matrix adjust.
 Identities = 83/347 (24%), Positives = 157/347 (45%), Gaps = 52/347 (15%)

Query  17   MIEKVIETFQKE-NDECYNLVHIFNKAAIVFHRNGQHKKSLEMYEKAFG---NIFNGEFA  72
            M E++++  + E   E  ++    N  A ++   G +K++L +Y+KAF     I   +  
Sbjct  498  MYEEMLQILEAEFGPEHLDVAKTLNNLAELYQEMGDYKEALPLYQKAFEIAEKIMGSKH-  556

Query  73   LSDLFYSVNGMASMYQALGDYDIAIKKYNSVIKIIKD---------MCLDNNSDLVYALM  123
              D+   +N +AS+Y+++G+Y+ A+   +  ++IIK            + NN  ++Y+ +
Sbjct  557  -PDIAVMLNNLASLYESMGEYNKALSFCHRALQIIKSSLAKEHPVVAAIQNNLAVIYSQI  615

Query  124  G---------------------------------IASISQIKGNYDEALSKYNEALEINE  150
            G                                 IA + + KG YDEAL  Y  AL I E
Sbjct  616  GKYEKALTFYQKALETREKILGPEHLDVATTLNNIAELYRQKGEYDEALPLYQRALNIRE  675

Query  151  KLYGRNHIETAFVLNRLGMLYHELDDNDKSIDHFNESLKIYREKYPNKLFNIAFTISRLA  210
            K+ G  H + A  LN +  LY +  + D+++  +  +L I  + + +   ++A  ++   
Sbjct  676  KVLGGGHPDIATTLNSIAELYRQKGEYDEALPLYQRALNIREKVFGSNHPDVALILNNFG  735

Query  211  QSLLKMGNDSEALEKYQESIDIFNKIFTISHQAVAFSLYGIGTVYEFRSEYSKALEKYQE  270
                +MG  ++AL  YQ+++DI+  +  + H  VA +   +  +Y    EY KAL  YQ 
Sbjct  736  LLYKRMGEYNKALSFYQQALDIYENMLWMDHPEVARTFDNLADLYRQIEEYEKALPLYQR  795

Query  271  SLQTYKNVYERSEKYQHYDIASCLYKIGLVYKLSGNDNESTTYLNQA  317
            +L+  +N +      +H D A         Y+  G+  ++ + L  A
Sbjct  796  ALRILENTFGE----EHCDTAIVKNNFAAFYESIGDYEKALSLLGSA  838


>ref|WP_014276801.1| hypothetical protein [Arthrospira platensis]
 dbj|BAI93014.1| hypothetical protein [Arthrospira platensis NIES-39]
 gb|KDR55928.1| hypothetical protein APPUASWS_019610 [Arthrospira platensis str. 
Paraca]
Length=960

 Score = 110 bits (275),  Expect = 8e-23, Method: Compositional matrix adjust.
 Identities = 89/304 (29%), Positives = 153/304 (50%), Gaps = 29/304 (10%)

Query  34   NLVHIFNKAAIVFHRNGQHKKSLEMYEKAFGNIFNGEFALSDLFYSVNGMASMYQALGDY  93
             L + F    +V+    +H+K++E Y+++   IF        +  S+N +  +YQ LG Y
Sbjct  135  GLANSFMGLGLVYRTLEEHEKAIESYQQSL-QIFEKMGDDQGVLNSLNNLGIVYQNLGKY  193

Query  94   DIAIKKYNSVIKIIKDMCLDNNSDLVYALMGIASISQIKGNYDEALSKYNEALEINEKLY  153
              AI+ Y   ++I + M   +  ++  +L  +  I  I G Y +A+  Y ++L+I EK+ 
Sbjct  194  HQAIQPYQQSLQIFEKMG--DRQNMAKSLHSLGIIYGILGEYYKAIESYQQSLQIFEKMG  251

Query  154  GRNHIETAFVLNRLGMLYHELDDNDKSIDHFNESLKIY-----REKYPNKLFNIAFTISR  208
             RN +  A  L  LG++Y  L D  K+I+++ +SL+++     R    N L  +      
Sbjct  252  DRNGV--AHSLLGLGIVYGNLGDGHKAIEYYQQSLEMFDKISDRNGVANSLLGLGIVYGN  309

Query  209  LAQSLLKMGNDSEALEKYQESIDIFNKIFTISHQAVAFSLYGIGTVYEFRSEYSKALEKY  268
            L       G   +A+E YQ+S  IF +I       VA SL G+G VY    +Y +A+E Y
Sbjct  310  L-------GKYDQAIEYYQQSWQIFKQIS--DRNGVAKSLLGLGIVYGKLEKYDQAIESY  360

Query  269  QESLQTYKNVYERSEKYQHYDIASCLYKIGLVYKLSGNDNESTTYLNQANQMFESTSTNI  328
            Q+SLQ +K + +R+       IA+ L  +G+VY+  G  +++     Q+ Q+    S  I
Sbjct  361  QQSLQLFKQIGDRN------GIATSLGNLGVVYRSLGKYHKAIESYQQSLQI----SQEI  410

Query  329  NDKN  332
             D+N
Sbjct  411  GDRN  414


>ref|XP_012564572.1| PREDICTED: uncharacterized protein LOC105848879 [Hydra vulgaris]
Length=1749

 Score = 110 bits (276),  Expect = 8e-23, Method: Compositional matrix adjust.
 Identities = 94/312 (30%), Positives = 153/312 (49%), Gaps = 35/312 (11%)

Query  28    ENDECYNLVHIFNKAAIVFHRNGQHKKSLEMYEKAFG--NIFNGEFALSDLFYSVNGMAS  85
             +N    ++V   N     +   GQ+ +++E Y+ +    N+   +    D+  S+N +  
Sbjct  1091  KNKPHPDIVASLNNLGEAYREKGQYDQAMEKYQDSLQMLNLIYKDEPHPDIAKSLNNLGE  1150

Query  86    MYQALGDYDIAIKKYNSVIKIIK-----------DMCLDNNSDLVYALMGIASISQIKGN  134
               +  G YD AIKKY   IK++K            +CL+N        +G+A  S  KG 
Sbjct  1151  ACRNKGQYDEAIKKYQDAIKMMKLFYNDEPHPAIALCLNN--------LGVAYSS--KGQ  1200

Query  135   YDEALSKYNEALEINEKLY-GRNHIETAFVLNRLGMLYHELDDNDKSIDHFNESLKIYRE  193
             YD+A+ KY E+LE+ + +Y G  H +TA  LN LG  Y      D++   F+ESL++ + 
Sbjct  1201  YDQAMEKYQESLEMRKLIYKGEPHQDTADTLNNLGCAYAAKGQYDEANKKFHESLEMMKH  1260

Query  194   KYPNKLFN-IAFTISRLAQSLLKMGNDSEALEK----YQESIDIFNKIFTISHQAVAFSL  248
              Y +K    IA +++ L       G   +A+EK    YQ  I I+       H  +A SL
Sbjct  1261  IYKDKPHPAIASSLNNLIYVYTVKGQYDQAIEKCEEIYQMRIAIYK---NEPHPDIAASL  1317

Query  249   YGIGTVYEFRSEYSKALEKYQESLQTYKNVYERSEKYQHYDIASCLYKIGLVYKLSGNDN  308
               +G VY ++ +Y KA+E Y++SLQ  K +   ++   H D+AS L K+G  Y   G  N
Sbjct  1318  SNLGCVYAYKRQYDKAIELYKQSLQMRKFI---NKNKPHPDVASSLNKLGCAYAGKGLYN  1374

Query  309   ESTTYLNQANQM  320
             ++     ++ QM
Sbjct  1375  QAIKKFQKSLQM  1386


 Score = 105 bits (261),  Expect = 6e-21, Method: Compositional matrix adjust.
 Identities = 89/304 (29%), Positives = 153/304 (50%), Gaps = 19/304 (6%)

Query  29    NDECYNLVHIFNKAAIVFHRNGQHKKSLEMYEKAFGN---IFNGEFALSDLFYSVNGMAS  85
             N    N+    N  A  +   GQ+ ++++M+E++      IFN + A S L  ++N +  
Sbjct  834   NQPHPNIAVFLNNLAAAYRNKGQYDEAIKMFEESLEMKKLIFNNK-AHSTLSATLNNLGI  892

Query  86    MYQALGDYDIAIKKYNSVIKIIKDMCLD-NNSDLVYALMGIASISQIKGNYDEALSKYNE  144
              Y   G YD AI+K+   +K+ K +  D  + D+   L  +    + KG YD+A+   ++
Sbjct  893   TYYDKGKYDQAIEKFEESLKMKKLIYHDAPHPDIAGTLNNLGEAYKNKGRYDQAIKMIHK  952

Query  145   ALEINEKLYGR-NHIETAFVLNRLGMLYHELDDNDKSIDHFNESLKIYR-----EKYPNK  198
             +LE+ + +Y    + + A  LN LG  Y+     D++I  + ESL++ +     E +P+ 
Sbjct  953   SLEMKKIIYKEEPYPDIAASLNNLGTAYNLKGQYDQAIKKYKESLEMRKLIFKDEPHPD-  1011

Query  199   LFNIAFTISRLAQSLLKMGNDSEALEKYQESIDIFNKIFTISHQAV-AFSLYGIGTVYEF  257
                I   +  LA++ L  G   +A EK Q+S D+   I+   H  V A SL  +G VYE 
Sbjct  1012  ---IVGLLINLAEAYLNKGQIDQAYEKIQDSQDMIKLIYKDKHHPVIAGSLNVLGLVYER  1068

Query  258   RSEYSKALEKYQESLQTYKNVYERSEKYQHYDIASCLYKIGLVYKLSGNDNESTTYLNQA  317
             R +Y +A+EKYQESL+  K +++      H DI + L  +G  Y+  G  +++      +
Sbjct  1069  RGQYDQAIEKYQESLEIRKLIFKNKP---HPDIVASLNNLGEAYREKGQYDQAMEKYQDS  1125

Query  318   NQMF  321
              QM 
Sbjct  1126  LQML  1129


>ref|WP_052725787.1| hypothetical protein [Methanosarcina barkeri]
 gb|AKB58701.1| hypothetical protein MSBR2_2185 [Methanosarcina barkeri 227]
Length=889

 Score = 110 bits (274),  Expect = 9e-23, Method: Compositional matrix adjust.
 Identities = 80/296 (27%), Positives = 146/296 (49%), Gaps = 17/296 (6%)

Query  34   NLVHIFNKAAIVFHRNGQHKKSLEMYEKAFGNIF-------NGEFALSDLFYSVNGMASM  86
            ++    N  A ++   G++ K+  +Y+K F +I+       N E A++     +N +A +
Sbjct  557  DIASTLNDLAELYRMMGRYDKAFPLYQKIF-DIYEQMLSPQNPEVAMA-----LNDLALL  610

Query  87   YQALGDYDIAIKKYNSVIKIIKDMCLDNNSDLVYALMGIASISQIKGNYDEALSKYNEAL  146
            Y  +G+YD A+  Y   ++I++ +    +  +   L  +A +    G YD+AL  Y  AL
Sbjct  611  YSEMGNYDKALSLYQRTLEIVEKVMGSQHQYVATVLDNLALLYSQMGCYDKALPLYQRAL  670

Query  147  EINEKLYGRNHIETAFVLNRLGMLYHELDDNDKSIDHFNESLKIYREKYPNKLFNIAFTI  206
            +INEK+ G  H + A +LN L  LYH + + +KS+  +  +L+I  +   ++    A T+
Sbjct  671  DINEKVLGPQHPDIATILNNLAGLYHYMGEYEKSLQLYQRTLEIIEKSQGSQHPYFATTL  730

Query  207  SRLAQSLLKMGNDSEALEKYQESIDIFNKIFTISHQAVAFSLYGIGTVYEFRSEYSKALE  266
            + +      M N   +L+ YQ ++DI  K+    H  VA +L  IG +Y     Y K+L 
Sbjct  731  NNIGGLYASMENYERSLQHYQRALDIREKVLGSQHPNVATTLNNIGLLYNNVGYYEKSLP  790

Query  267  KYQESLQTYKNVYERSEKYQHYDIASCLYKIGLVYKLSGNDNESTTYLNQANQMFE  322
             YQ +L+    + E S   +H ++A+ L  + + Y   G   E+     +A  + E
Sbjct  791  FYQRALK----ILEDSLGPEHPEVAATLNNLAIFYSNIGKYEEALPLFERAVDIIE  842


 Score = 107 bits (266),  Expect = 1e-21, Method: Compositional matrix adjust.
 Identities = 74/277 (27%), Positives = 136/277 (49%), Gaps = 7/277 (3%)

Query  27   KENDECYNLVHIFNKAAIVFHRNGQHKKSLEMYEKAFGNIFNGEFAL--SDLFYSVNGMA  84
            KE+ E   L   F   +  F+R    +    MYE+    I   E      ++  ++N +A
Sbjct  466  KESLEAEKLCEWFISVSDPFYRAALWQLITPMYEEIL-RILEAELGPQHPNVATTLNNLA  524

Query  85   SMYQALGDYDIAIKKYNSVIKIIKDMCLDNNSDLVYALMGIASISQIKGNYDEALSKYNE  144
             +Y++ G+Y+ A+  +   + I + +    N D+   L  +A + ++ G YD+A   Y +
Sbjct  525  LLYKSTGEYEKALPLFQMALAIREKILDPQNPDIASTLNDLAELYRMMGRYDKAFPLYQK  584

Query  145  ALEINEKLYGRNHIETAFVLNRLGMLYHELDDNDKSIDHFNESLKIYREKYPNKLFNIAF  204
              +I E++    + E A  LN L +LY E+ + DK++  +  +L+I  +   ++   +A 
Sbjct  585  IFDIYEQMLSPQNPEVAMALNDLALLYSEMGNYDKALSLYQRTLEIVEKVMGSQHQYVAT  644

Query  205  TISRLAQSLLKMGNDSEALEKYQESIDIFNKIFTISHQAVAFSLYGIGTVYEFRSEYSKA  264
             +  LA    +MG   +AL  YQ ++DI  K+    H  +A  L  +  +Y +  EY K+
Sbjct  645  VLDNLALLYSQMGCYDKALPLYQRALDINEKVLGPQHPDIATILNNLAGLYHYMGEYEKS  704

Query  265  LEKYQESLQTYKNVYERSEKYQHYDIASCLYKIGLVY  301
            L+ YQ +L+    + E+S+  QH   A+ L  IG +Y
Sbjct  705  LQLYQRTLE----IIEKSQGSQHPYFATTLNNIGGLY  737


>ref|WP_013322199.1| hypothetical protein [Cyanothece sp. PCC 7822]
 gb|ADN14093.1| TPR repeat-containing protein [Cyanothece sp. PCC 7822]
Length=942

 Score = 108 bits (271),  Expect = 3e-22, Method: Compositional matrix adjust.
 Identities = 79/292 (27%), Positives = 145/292 (50%), Gaps = 9/292 (3%)

Query  29   NDECYNLVHIFNKAAIVFHRNGQHKKSLEMYEKAFG---NIFNGEFALSDLFYSVNGMAS  85
             +E  ++    N  A ++   G++ ++  +Y++A      +   E    DL  S+N +A+
Sbjct  458  GEEHPDVASSLNNLAALYSSMGRYSEAEPLYQQALEINERLLGTEHP--DLASSLNNLAA  515

Query  86   MYQALGDYDIAIKKYNSVIKIIKDMCLDNNSDLVYALMGIASISQIKGNYDEALSKYNEA  145
            +Y ++G Y  A   Y   ++I + +    + DL  +L  +A++    G Y EA   Y +A
Sbjct  516  LYSSMGRYSEAEPLYQQALEINERLLGTEHPDLATSLNNLAALYSSMGRYSEAEPLYQQA  575

Query  146  LEINEKLYGRNHIETAFVLNRLGMLYHELDDNDKSIDHFNESLKIYREKYPNKLFNIAFT  205
            LEINE+L G  H + A  LN L  LY  +    ++   + ++L++       +  ++A +
Sbjct  576  LEINERLLGTEHPDLATSLNNLAGLYSSMGRYSEAEPLYQQALEMRERLLGTEHPSVATS  635

Query  206  ISRLAQSLLKMGNDSEALEKYQESIDIFNKIFTISHQAVAFSLYGIGTVYEFRSEYSKAL  265
            ++ LA     MG  SEA   YQ++++I  ++    H +VA SL  +  +Y+    YS+A 
Sbjct  636  LNNLAGLYSSMGRYSEAEPLYQQALEINERLLGTEHPSVATSLNNLAGLYKAMGRYSEAE  695

Query  266  EKYQESLQTYKNVYERSEKYQHYDIASCLYKIGLVYKLSGNDNESTTYLNQA  317
              YQ++L+    + ER    +H D+AS L  +  +YK  G  +E+     QA
Sbjct  696  PLYQQALE----MRERLLGTEHPDLASSLNNLAGLYKAMGRYSEAEPLYQQA  743


 Score = 103 bits (258),  Expect = 1e-20, Method: Compositional matrix adjust.
 Identities = 71/249 (29%), Positives = 126/249 (51%), Gaps = 4/249 (2%)

Query  74   SDLFYSVNGMASMYQALGDYDIAIKKYNSVIKIIKDMCLDNNSDLVYALMGIASISQIKG  133
             D+  S+N +A++Y ++G Y  A   Y   ++I + +    + DL  +L  +A++    G
Sbjct  462  PDVASSLNNLAALYSSMGRYSEAEPLYQQALEINERLLGTEHPDLASSLNNLAALYSSMG  521

Query  134  NYDEALSKYNEALEINEKLYGRNHIETAFVLNRLGMLYHELDDNDKSIDHFNESLKIYRE  193
             Y EA   Y +ALEINE+L G  H + A  LN L  LY  +    ++   + ++L+I   
Sbjct  522  RYSEAEPLYQQALEINERLLGTEHPDLATSLNNLAALYSSMGRYSEAEPLYQQALEINER  581

Query  194  KYPNKLFNIAFTISRLAQSLLKMGNDSEALEKYQESIDIFNKIFTISHQAVAFSLYGIGT  253
                +  ++A +++ LA     MG  SEA   YQ+++++  ++    H +VA SL  +  
Sbjct  582  LLGTEHPDLATSLNNLAGLYSSMGRYSEAEPLYQQALEMRERLLGTEHPSVATSLNNLAG  641

Query  254  VYEFRSEYSKALEKYQESLQTYKNVYERSEKYQHYDIASCLYKIGLVYKLSGNDNESTTY  313
            +Y     YS+A   YQ++L+    + ER    +H  +A+ L  +  +YK  G  +E+   
Sbjct  642  LYSSMGRYSEAEPLYQQALE----INERLLGTEHPSVATSLNNLAGLYKAMGRYSEAEPL  697

Query  314  LNQANQMFE  322
              QA +M E
Sbjct  698  YQQALEMRE  706


 Score = 99.4 bits (246),  Expect = 3e-19, Method: Compositional matrix adjust.
 Identities = 76/295 (26%), Positives = 141/295 (48%), Gaps = 9/295 (3%)

Query  31   ECYNLVHIFNKAAIVFHRNGQHKKSLEMYEKAFG---NIFNGEFALSDLFYSVNGMASMY  87
            E  +L    N  A ++   G++ ++  +Y++A      +   E    DL  S+N +A +Y
Sbjct  544  EHPDLATSLNNLAALYSSMGRYSEAEPLYQQALEINERLLGTEHP--DLATSLNNLAGLY  601

Query  88   QALGDYDIAIKKYNSVIKIIKDMCLDNNSDLVYALMGIASISQIKGNYDEALSKYNEALE  147
             ++G Y  A   Y   +++ + +    +  +  +L  +A +    G Y EA   Y +ALE
Sbjct  602  SSMGRYSEAEPLYQQALEMRERLLGTEHPSVATSLNNLAGLYSSMGRYSEAEPLYQQALE  661

Query  148  INEKLYGRNHIETAFVLNRLGMLYHELDDNDKSIDHFNESLKIYREKYPNKLFNIAFTIS  207
            INE+L G  H   A  LN L  LY  +    ++   + ++L++       +  ++A +++
Sbjct  662  INERLLGTEHPSVATSLNNLAGLYKAMGRYSEAEPLYQQALEMRERLLGTEHPDLASSLN  721

Query  208  RLAQSLLKMGNDSEALEKYQESIDIFNKIFTISHQAVAFSLYGIGTVYEFRSEYSKALEK  267
             LA     MG  SEA   YQ++++I  ++    H  +A SL  +  +Y+    YS+A   
Sbjct  722  NLAGLYKAMGRYSEAEPLYQQALEINERLLGTEHPDLATSLNNLAGLYDSMGRYSEAEPL  781

Query  268  YQESLQTYKNVYERSEKYQHYDIASCLYKIGLVYKLSGNDNESTTYLNQANQMFE  322
            YQ++L+    + ER    +H D+A+ L  +  +Y   G  +E+     QA +M E
Sbjct  782  YQQALE----INERLLGTEHPDLATSLNNLAGLYDSMGRYSEAEPLYQQAWEMRE  832


 Score = 95.1 bits (235),  Expect = 7e-18, Method: Compositional matrix adjust.
 Identities = 70/263 (27%), Positives = 126/263 (48%), Gaps = 12/263 (5%)

Query  76   LFYSVNGMASMYQALGDYDIAIKKYNSVIKIIKDMCLDNNSDLVYALMGIASISQIKGNY  135
            L +   G+   YQ  G Y +A   Y   + ++K    + + D+  +L  +A++    G Y
Sbjct  422  LIWPFLGVGRFYQGQGLYSLAEPWYKPCLDVLKSHFGEEHPDVASSLNNLAALYSSMGRY  481

Query  136  DEALSKYNEALEINEKLYGRNHIETAFVLNRLGMLYHELDDNDKSIDHFNESLKIYREKY  195
             EA   Y +ALEINE+L G  H + A  LN L  LY  +    ++   + ++L+I     
Sbjct  482  SEAEPLYQQALEINERLLGTEHPDLASSLNNLAALYSSMGRYSEAEPLYQQALEINERLL  541

Query  196  PNKLFNIAFTISRLAQSLLKMGNDSEALEKYQESIDIFNKIFTISHQAVAFSLYGIGTVY  255
              +  ++A +++ LA     MG  SEA   YQ++++I  ++    H  +A SL  +  +Y
Sbjct  542  GTEHPDLATSLNNLAALYSSMGRYSEAEPLYQQALEINERLLGTEHPDLATSLNNLAGLY  601

Query  256  EFRSEYSKALEKYQESLQTYKNVYERSEKYQHYDIASCLYKIGLVYKLSGNDNESTTYLN  315
                 YS+A   YQ++L+    + ER    +H  +A+ L  +  +Y   G  +E+     
Sbjct  602  SSMGRYSEAEPLYQQALE----MRERLLGTEHPSVATSLNNLAGLYSSMGRYSEAEPLYQ  657

Query  316  QANQMFE--------STSTNIND  330
            QA ++ E        S +T++N+
Sbjct  658  QALEINERLLGTEHPSVATSLNN  680


 Score = 87.4 bits (215),  Expect = 2e-15, Method: Compositional matrix adjust.
 Identities = 61/227 (27%), Positives = 112/227 (49%), Gaps = 6/227 (3%)

Query  52   HKKSLEMYEKAFGNIFNGEFALSDLFYSVNGMASMYQALGDYDIAIKKYNSVIKIIKDMC  111
            ++++LE+ E+  G           +  S+N +A +Y+A+G Y  A   Y   +++ + + 
Sbjct  656  YQQALEINERLLGTEH------PSVATSLNNLAGLYKAMGRYSEAEPLYQQALEMRERLL  709

Query  112  LDNNSDLVYALMGIASISQIKGNYDEALSKYNEALEINEKLYGRNHIETAFVLNRLGMLY  171
               + DL  +L  +A + +  G Y EA   Y +ALEINE+L G  H + A  LN L  LY
Sbjct  710  GTEHPDLASSLNNLAGLYKAMGRYSEAEPLYQQALEINERLLGTEHPDLATSLNNLAGLY  769

Query  172  HELDDNDKSIDHFNESLKIYREKYPNKLFNIAFTISRLAQSLLKMGNDSEALEKYQESID  231
              +    ++   + ++L+I       +  ++A +++ LA     MG  SEA   YQ++ +
Sbjct  770  DSMGRYSEAEPLYQQALEINERLLGTEHPDLATSLNNLAGLYDSMGRYSEAEPLYQQAWE  829

Query  232  IFNKIFTISHQAVAFSLYGIGTVYEFRSEYSKALEKYQESLQTYKNV  278
            +  ++    H  VA SL  +  +Y     YS+A   YQ++L   + +
Sbjct  830  MRERLLGTEHPDVASSLNNLAGLYSSMGRYSEAETLYQQALAILEPI  876


>ref|WP_052335221.1| hypothetical protein [Tolypothrix sp. PCC 7601]
 gb|EKF01320.1| tetratricopeptide repeat protein [Tolypothrix sp. PCC 7601]
Length=1282

 Score = 109 bits (272),  Expect = 3e-22, Method: Compositional matrix adjust.
 Identities = 73/274 (27%), Positives = 146/274 (53%), Gaps = 7/274 (3%)

Query  38    IFNKAAIVFHRNGQHKKSLEMYEKAFGNIFNGEFALSDLFYS--VNGMASMYQALGDYDI  95
             I +  A+V+   G+++++L++Y+++   IF   F      Y+  +  +A++YQ  G+Y  
Sbjct  734   IISNLALVYKEQGKYQEALQLYQRS-EKIFAKSFGTEHPEYATYLGNLANLYQEQGNYAE  792

Query  96    AIKKYNSVIKIIKDMCLDNNSDLVYALMGIASISQIKGNYDEALSKYNEALEINEKLYGR  155
             ++  +   +KI +++    + D+  +L  +A   QI+G Y +A+  Y +AL INEK+   
Sbjct  793   SLSLFERALKIKENILGLEHPDVALSLNNLAFSYQIQGRYSDAIKHYQQALAINEKVLVP  852

Query  156   NHIETAFVLNRLGMLYHELDDNDKSIDHFNESLKIYREKYPNKLFNIAFTISRLAQSLLK  215
              H + A  LN L MLY E  +  +++ ++  +  I +  + ++  +IA +++ LA    +
Sbjct  853   EHPQVALTLNNLAMLYQEQGNYSEALKNYQRAFAIRQTIFDSEHPSIAKSLNNLAGIYTE  912

Query  216   MGNDSEALEKYQESIDIFNKIFTISHQAVAFSLYGIGTVYEFRSEYSKALEKYQESLQTY  275
             +    E++  Y+ +  I  K+F   H +VA  L  +  +Y+ +  Y++AL+ +QE+L+  
Sbjct  913   LAQYQESINYYKRAKLINEKVFGSQHPSVALILNNLAFIYQEQGNYTEALKLFQEALEIR  972

Query  276   KNVYERSEKYQHYDIASCLYKIGLVYKLSGNDNE  309
               V       +H D+A+ L  I  +YK  GN  E
Sbjct  973   TQVLGS----EHRDVANTLNNIATLYKEQGNYTE  1002


 Score = 63.5 bits (153),  Expect = 2e-07, Method: Compositional matrix adjust.
 Identities = 55/232 (24%), Positives = 116/232 (50%), Gaps = 20/232 (9%)

Query  58    MYEKAFGNIFNGEFALSDLFYSVNGMASMYQALGDYDIAIKKYNSVIKIIKDMCLDNNSD  117
             ++EK FG      F    +  S+N +A +Y+ L ++  AI KY   ++I   +    +  
Sbjct  1013  IHEKKFG------FEHYLIAQSLNNIAFVYEDLDNFPEAIDKYQRALEIRTKVFGSEHHL  1066

Query  118   LVYALMGIASISQIKGNYDEALSKYNEALEINEKLYGRNHIETAFVLNRLGMLYHELDDN  177
             +  +   ++ + + +GNY +AL    ++L IN+K++   H + +  LN +  +Y  L +N
Sbjct  1067  VAQSYNNLSGLYKKQGNYPKALDYAQKSLTINQKIFSNEHPDISQNLNNMAAIYENLGNN  1126

Query  178   DKSIDHFNESL----KIYREKYPNKLFNIAFTISRLA-----QSLLKMGNDSEALEKY-Q  227
              ++   +N +L    KI+ + +P     +A  +  LA     + +     ++  +E + +
Sbjct  1127  REAEILYNRALGINEKIFGKFHP----KVAMNLDNLAVLYYNKEIFGEATENIQIEPFIK  1182

Query  228   ESIDIFNKIFTISHQAVAFSLYGIGTVYEFRSEYSKALEKYQESLQTYKNVY  279
              +++I  KIF  +H  VA SL  + ++Y  + ++ ++L+  Q SL  Y+  Y
Sbjct  1183  RALEIREKIFGSNHPDVALSLNNLSSLYNVQGKHQESLKLLQRSLAIYEKAY  1234


 Score = 58.5 bits (140),  Expect = 7e-06, Method: Compositional matrix adjust.
 Identities = 77/298 (26%), Positives = 138/298 (46%), Gaps = 36/298 (12%)

Query  20   KVIETFQK----------ENDECYNLVHIFNKAAIVFHRNGQHKKSLEMYEKAFGNIFNG  69
            K +ETFQK          E  E   L +I     +V+    + K+++E  +++       
Sbjct  161  KALETFQKALTIRREVNDEKGEGETLTNI----GVVYISQDKLKEAVEPLQESL----KI  212

Query  70   EFALSDLFYSVNGMASMY---QALGDYDIAIKKYNSVIKIIKDMCLDNNSDLVYALMGIA  126
               + D FY    +A +    +ALG  +  ++  N  +++ + +   N      ALM   
Sbjct  213  RQQIKDSFYEPETIAFLGLVNRALGKTEAGLELLNQALELSRQV--KNIRAEAIALMLNG  270

Query  127  SISQIKGNYDEALSKYNEALEINEKLYGRNHIETAFVLNRLGMLYHELDDNDKSIDHFNE  186
            S+ Q    YD+A+  Y  AL I +K    N  E AF+LN++G+ +H+L    ++ID+F +
Sbjct  271  SVYQDLNKYDKAIEFYQSALTIIKK--NGNLSEEAFILNQMGLSHHKLKQYSQAIDYFQQ  328

Query  187  SLKIYREKYPNKLFNIAFTISRLAQSLLKMGNDSEALEKYQESIDIFNKIFTISHQAVAF  246
            +L IY +K  N+    A  ++    S  +      AL+   +++ I+ ++   + +    
Sbjct  329  ALPIY-QKLKNRQSE-AEILAVTGVSYYEQQKSKLALDYLNKALLIYQELKKTTSKEKIL  386

Query  247  SLYGIGTVYEFRSE-YSKALEKYQESLQTYKNVYERSEKYQHYDIASCLYKIGLVYKL  303
            SL  IG+VY  + E Y +AL+ YQ++L   + + E        DIA  L  +   Y L
Sbjct  387  SL--IGSVYRLQLEDYPRALKYYQQALAISRQLKEPK------DIAGNLGALCDTYSL  436


>ref|XP_002600573.1| hypothetical protein BRAFLDRAFT_70050 [Branchiostoma floridae]
 gb|EEN56585.1| hypothetical protein BRAFLDRAFT_70050 [Branchiostoma floridae]
Length=1369

 Score = 108 bits (269),  Expect = 7e-22, Method: Compositional matrix adjust.
 Identities = 72/292 (25%), Positives = 154/292 (53%), Gaps = 13/292 (4%)

Query  43    AIVFHRNGQHKKSLEMYEKAFGN---IFNGEFALSDLFYSVNGMASMYQALGDYDIAIKK  99
              + +HR G ++KSL  +E+A      I+    A  ++  S+  +   +  LGD++ AI  
Sbjct  966   GLAWHRLGDYRKSLHYHEQALQMNRIIYGQRTASPEISNSLYKLGISWSHLGDHNKAISY  1025

Query  100   YNSVIKIIKDMCLDNN--SDLVYALMGIASISQIKGNYDEALSKYNEALEINEKLYGRN-  156
             +   ++++  +   N    D+V +L+ +       G+Y +A+S + +AL++N  +YG++ 
Sbjct  1026  HEQALQMLWSIYGHNTVQPDIVRSLISLGEEWSDLGDYRKAISYHEQALQMNRSIYGQST  1085

Query  157   -HIETAFVLNRLGMLYHELDDNDKSIDHFNESLKIYREKYPNKL--FNIAFTISRLAQSL  213
              H  T   LN LG+ +  L D+ K+I ++ ++L++YR  +       +IA  ++ L  + 
Sbjct  1086  PHAHTGSSLNNLGLAWSNLGDHRKAISYYEQTLQMYRSIHGQSTAHPDIAGALNNLGSAW  1145

Query  214   LKMGNDSEALEKYQESIDIFNKIF--TISHQAVAFSLYGIGTVYEFRSEYSKALEKYQES  271
               MG+  +A+  +++++ +   ++  T +H  +A  L  +G  +    +Y KA+  +++ 
Sbjct  1146  SNMGDHRKAISYHEQALQMLRNVYDHTSAHPNIATLLRKLGEAWHHLGDYRKAISYHEQD  1205

Query  272   LQTYKNVYERSEKYQHYDIASCLYKIGLVYKLSGNDNESTTYLNQANQMFES  323
             LQ  K++Y  S    H  IAS L  +G+ ++   +  ++ ++L QA +M+ S
Sbjct  1206  LQMCKSIYGHSTA--HPLIASSLNNLGVAWRHLDDYRKAVSFLEQALEMYRS  1255


 Score = 43.9 bits (102),  Expect = 0.24, Method: Compositional matrix adjust.
 Identities = 36/186 (19%), Positives = 85/186 (46%), Gaps = 11/186 (6%)

Query  34    NLVHIFNKAAIVFHRNGQHKKSLEMYEKAF---GNIFNGEFALSDLFYSVNGMASMYQAL  90
             N+  +  K    +H  G ++K++  +E+      +I+    A   +  S+N +   ++ L
Sbjct  1177  NIATLLRKLGEAWHHLGDYRKAISYHEQDLQMCKSIYGHSTAHPLIASSLNNLGVAWRHL  1236

Query  91    GDYDIAIKKYNSVIKIIKDMCLDNNS--DLVYALMGIASISQIKGNYDEALSKYNEALEI  148
              DY  A+      +++ + +   + +   +  +   + +     G+Y +A+S + +AL++
Sbjct  1237  DDYRKAVSFLEQALEMYRSIYGQSTAHPQIAMSFSNVGTACHHMGDYKKAISYHKQALQM  1296

Query  149   NEKL--YGRNHIE----TAFVLNRLGMLYHELDDNDKSIDHFNESLKIYREKYPNKLFNI  202
                L   G++ +     TA  LN LGM ++ L D+  ++    ++L + R+ YP     +
Sbjct  1297  CVPLGICGQSKVTAISITAASLNNLGMTWYYLGDHKTALSLCQQALVVARQIYPQDSHPL  1356

Query  203   AFTISR  208
                I +
Sbjct  1357  IMQIKK  1362


>ref|XP_002611082.1| hypothetical protein BRAFLDRAFT_70431 [Branchiostoma floridae]
 gb|EEN67092.1| hypothetical protein BRAFLDRAFT_70431 [Branchiostoma floridae]
Length=1474

 Score = 107 bits (268),  Expect = 7e-22, Method: Compositional matrix adjust.
 Identities = 74/299 (25%), Positives = 158/299 (53%), Gaps = 18/299 (6%)

Query  39    FNKAAIVFHRNGQHKKSLEMYEKA---FGNIFNGEFALSDLFYSVNGMASMYQALGDYDI  95
              N  A+ +   G+H++++  YE+A   + NI+       D+  S++ M   +Q LG++  
Sbjct  1063  LNNMALAWDDMGEHRRAISHYEQALQMYRNIYGQNTTHPDIAMSLDNMGGSWQHLGNFRK  1122

Query  96    AIKKYNSVIKIIKDMCLDNNS---DLVYALMGIASISQIKGNYDEALSKYNEALEINEKL  152
             AI  +   +++ + +  ++N+   D+  +   + +  Q  G+Y +A++   +AL++ + +
Sbjct  1123  AITYHEQALEVYRSIYGEDNAAHPDIAKSFNNMGTALQHMGDYRKAINYLEQALQMYKGI  1182

Query  153   YGR--NHIETAFVLNRLGMLYHELDDNDKSIDHFNESLK----IYREKYPNKLFNIAFTI  206
             Y R   H + A + N LG  +H+L D+ K+I +  ++L+    I+ E  P+    IA ++
Sbjct  1183  YSRVAAHSDIATLFNNLGESWHQLGDHRKAISYHEQALQMTKDIHGESTPHP--QIALSL  1240

Query  207   SRLAQSLLKMGNDSEALEKYQESIDIFNKIF--TISHQAVAFSLYGIGTVYEFRSEYSKA  264
             S L  +   +G+   A++   E++ +F  IF  + +H  +A SL  +G  +    +Y KA
Sbjct  1241  SNLGYAWSDLGDQRAAIDFNNEALQMFKCIFGQSTAHPYIANSLNNLGMAWYEVGDYRKA  1300

Query  265   LEKYQESLQTYKNVYERSEKYQHYDIASCLYKIGLVYKLSGNDNESTTYLNQANQMFES  323
             +  ++++L+   +++ +     HYDIA+ L  +G  Y   G+  ++ +YL QA  M+ +
Sbjct  1301  ISYHEKALEMRISIHGQGSA--HYDIATSLNNLGQAYSNLGDQKKAISYLKQALHMYTA  1357


 Score = 88.6 bits (218),  Expect = 1e-15, Method: Compositional matrix adjust.
 Identities = 64/272 (24%), Positives = 141/272 (52%), Gaps = 19/272 (7%)

Query  80    VNGMASMYQALGDYDIAIKKYNSVIKIIKDM---CLDNNSDLVYALMGIASISQIKGNYD  136
             +N +  ++  LGD   AI     V+   +++   C   + ++  +L  +    +  GNY+
Sbjct  888   LNNLVHVWGNLGDQRKAISYLGKVLNTYRNIYGRC-TAHPNIASSLNNLGMTWRHLGNYN  946

Query  137   EALSKYNEALEINEKLYGRN-HIETAFVLNRLGMLYHELDDNDKSIDHFNESLKIYR---  192
             +A++  ++AL+++  +YG+  + E A +LN +G  +H L +  K I++  +++++Y+   
Sbjct  947   KAINYLDQALQMHRVIYGQTANPEFATLLNNIGSTWHLLGEYRKEINYLEQAIQMYKGIH  1006

Query  193   ---EKYPNKLFNIAFTISRLAQSLLKMGNDSEALEKYQESIDIFNKIFTI--SHQAVAFS  247
                 K+P+    IA  +  L ++  ++G+   A+  Y +++ ++  I+ +  +H  +A S
Sbjct  1007  GQHTKHPD----IAMLLVNLGEARRELGDPRTAISYYSQALQMYGSIYGLHATHLDIAVS  1062

Query  248   LYGIGTVYEFRSEYSKALEKYQESLQTYKNVYERSEKYQHYDIASCLYKIGLVYKLSGND  307
             L  +   ++   E+ +A+  Y+++LQ Y+N+Y   +   H DIA  L  +G  ++  GN 
Sbjct  1063  LNNMALAWDDMGEHRRAISHYEQALQMYRNIY--GQNTTHPDIAMSLDNMGGSWQHLGNF  1120

Query  308   NESTTYLNQANQMFESTSTNINDKNYQACKKF  339
              ++ TY  QA +++ S     N  +    K F
Sbjct  1121  RKAITYHEQALEVYRSIYGEDNAAHPDIAKSF  1152


>ref|XP_002109177.1| hypothetical protein TRIADDRAFT_52944 [Trichoplax adhaerens]
 gb|EDV27343.1| hypothetical protein TRIADDRAFT_52944 [Trichoplax adhaerens]
Length=1410

 Score = 107 bits (268),  Expect = 9e-22, Method: Compositional matrix adjust.
 Identities = 83/296 (28%), Positives = 144/296 (49%), Gaps = 7/296 (2%)

Query  24    TFQKENDECYNLVHIFNKAAIVFHRNGQHKKSLEMYEKAFGNIFNGEFA--LSDLFYSVN  81
             T +   D   ++ + +N   +V+   G+H  +L MY K+  NI    F      +  S N
Sbjct  1009  TLETTGDNHLSVANSYNNIGLVYDTQGKHDSALSMYNKSL-NITLETFGDNHPSVATSYN  1067

Query  82    GMASMYQALGDYDIAIKKYNSVIKIIKDMCLDNNSDLVYALMGIASISQIKGNYDEALSK  141
              + S+Y+  G YD A+  YN  +KI ++   DN+  +  +   IA + + +G YD+ALS 
Sbjct  1068  NIGSVYKNQGKYDDALSMYNKSLKIRQETLGDNHPKVAKSYNNIALVYKNQGKYDDALSM  1127

Query  142   YNEALEINEKLYGRNHIETAFVLNRLGMLYHELDDNDKSIDHFNESLKIYREKYPNKLFN  201
             YN++L+I ++  G NH   A     + ++Y+     D ++  +N+SLKI +E       N
Sbjct  1128  YNKSLKIRQETLGDNHPSVAESYKDIALVYNNQGKYDDALSMYNKSLKIRQETLGENHPN  1187

Query  202   IAFTISRLAQSLLKMGNDSEALEKYQESIDIFNKIFTISHQAVAFSLYGIGTVYEFRSEY  261
             +A + + +A      G   +AL  Y +S+DI    +  +H +VA S   I TVY  + +Y
Sbjct  1188  LANSYNSIALVYDHQGKYDDALSMYNKSLDIRLVTYGNNHSSVADSYNNIATVYWNQGKY  1247

Query  262   SKALEKYQESLQTYKNVYERSEKYQHYDIASCLYKIGLVYKLSGNDNESTTYLNQA  317
             + AL  Y ES +    +   +    H  +A     IG VY   G  +++    N++
Sbjct  1248  NDALTSYNESFK----IRLATLGDNHPSVADSYNNIGGVYWNQGKHDDALPMFNKS  1299


 Score = 99.4 bits (246),  Expect = 3e-19, Method: Compositional matrix adjust.
 Identities = 76/290 (26%), Positives = 144/290 (50%), Gaps = 11/290 (4%)

Query  39   FNKAAIVFHRNGQHKKSLEMYEKAF----GNIFNGEFALSDLFYSVNGMASMYQALGDYD  94
            +N  A V+   G++  +L  Y ++F      + +   +++D   S N +  +Y   G +D
Sbjct  352  YNNIATVYWNQGKYNDALTTYNESFKIRLATLGDNHSSVAD---SYNNIGGVYWNQGKHD  408

Query  95   IAIKKYNSVIKIIKDMCLDNNSDLVYALMGIASISQIKGNYDEALSKYNEALEINEKLYG  154
             A+  +N  ++I      DN+  +  +   IAS+   +G YDEALS YN++L+I  + +G
Sbjct  409  DALPMFNKSLEIRLKTLGDNHPSVADSYNNIASVYHHQGKYDEALSMYNKSLKIRLETHG  468

Query  155  RNHIETAFVLNRLGMLYHELDDNDKSIDHFNESLKIYREKYPNKLFNIAFTISRLAQSLL  214
             NH   A   N +G +Y+     D ++  +++SL I  E   +   ++A + + +     
Sbjct  469  DNHPSLAESYNNIGGVYYNQGTYDSALSMYSKSLNITLETTGDNHLSVANSYNNIGLVYD  528

Query  215  KMGNDSEALEKYQESIDIFNKIFTISHQAVAFSLYGIGTVYEFRSEYSKALEKYQESLQT  274
              G    AL  Y +S++I  + F  +H +VA S   IG+VY+ + +Y  AL  Y +SL+ 
Sbjct  529  TQGKHDSALSMYNKSLNITLETFGDNHPSVATSYNNIGSVYKNQGKYDDALTMYNKSLK-  587

Query  275  YKNVYERSEKYQHYDIASCLYKIGLVYKLSGNDNESTTYLNQANQMFEST  324
               + + +    H  +A     I LVYK  G  +++ +  N++ ++ + T
Sbjct  588  ---IRQETLGDNHPSVAKSYNNIALVYKNQGKYDDALSMYNKSLKIRQET  634


 Score = 99.4 bits (246),  Expect = 4e-19, Method: Compositional matrix adjust.
 Identities = 76/290 (26%), Positives = 144/290 (50%), Gaps = 11/290 (4%)

Query  39    FNKAAIVFHRNGQHKKSLEMYEKAF----GNIFNGEFALSDLFYSVNGMASMYQALGDYD  94
             +N  A V+   G++  +L  Y ++F      + +   +++D   S N +  +Y   G +D
Sbjct  856   YNNIATVYWNQGKYNDALTTYNESFKIRLATLGDNHSSVAD---SYNNIGGVYWNQGKHD  912

Query  95    IAIKKYNSVIKIIKDMCLDNNSDLVYALMGIASISQIKGNYDEALSKYNEALEINEKLYG  154
              A+  +N  ++I      DN+  +  +   IAS+   +G YDEALS YN++L+I  + +G
Sbjct  913   DALPMFNKSLEIRLKTLGDNHPSVADSYNNIASVYHHQGKYDEALSMYNKSLKIRLETHG  972

Query  155   RNHIETAFVLNRLGMLYHELDDNDKSIDHFNESLKIYREKYPNKLFNIAFTISRLAQSLL  214
              NH   A   N +G +Y+     D ++  +++SL I  E   +   ++A + + +     
Sbjct  973   DNHPSLAESYNNIGGVYYNQGTYDSALSMYSKSLNITLETTGDNHLSVANSYNNIGLVYD  1032

Query  215   KMGNDSEALEKYQESIDIFNKIFTISHQAVAFSLYGIGTVYEFRSEYSKALEKYQESLQT  274
               G    AL  Y +S++I  + F  +H +VA S   IG+VY+ + +Y  AL  Y +SL+ 
Sbjct  1033  TQGKHDSALSMYNKSLNITLETFGDNHPSVATSYNNIGSVYKNQGKYDDALSMYNKSLK-  1091

Query  275   YKNVYERSEKYQHYDIASCLYKIGLVYKLSGNDNESTTYLNQANQMFEST  324
                + + +    H  +A     I LVYK  G  +++ +  N++ ++ + T
Sbjct  1092  ---IRQETLGDNHPKVAKSYNNIALVYKNQGKYDDALSMYNKSLKIRQET  1138


 Score = 98.6 bits (244),  Expect = 7e-19, Method: Compositional matrix adjust.
 Identities = 73/252 (29%), Positives = 124/252 (49%), Gaps = 5/252 (2%)

Query  25   FQKENDECYNLVHIFNKAAIVFHRNGQHKKSLEMYEKAFGNIF---NGEFALSDLFYSVN  81
             +   D   +L   +N    V++  G +  +L MY K+  NI     G+  LS +  S N
Sbjct  464  LETHGDNHPSLAESYNNIGGVYYNQGTYDSALSMYSKSL-NITLETTGDNHLS-VANSYN  521

Query  82   GMASMYQALGDYDIAIKKYNSVIKIIKDMCLDNNSDLVYALMGIASISQIKGNYDEALSK  141
             +  +Y   G +D A+  YN  + I  +   DN+  +  +   I S+ + +G YD+AL+ 
Sbjct  522  NIGLVYDTQGKHDSALSMYNKSLNITLETFGDNHPSVATSYNNIGSVYKNQGKYDDALTM  581

Query  142  YNEALEINEKLYGRNHIETAFVLNRLGMLYHELDDNDKSIDHFNESLKIYREKYPNKLFN  201
            YN++L+I ++  G NH   A   N + ++Y      D ++  +N+SLKI +E   +   +
Sbjct  582  YNKSLKIRQETLGDNHPSVAKSYNNIALVYKNQGKYDDALSMYNKSLKIRQETLGDNHPS  641

Query  202  IAFTISRLAQSLLKMGNDSEALEKYQESIDIFNKIFTISHQAVAFSLYGIGTVYEFRSEY  261
            +A +   +A      G    AL  Y +S+ I  +I   +H +VA S   I TVY+ + +Y
Sbjct  642  VAESYKDIALVYENQGKYDNALSMYSKSLKITLEILGDNHPSVADSYSKIATVYDHQGKY  701

Query  262  SKALEKYQESLQ  273
              AL  Y ESL+
Sbjct  702  DDALSMYNESLK  713


 Score = 97.1 bits (240),  Expect = 2e-18, Method: Compositional matrix adjust.
 Identities = 83/302 (27%), Positives = 139/302 (46%), Gaps = 15/302 (5%)

Query  34   NLVHI---FNKAAIVFHRNGQHKKSLEMYEKAFGNIFNGEFALSDLFYSV----NGMASM  86
            N +H+   +N  A+V+   G++  +L MY K+          L D   SV    N +A +
Sbjct  218  NHLHVTDSYNNIALVYDHQGKYDDALSMYNKSLKIRLK---TLGDNHPSVAESYNNIALV  274

Query  87   YQALGDYDIAIKKYNSVIKIIKDMCLDNNSDLVYALMGIASISQIKGNYDEALSKYNEAL  146
            Y+  G YD A+  YN  +KI  ++  +N+  L  +   I  +   +G YD+ALS YN++L
Sbjct  275  YKNQGKYDDALSMYNKSLKIRLEILGENHPSLATSYNNIGGVYDSQGKYDDALSMYNKSL  334

Query  147  EINEKLYGRNHIETAFVLNRLGMLYHELDDNDKSIDHFNESLKIYREKYPNKLFNIAFTI  206
            +I    YG NH   A   N +  +Y      + ++  +NES KI      +   ++A + 
Sbjct  335  DIRLVTYGNNHPSVADSYNNIATVYWNQGKYNDALTTYNESFKIRLATLGDNHSSVADSY  394

Query  207  SRLAQSLLKMGNDSEALEKYQESIDIFNKIFTISHQAVAFSLYGIGTVYEFRSEYSKALE  266
            + +       G   +AL  + +S++I  K    +H +VA S   I +VY  + +Y +AL 
Sbjct  395  NNIGGVYWNQGKHDDALPMFNKSLEIRLKTLGDNHPSVADSYNNIASVYHHQGKYDEALS  454

Query  267  KYQESLQTYKNVYERSEKYQHYDIASCLYKIGLVYKLSGN-DNESTTYLNQANQMFESTS  325
             Y +SL+    +   +    H  +A     IG VY   G  D+  + Y    N   E+T 
Sbjct  455  MYNKSLK----IRLETHGDNHPSLAESYNNIGGVYYNQGTYDSALSMYSKSLNITLETTG  510

Query  326  TN  327
             N
Sbjct  511  DN  512


 Score = 96.7 bits (239),  Expect = 3e-18, Method: Compositional matrix adjust.
 Identities = 83/305 (27%), Positives = 139/305 (46%), Gaps = 21/305 (7%)

Query  34    NLVHI---FNKAAIVFHRNGQHKKSLEMYEKAFGNIFNGEFALSDL-------FYSVNGM  83
             N +H+   +N  A+V+   G++  +L MY K+       E  L  L         S N +
Sbjct  722   NHLHVTDSYNNIALVYDHQGKYDDALSMYNKSL------EIRLKTLGDNHPSVAESYNNI  775

Query  84    ASMYQALGDYDIAIKKYNSVIKIIKDMCLDNNSDLVYALMGIASISQIKGNYDEALSKYN  143
             A +Y+  G YD A+  YN  +KI  ++  +N+  L  +   I  +   +G YD+ALS YN
Sbjct  776   ALVYKNQGKYDDALSMYNKSLKIRLEILGENHPSLATSYNNIGGVYDSQGKYDDALSMYN  835

Query  144   EALEINEKLYGRNHIETAFVLNRLGMLYHELDDNDKSIDHFNESLKIYREKYPNKLFNIA  203
             ++L+I    YG NH   A   N +  +Y      + ++  +NES KI      +   ++A
Sbjct  836   KSLDIRLVTYGNNHPSVADSYNNIATVYWNQGKYNDALTTYNESFKIRLATLGDNHSSVA  895

Query  204   FTISRLAQSLLKMGNDSEALEKYQESIDIFNKIFTISHQAVAFSLYGIGTVYEFRSEYSK  263
              + + +       G   +AL  + +S++I  K    +H +VA S   I +VY  + +Y +
Sbjct  896   DSYNNIGGVYWNQGKHDDALPMFNKSLEIRLKTLGDNHPSVADSYNNIASVYHHQGKYDE  955

Query  264   ALEKYQESLQTYKNVYERSEKYQHYDIASCLYKIGLVYKLSGN-DNESTTYLNQANQMFE  322
             AL  Y +SL+    +   +    H  +A     IG VY   G  D+  + Y    N   E
Sbjct  956   ALSMYNKSLK----IRLETHGDNHPSLAESYNNIGGVYYNQGTYDSALSMYSKSLNITLE  1011

Query  323   STSTN  327
             +T  N
Sbjct  1012  TTGDN  1016


 Score = 96.3 bits (238),  Expect = 4e-18, Method: Compositional matrix adjust.
 Identities = 77/283 (27%), Positives = 136/283 (48%), Gaps = 11/283 (4%)

Query  39    FNKAAIVFHRNGQHKKSLEMYEKAFGNIFNGEFALSDLFYSV----NGMASMYQALGDYD  94
             +N  A+V+   G++  +L MY K+   +   +  L D   SV      +A +Y   G YD
Sbjct  1108  YNNIALVYKNQGKYDDALSMYNKS---LKIRQETLGDNHPSVAESYKDIALVYNNQGKYD  1164

Query  95    IAIKKYNSVIKIIKDMCLDNNSDLVYALMGIASISQIKGNYDEALSKYNEALEINEKLYG  154
              A+  YN  +KI ++   +N+ +L  +   IA +   +G YD+ALS YN++L+I    YG
Sbjct  1165  DALSMYNKSLKIRQETLGENHPNLANSYNSIALVYDHQGKYDDALSMYNKSLDIRLVTYG  1224

Query  155   RNHIETAFVLNRLGMLYHELDDNDKSIDHFNESLKIYREKYPNKLFNIAFTISRLAQSLL  214
              NH   A   N +  +Y      + ++  +NES KI      +   ++A + + +     
Sbjct  1225  NNHSSVADSYNNIATVYWNQGKYNDALTSYNESFKIRLATLGDNHPSVADSYNNIGGVYW  1284

Query  215   KMGNDSEALEKYQESIDIFNKIFTISHQAVAFSLYGIGTVYEFRSEYSKALEKYQESLQT  274
               G   +AL  + +S++I  K    +H +VA S   I +VY  + +Y +AL  Y +SL+ 
Sbjct  1285  NQGKHDDALPMFNKSLEIRLKTLGDNHPSVADSYNNIASVYHHQGKYDEALSMYNKSLK-  1343

Query  275   YKNVYERSEKYQHYDIASCLYKIGLVYKLSGNDNESTTYLNQA  317
                +   +    H  +A     IGLVY   G  +++ +  N++
Sbjct  1344  ---IRLETHGDNHPSLAESYNNIGLVYDNQGKHDDALSMYNKS  1383


 Score = 94.0 bits (232),  Expect = 2e-17, Method: Compositional matrix adjust.
 Identities = 81/301 (27%), Positives = 142/301 (47%), Gaps = 14/301 (5%)

Query  21    VIETFQKENDECYNLVHIFNKAAIVFHRNGQHKKSLEMYEKAFGNIFNGEFALSD----L  76
              +ETF    D   ++   +N    V+   G++  +L MY K+   +   +  L D    +
Sbjct  1051  TLETF---GDNHPSVATSYNNIGSVYKNQGKYDDALSMYNKS---LKIRQETLGDNHPKV  1104

Query  77    FYSVNGMASMYQALGDYDIAIKKYNSVIKIIKDMCLDNNSDLVYALMGIASISQIKGNYD  136
               S N +A +Y+  G YD A+  YN  +KI ++   DN+  +  +   IA +   +G YD
Sbjct  1105  AKSYNNIALVYKNQGKYDDALSMYNKSLKIRQETLGDNHPSVAESYKDIALVYNNQGKYD  1164

Query  137   EALSKYNEALEINEKLYGRNHIETAFVLNRLGMLYHELDDNDKSIDHFNESLKIYREKYP  196
             +ALS YN++L+I ++  G NH   A   N + ++Y      D ++  +N+SL I    Y 
Sbjct  1165  DALSMYNKSLKIRQETLGENHPNLANSYNSIALVYDHQGKYDDALSMYNKSLDIRLVTYG  1224

Query  197   NKLFNIAFTISRLAQSLLKMGNDSEALEKYQESIDIFNKIFTISHQAVAFSLYGIGTVYE  256
             N   ++A + + +A      G  ++AL  Y ES  I       +H +VA S   IG VY 
Sbjct  1225  NNHSSVADSYNNIATVYWNQGKYNDALTSYNESFKIRLATLGDNHPSVADSYNNIGGVYW  1284

Query  257   FRSEYSKALEKYQESLQTYKNVYERSEKYQHYDIASCLYKIGLVYKLSGNDNESTTYLNQ  316
              + ++  AL  + +SL+    +  ++    H  +A     I  VY   G  +E+ +  N+
Sbjct  1285  NQGKHDDALPMFNKSLE----IRLKTLGDNHPSVADSYNNIASVYHHQGKYDEALSMYNK  1340

Query  317   A  317
             +
Sbjct  1341  S  1341


 Score = 93.6 bits (231),  Expect = 2e-17, Method: Compositional matrix adjust.
 Identities = 80/287 (28%), Positives = 138/287 (48%), Gaps = 19/287 (7%)

Query  39   FNKAAIVFHRNGQHKKSLEMYEKAFGNIFNGEFALSDLFYSV----NGMASMYQALGDYD  94
            +N  A+V+   G++  +L MY K+   +   +  L D   SV      +A +Y+  G YD
Sbjct  604  YNNIALVYKNQGKYDDALSMYNKS---LKIRQETLGDNHPSVAESYKDIALVYENQGKYD  660

Query  95   IAIKKYNSVIKIIKDMCLDNNSDLVYALMGIASISQIKGNYDEALSKYNEALEINEKLYG  154
             A+  Y+  +KI  ++  DN+  +  +   IA++   +G YD+ALS YNE+L+I     G
Sbjct  661  NALSMYSKSLKITLEILGDNHPSVADSYSKIATVYDHQGKYDDALSMYNESLKIRVVRLG  720

Query  155  RNHIETAFVLNRLGMLYHELDDNDKSIDHFNESLKIYREKYPNKLFNIAFTISRLAQSLL  214
             NH+      N + ++Y      D ++  +N+SL+I  +   +   ++A + + +A    
Sbjct  721  DNHLHVTDSYNNIALVYDHQGKYDDALSMYNKSLEIRLKTLGDNHPSVAESYNNIALVYK  780

Query  215  KMGNDSEALEKYQESIDIFNKIFTISHQAVAFSLYGIGTVYEFRSEYSKALEKYQESLQ-  273
              G   +AL  Y +S+ I  +I   +H ++A S   IG VY+ + +Y  AL  Y +SL  
Sbjct  781  NQGKYDDALSMYNKSLKIRLEILGENHPSLATSYNNIGGVYDSQGKYDDALSMYNKSLDI  840

Query  274  ---TYKNVYERSEKYQHYDIASCLYKIGLVYKLSGNDNESTTYLNQA  317
               TY N         H  +A     I  VY   G  N++ T  N++
Sbjct  841  RLVTYGN--------NHPSVADSYNNIATVYWNQGKYNDALTTYNES  879


 Score = 91.7 bits (226),  Expect = 1e-16, Method: Compositional matrix adjust.
 Identities = 80/283 (28%), Positives = 133/283 (47%), Gaps = 11/283 (4%)

Query  39   FNKAAIVFHRNGQHKKSLEMYEKA--FGNIFNGE--FALSDLFYSVNGMASMYQALGDYD  94
            +N    V+   G++ K+L MY K+    +   GE    ++ L+   N + S+Y   G YD
Sbjct  142  YNNIGAVYTNQGKYGKALAMYNKSVEINSKIKGENDAGVATLY---NNIGSVYDNQGKYD  198

Query  95   IAIKKYNSVIKIIKDMCLDNNSDLVYALMGIASISQIKGNYDEALSKYNEALEINEKLYG  154
             A+  YN  +KI      DN+  +  +   IA +   +G YD+ALS YN++L+I  K  G
Sbjct  199  DALSMYNESLKIRVVRLGDNHLHVTDSYNNIALVYDHQGKYDDALSMYNKSLKIRLKTLG  258

Query  155  RNHIETAFVLNRLGMLYHELDDNDKSIDHFNESLKIYREKYPNKLFNIAFTISRLAQSLL  214
             NH   A   N + ++Y      D ++  +N+SLKI  E       ++A + + +     
Sbjct  259  DNHPSVAESYNNIALVYKNQGKYDDALSMYNKSLKIRLEILGENHPSLATSYNNIGGVYD  318

Query  215  KMGNDSEALEKYQESIDIFNKIFTISHQAVAFSLYGIGTVYEFRSEYSKALEKYQESLQT  274
              G   +AL  Y +S+DI    +  +H +VA S   I TVY  + +Y+ AL  Y ES + 
Sbjct  319  SQGKYDDALSMYNKSLDIRLVTYGNNHPSVADSYNNIATVYWNQGKYNDALTTYNESFK-  377

Query  275  YKNVYERSEKYQHYDIASCLYKIGLVYKLSGNDNESTTYLNQA  317
               +   +    H  +A     IG VY   G  +++    N++
Sbjct  378  ---IRLATLGDNHSSVADSYNNIGGVYWNQGKHDDALPMFNKS  417


 Score = 90.9 bits (224),  Expect = 2e-16, Method: Compositional matrix adjust.
 Identities = 78/279 (28%), Positives = 132/279 (47%), Gaps = 11/279 (4%)

Query  43   AIVFHRNGQHKKSLEMYEKAFGNIF----NGEFALSDLFYSVNGMASMYQALGDYDIAIK  98
            A+V+   G++  +L MY K+         +   +++D   S + +A++Y   G YD A+ 
Sbjct  650  ALVYENQGKYDNALSMYSKSLKITLEILGDNHPSVAD---SYSKIATVYDHQGKYDDALS  706

Query  99   KYNSVIKIIKDMCLDNNSDLVYALMGIASISQIKGNYDEALSKYNEALEINEKLYGRNHI  158
             YN  +KI      DN+  +  +   IA +   +G YD+ALS YN++LEI  K  G NH 
Sbjct  707  MYNESLKIRVVRLGDNHLHVTDSYNNIALVYDHQGKYDDALSMYNKSLEIRLKTLGDNHP  766

Query  159  ETAFVLNRLGMLYHELDDNDKSIDHFNESLKIYREKYPNKLFNIAFTISRLAQSLLKMGN  218
              A   N + ++Y      D ++  +N+SLKI  E       ++A + + +       G 
Sbjct  767  SVAESYNNIALVYKNQGKYDDALSMYNKSLKIRLEILGENHPSLATSYNNIGGVYDSQGK  826

Query  219  DSEALEKYQESIDIFNKIFTISHQAVAFSLYGIGTVYEFRSEYSKALEKYQESLQTYKNV  278
              +AL  Y +S+DI    +  +H +VA S   I TVY  + +Y+ AL  Y ES +    +
Sbjct  827  YDDALSMYNKSLDIRLVTYGNNHPSVADSYNNIATVYWNQGKYNDALTTYNESFK----I  882

Query  279  YERSEKYQHYDIASCLYKIGLVYKLSGNDNESTTYLNQA  317
               +    H  +A     IG VY   G  +++    N++
Sbjct  883  RLATLGDNHSSVADSYNNIGGVYWNQGKHDDALPMFNKS  921


 Score = 85.1 bits (209),  Expect = 1e-14, Method: Compositional matrix adjust.
 Identities = 77/289 (27%), Positives = 132/289 (46%), Gaps = 20/289 (7%)

Query  41   KAAIVFHRNGQHKKSLEMYEKAFGNI-FNGEFALS-------DLFYSVNGMASMYQALGD  92
            K A+   R G+ K+    +  A  N  ++ +  L        D+  S N + ++Y   G 
Sbjct  95   KIAMCLDRRGEIKRLEGNWSSALANFKYSLDLKLKSLGSENIDVSDSYNNIGAVYTNQGK  154

Query  93   YDIAIKKYNSVIKIIKDMCLDNNSDLVYALMGIASISQIKGNYDEALSKYNEALEINEKL  152
            Y  A+  YN  ++I   +  +N++ +      I S+   +G YD+ALS YNE+L+I    
Sbjct  155  YGKALAMYNKSVEINSKIKGENDAGVATLYNNIGSVYDNQGKYDDALSMYNESLKIRVVR  214

Query  153  YGRNHIETAFVLNRLGMLYHELDDNDKSIDHFNESLKIYREKYPNKLFNIAFTISRLAQS  212
             G NH+      N + ++Y      D ++  +N+SLKI  +   +   ++A + + +A  
Sbjct  215  LGDNHLHVTDSYNNIALVYDHQGKYDDALSMYNKSLKIRLKTLGDNHPSVAESYNNIALV  274

Query  213  LLKMGNDSEALEKYQESIDIFNKIFTISHQAVAFSLYGIGTVYEFRSEYSKALEKYQESL  272
                G   +AL  Y +S+ I  +I   +H ++A S   IG VY+ + +Y  AL  Y +SL
Sbjct  275  YKNQGKYDDALSMYNKSLKIRLEILGENHPSLATSYNNIGGVYDSQGKYDDALSMYNKSL  334

Query  273  Q----TYKNVYERSEKYQHYDIASCLYKIGLVYKLSGNDNESTTYLNQA  317
                 TY N         H  +A     I  VY   G  N++ T  N++
Sbjct  335  DIRLVTYGN--------NHPSVADSYNNIATVYWNQGKYNDALTTYNES  375


 Score = 67.4 bits (163),  Expect = 8e-09, Method: Compositional matrix adjust.
 Identities = 44/155 (28%), Positives = 81/155 (52%), Gaps = 7/155 (5%)

Query  39    FNKAAIVFHRNGQHKKSLEMYEKAF----GNIFNGEFALSDLFYSVNGMASMYQALGDYD  94
             +N  A V+   G++  +L  Y ++F      + +   +++D   S N +  +Y   G +D
Sbjct  1234  YNNIATVYWNQGKYNDALTSYNESFKIRLATLGDNHPSVAD---SYNNIGGVYWNQGKHD  1290

Query  95    IAIKKYNSVIKIIKDMCLDNNSDLVYALMGIASISQIKGNYDEALSKYNEALEINEKLYG  154
              A+  +N  ++I      DN+  +  +   IAS+   +G YDEALS YN++L+I  + +G
Sbjct  1291  DALPMFNKSLEIRLKTLGDNHPSVADSYNNIASVYHHQGKYDEALSMYNKSLKIRLETHG  1350

Query  155   RNHIETAFVLNRLGMLYHELDDNDKSIDHFNESLK  189
              NH   A   N +G++Y     +D ++  +N+SLK
Sbjct  1351  DNHPSLAESYNNIGLVYDNQGKHDDALSMYNKSLK  1385


>ref|WP_015124139.1| hypothetical protein [Synechococcus sp. PCC 6312]
 gb|AFY60595.1| hypothetical protein Syn6312_1425 [Synechococcus sp. PCC 6312]
Length=1016

 Score = 107 bits (267),  Expect = 9e-22, Method: Compositional matrix adjust.
 Identities = 77/281 (27%), Positives = 139/281 (49%), Gaps = 15/281 (5%)

Query  30   DECYNLVHIFNKAAIVFHRNGQHKKSLEMYEKAFGNIFNGEFALS----DLFYSVNGMAS  85
            D  Y+L    N  A ++   G + ++L +Y+++   I+  E AL     ++ YS+N +A 
Sbjct  127  DVAYSL----NNLAALYQAQGNYAQALPLYQRSL-TIW--EKALGPDHLNVAYSLNNLAG  179

Query  86   MYQALGDYDIAIKKYNSVIKIIKDMCLDNNSDLVYALMGIASISQIKGNYDEALSKYNEA  145
            +YQ   +Y  A+  +   + I +     ++ D+  +L  +A++ Q +GNY +AL  Y  +
Sbjct  180  LYQDQNNYPQALPLHQRSLAIRQKALGPDHPDVAISLHNLAALYQAQGNYAQALPLYQRS  239

Query  146  LEINEKLYGRNHIETAFVLNRLGMLYHELDDNDKSIDHFNESLKIYREKYPNKLFNIAFT  205
            L I EK  G +H + A  LN L  LYH   +  +++  +   L I  +       ++A +
Sbjct  240  LAIREKALGPDHPDVAQSLNNLAALYHAQGNYAQALPLYQRGLAIREKALGPDHPDVANS  299

Query  206  ISRLAQSLLKMGNDSEALEKYQESIDIFNKIFTISHQAVAFSLYGIGTVYEFRSEYSKAL  265
            +  LA      GN ++AL   Q S+ I  K     H  VA SL  +  +Y+ +  Y++++
Sbjct  300  LISLAVVYKDQGNYAQALPLNQRSLAIREKALGPDHPYVASSLNSLAGIYQDQGNYAQSV  359

Query  266  EKYQESLQTYKNVYERSEKYQHYDIASCLYKIGLVYKLSGN  306
              YQ SL     + E++    H D+A+ L  + ++YK  GN
Sbjct  360  PLYQRSLA----IREKALGPDHPDVATSLNNLAVIYKDQGN  396


>ref|WP_018399396.1| hypothetical protein [filamentous cyanobacterium ESFC-1]
Length=1229

 Score = 107 bits (267),  Expect = 9e-22, Method: Composition-based stats.
 Identities = 77/271 (28%), Positives = 137/271 (51%), Gaps = 10/271 (4%)

Query  52   HKKSLEMYEKAFGNIFNGEFALSDLFYSVNGMASMYQALGDYDIAIKKYNSVIKIIKDMC  111
            ++++L ++E+A G+  N     +    S++G+A +Y+A+G+Y  A   Y   + I +   
Sbjct  239  YQRALAIFEQALGS--NHPLVAN----SLSGLAGLYRAMGNYSEAEPLYQRSLAIWEQAL  292

Query  112  LDNNSDLVYALMGIASISQIKGNYDEALSKYNEALEINEKLYGRNHIETAFVLNRLGMLY  171
              N+ D+  +L  +A++ Q  GNY EA   Y  +L+I E+  G NH + A  LNRL  LY
Sbjct  293  GSNHPDVATSLNNLAALYQNMGNYSEAEPLYQRSLDIREQTLGSNHPDVAISLNRLAALY  352

Query  172  HELDDNDKSIDHFNESLKIYREKYPNKLFNIAFTISRLAQSLLKMGNDSEALEKYQESID  231
              + +  ++   +  SL I  +   +   ++A +++ LA     MGN +EA   YQ S+ 
Sbjct  353  GSMGNYSEAEPLYQRSLDILEQALGSDHPHVATSLNNLAALYSDMGNYTEAEPLYQRSLA  412

Query  232  IFNKIFTISHQAVAFSLYGIGTVYEFRSEYSKALEKYQESLQTYKNVYERSEKYQHYDIA  291
            I  +     H  VA SL  +  +Y+    YS+A   YQ SL     + E++    H D+A
Sbjct  413  IREQALGSDHPDVAQSLNNLAALYQNIGNYSEAEPLYQRSLA----IREQALGRDHPDVA  468

Query  292  SCLYKIGLVYKLSGNDNESTTYLNQANQMFE  322
            + L  +  +Y   GN +E+     ++  ++E
Sbjct  469  TSLNNLAALYGSMGNYSEAEPLYQRSLAIWE  499


>ref|WP_053010677.1| hypothetical protein [Methanosarcina barkeri]
 gb|AKJ39643.1| TPR repeat-containing protein [Methanosarcina barkeri CM1]
Length=833

 Score = 107 bits (266),  Expect = 9e-22, Method: Compositional matrix adjust.
 Identities = 80/287 (28%), Positives = 155/287 (54%), Gaps = 29/287 (10%)

Query  38   IFNKAAIVFHRNGQHKKSLEMYEKAFGNIFNGEFALSDLFYSVNGMASMYQALGD-----  92
            I ++  I+    G +K+++        N +N    +++      G A     LG+     
Sbjct  408  ILHEVGIIHQEQGNYKEAV--------NKYNQSLKIAEELGDKRGTAQALHQLGNVHLLQ  459

Query  93   --YDIAIKKYNSVIKIIKDMCLDNNSDLVYALMGIASISQIKGNYDEALSKYNEALEINE  150
              Y  A+KKY   +KI +DM  ++ S++   L  +  I+  +GNY+EA+ KYN++L++ E
Sbjct  460  GNYGEAVKKYKQALKIFEDM--EDKSEIATTLHQLGVINHQQGNYEEAVKKYNKSLKLKE  517

Query  151  KLYGRNHIETAFVLNRLGMLYHELDDNDKSIDHFNESLKIYREKYPNKLFNIAFTISRLA  210
            +L  +  I  A  L++LG +Y++  + ++++  +N+SLK+ +E+  +K   IA T+ +L 
Sbjct  518  ELGDKRRI--AITLHQLGNIYYDQGNYEEAVKKYNKSLKM-KEELGDK-SGIAQTLHQLG  573

Query  211  QSLLKMGNDSEALEKYQESIDIFNKIFTISHQAVAFSLYGIGTVYEFRSEYSKALEKYQE  270
                   N  EALEKY +S+ +  ++     +  A +L+ IG +Y+ +  Y +A+ KY +
Sbjct  574  SVHFLQSNYKEALEKYNQSLKMKEELG--DKRGTAITLHQIGMIYQNQGNYEEAMGKYNQ  631

Query  271  SLQTYKNVYERSEKYQHYDIASCLYKIGLVYKLSGNDNESTTYLNQA  317
            SL+  + + +++E      IA  L++IG++Y+  GN  E+    NQ+
Sbjct  632  SLKMKEELGDKNE------IAQTLHQIGMIYQNQGNYEEAMGKYNQS  672


 Score = 89.7 bits (221),  Expect = 4e-16, Method: Compositional matrix adjust.
 Identities = 80/288 (28%), Positives = 145/288 (50%), Gaps = 54/288 (19%)

Query  83   MASMYQALGDYDIAIKKYNSVIKIIKDMCLDNNSDLVYALMGIASISQIKGNYDEALSKY  142
            +A++Y  LGD   A+K  N +    ++M   NN  +   L  +  I Q +GNY EA++KY
Sbjct  372  LATIYHRLGDLTTALKICNKIKNKYEEMG--NNKGVAVILHEVGIIHQEQGNYKEAVNKY  429

Query  143  NEALEINEKL------------YGRNHI--------------------------ETAFVL  164
            N++L+I E+L             G  H+                          E A  L
Sbjct  430  NQSLKIAEELGDKRGTAQALHQLGNVHLLQGNYGEAVKKYKQALKIFEDMEDKSEIATTL  489

Query  165  NRLGMLYHELDDNDKSIDHFNESLKIYREKYPNKLFNIAFTISRLAQSLLKMGNDSEALE  224
            ++LG++ H+  + ++++  +N+SLK+ +E+  +K   IA T+ +L       GN  EA++
Sbjct  490  HQLGVINHQQGNYEEAVKKYNKSLKL-KEELGDK-RRIAITLHQLGNIYYDQGNYEEAVK  547

Query  225  KYQESIDIFNKIFTISHQAVAFSLYGIGTVYEFRSEYSKALEKYQESLQTYKNVYERSEK  284
            KY +S+ +  ++   S   +A +L+ +G+V+  +S Y +ALEKY +SL+  + + ++   
Sbjct  548  KYNKSLKMKEELGDKS--GIAQTLHQLGSVHFLQSNYKEALEKYNQSLKMKEELGDKR--  603

Query  285  YQHYDIASCLYKIGLVYKLSGNDNESTTYLNQANQMFESTSTNINDKN  332
                  A  L++IG++Y+  GN  E+    NQ+ +M E     + DKN
Sbjct  604  ----GTAITLHQIGMIYQNQGNYEEAMGKYNQSLKMKEE----LGDKN  643


 Score = 87.0 bits (214),  Expect = 3e-15, Method: Compositional matrix adjust.
 Identities = 60/200 (30%), Positives = 122/200 (61%), Gaps = 8/200 (4%)

Query  79   SVNGMASMYQALGDYDIAIKKYNSVIKIIKDMCLDNNSDLVYALMGIASISQIKGNYDEA  138
            +++ +  +YQ  G+Y+ A+ KYN  +K+ ++  L + +++   L  I  I Q +GNY+EA
Sbjct  608  TLHQIGMIYQNQGNYEEAMGKYNQSLKMKEE--LGDKNEIAQTLHQIGMIYQNQGNYEEA  665

Query  139  LSKYNEALEINEKLYGRNHIETAFVLNRLGMLYHELDDNDKSIDHFNESLKIYREKYPNK  198
            + KYN++L+I E+L  ++ I  A  L+++GM+Y +  + ++++  +N+SLK+ +E+  +K
Sbjct  666  MGKYNQSLKIKEELGNKSGI--AQTLHQIGMIYQQQGNYEEAVKKYNKSLKM-KEELGDK  722

Query  199  LFNIAFTISRLAQSLLKMGNDSEALEKYQESIDIFNKIFTISHQAVAFSLYGIGTVYEFR  258
               IA T+ +L     + GN  EA++KY +S+ I  ++   S   +A ++  +G +YE +
Sbjct  723  -SGIAQTLHQLGMIHQQQGNYEEAVKKYNKSLKIAKELGDKS--GIASTMGQLGVIYEAK  779

Query  259  SEYSKALEKYQESLQTYKNV  278
             EY  AL  Y ++   ++++
Sbjct  780  GEYVFALNAYIKAFSIFESL  799


>ref|WP_016864598.1| hypothetical protein [Fischerella muscicola]
Length=1878

 Score = 107 bits (268),  Expect = 9e-22, Method: Compositional matrix adjust.
 Identities = 74/281 (26%), Positives = 148/281 (53%), Gaps = 7/281 (2%)

Query  31    ECYNLVHIFNKAAIVFHRNGQHKKSLEMYEKAFGNIFNGEFALSDLFYS--VNGMASMYQ  88
             E   +  I +  A+V+++ G+++++L++Y++A   I    F      Y+  +  +A++YQ
Sbjct  727   EHPQVATIISNLALVYNKQGKYQEALQLYQRA-EKILAKSFGTEHPEYATYLGNLANLYQ  785

Query  89    ALGDYDIAIKKYNSVIKIIKDMCLDNNSDLVYALMGIASISQIKGNYDEALSKYNEALEI  148
               G+Y  ++  +   +KI + +    + D+  +L  +A   QI+G Y +A+  Y +AL I
Sbjct  786   EQGNYAESLSLFERALKIKEKILGLEHPDVALSLNNLAFSYQIQGRYSDAIKHYQQALAI  845

Query  149   NEKLYGRNHIETAFVLNRLGMLYHELDDNDKSIDHFNESLKIYREKYPNKLFNIAFTISR  208
             NEK+    H + A  LN L MLY E  +  +++  F ++  I +  + ++  +IA +++ 
Sbjct  846   NEKVLVPEHPQVALTLNNLAMLYQEQGNYSEALKLFQDAFAIRQTIFGSEHPSIAESLNN  905

Query  209   LAQSLLKMGNDSEALEKYQESIDIFNKIFTISHQAVAFSLYGIGTVYEFRSEYSKALEKY  268
             LA   +++    E++  Y+ +  I  K+F   H  VA  L  +  VY+ +  Y++AL+ +
Sbjct  906   LAGIYIELAQYQESINYYKRAKLINEKVFGSQHPRVALILNNLAFVYQEQGNYTEALKLF  965

Query  269   QESLQTYKNVYERSEKYQHYDIASCLYKIGLVYKLSGNDNE  309
             Q++L+    +        H D+A+ L  I ++YK  GN  E
Sbjct  966   QDALEIRTQLLGSD----HRDVANTLNNIAVLYKEQGNYTE  1002


 Score = 64.7 bits (156),  Expect = 6e-08, Method: Compositional matrix adjust.
 Identities = 64/276 (23%), Positives = 133/276 (48%), Gaps = 24/276 (9%)

Query  58    MYEKAFGNIFNGEFALSDLFYSVNGMASMYQALGDYDIAIKKYNSVIKIIKDMCLDNNSD  117
             +YEK FG      F    +  S+N +A +Y+ L ++  AI KY   ++I   +    +  
Sbjct  1013  IYEKKFG------FEHYLIAQSLNNIAFVYEDLDNFPEAIDKYQRALEIRTKVFGSEHHL  1066

Query  118   LVYALMGIASISQIKGNYDEALSKYNEALEINEKLYGRNHIETAFVLNRLGMLYHELDDN  177
                +   ++ + + +GNY +AL    ++L IN+K++   H + +  LN +  +Y  L +N
Sbjct  1067  FAQSYNNLSGLYKKQGNYPKALDYAQKSLTINQKIFSNEHPDISQNLNNMAAIYENLGNN  1126

Query  178   DKSIDHFNESL----KIYREKYPNKLFNIAFTISRLA-----QSLLKMGNDSEALEKY-Q  227
              ++   +N +L    KI+ + +P     +A  +  LA     + +     ++  +E + +
Sbjct  1127  REAEILYNRALGINEKIFGKFHP----KVAMNLDNLAVLYYNKEIFGEATENIQIEPFIK  1182

Query  228   ESIDIFNKIFTISHQAVAFSLYGIGTVYEFRSEYSKALEKYQESLQTYKNVYERSEKYQH  287
              +++I  KIF  +H  VA SL  + ++Y  + ++ ++L+  Q SL     +YE++   +H
Sbjct  1183  RALEIREKIFGSNHPDVALSLNNLSSLYNVQGKHQESLKLLQRSLA----IYEKAYGTKH  1238

Query  288   YDIASCLYKIGLVYKLSGNDNESTTYLNQANQMFES  323
               +A  L      Y L  N  ++     ++ ++ ES
Sbjct  1239  TQVAINLSNQAWTYFLLDNTQKAIELTQKSLEITES  1274


 Score = 53.1 bits (126),  Expect = 4e-04, Method: Compositional matrix adjust.
 Identities = 48/153 (31%), Positives = 78/153 (51%), Gaps = 21/153 (14%)

Query  136  DEALSKYNEALEINEKLYGRNHIETAFVLNRLGMLYHELDDNDKSIDHFNESLKIYREKY  195
            D+AL  Y  AL I +K  G N  E A++LN++G+ +H+L    ++ID++ ++L I+ +K 
Sbjct  280  DKALEFYQSALTIIKK--GGNLSEEAYILNQMGLSHHKLKQYPQAIDYYQQALPIH-QKL  336

Query  196  PNKLFNIAFTISRLAQSLLKMGNDSEALEKYQESIDIFNKIFTISH-------QAVAFSL  248
             N+           A+ L+  G      EK Q ++D FNK   I         Q    SL
Sbjct  337  KNR--------EAEAEILVVTGLSYYEQEKSQLALDFFNKALVIYQQLKKPVSQETILSL  388

Query  249  YGIGTVYEFR-SEYSKALEKYQESLQTYKNVYE  280
              IG +Y  +  +Y KAL+ YQ++L   + + E
Sbjct  389  --IGGIYRTQLDDYPKALKYYQQALAIARQLKE  419


>ref|XP_002118451.1| hypothetical protein TRIADDRAFT_62486 [Trichoplax adhaerens]
 gb|EDV19061.1| hypothetical protein TRIADDRAFT_62486, partial [Trichoplax adhaerens]
Length=1237

 Score = 107 bits (266),  Expect = 1e-21, Method: Compositional matrix adjust.
 Identities = 83/296 (28%), Positives = 144/296 (49%), Gaps = 7/296 (2%)

Query  24    TFQKENDECYNLVHIFNKAAIVFHRNGQHKKSLEMYEKAFGNIFNGEFA--LSDLFYSVN  81
             T +   D   ++ + +N   +V+   G+H  +L MY K+  NI    F      +  S N
Sbjct  933   TLETTGDNHLSVANSYNNIGLVYDTQGKHDSALSMYNKSL-NITLETFGDNHPSVATSYN  991

Query  82    GMASMYQALGDYDIAIKKYNSVIKIIKDMCLDNNSDLVYALMGIASISQIKGNYDEALSK  141
              + S+Y+  G YD A+  YN  +KI ++   DN+  +  +   IA + + +G YD+ALS 
Sbjct  992   NIGSVYKNQGKYDDALSMYNKSLKIRQETLGDNHPKVAKSYNNIALVYKNQGKYDDALSM  1051

Query  142   YNEALEINEKLYGRNHIETAFVLNRLGMLYHELDDNDKSIDHFNESLKIYREKYPNKLFN  201
             YN++L+I ++  G NH   A     + ++Y+     D ++  +N+SLKI +E       N
Sbjct  1052  YNKSLKIRQETLGDNHPSVAESYKDIALVYNNQGKYDDALSMYNKSLKIRQETLGENHPN  1111

Query  202   IAFTISRLAQSLLKMGNDSEALEKYQESIDIFNKIFTISHQAVAFSLYGIGTVYEFRSEY  261
             +A + + +A      G   +AL  Y +S+DI    +  +H +VA S   I TVY  + +Y
Sbjct  1112  LANSYNSIALVYDHQGKYDDALSMYNKSLDIRLVTYGNNHSSVADSYNNIATVYWNQGKY  1171

Query  262   SKALEKYQESLQTYKNVYERSEKYQHYDIASCLYKIGLVYKLSGNDNESTTYLNQA  317
             + AL  Y ES +    +   +    H  +A     IG VY   G  +++    N++
Sbjct  1172  NDALTSYNESFK----IRLATLGDNHPSVADSYNNIGGVYWNQGKHDDALPMFNKS  1223


 Score = 100 bits (250),  Expect = 1e-19, Method: Compositional matrix adjust.
 Identities = 77/290 (27%), Positives = 144/290 (50%), Gaps = 11/290 (4%)

Query  39    FNKAAIVFHRNGQHKKSLEMYEKAF----GNIFNGEFALSDLFYSVNGMASMYQALGDYD  94
             +N  A V+   G++  +L  Y ++F      + +   +++D   S N +  +Y   G YD
Sbjct  780   YNNIATVYWNQGKYNDALTTYNESFKIRLATLGDNHSSVAD---SYNNIGGVYWNQGKYD  836

Query  95    IAIKKYNSVIKIIKDMCLDNNSDLVYALMGIASISQIKGNYDEALSKYNEALEINEKLYG  154
              A+  +N  ++I      DN+  +  +   IAS+   +G YDEALS YN++L+I  + +G
Sbjct  837   DALPMFNKSLEIRLKTLGDNHPSVADSYNNIASVYHHQGKYDEALSMYNKSLKIRLETHG  896

Query  155   RNHIETAFVLNRLGMLYHELDDNDKSIDHFNESLKIYREKYPNKLFNIAFTISRLAQSLL  214
              NH   A   N +G +Y+     + ++  +N+SL I  E   +   ++A + + +     
Sbjct  897   DNHPSLAESYNNIGGVYYNQGTYESALSMYNKSLNITLETTGDNHLSVANSYNNIGLVYD  956

Query  215   KMGNDSEALEKYQESIDIFNKIFTISHQAVAFSLYGIGTVYEFRSEYSKALEKYQESLQT  274
               G    AL  Y +S++I  + F  +H +VA S   IG+VY+ + +Y  AL  Y +SL+ 
Sbjct  957   TQGKHDSALSMYNKSLNITLETFGDNHPSVATSYNNIGSVYKNQGKYDDALSMYNKSLK-  1015

Query  275   YKNVYERSEKYQHYDIASCLYKIGLVYKLSGNDNESTTYLNQANQMFEST  324
                + + +    H  +A     I LVYK  G  +++ +  N++ ++ + T
Sbjct  1016  ---IRQETLGDNHPKVAKSYNNIALVYKNQGKYDDALSMYNKSLKIRQET  1062


 Score = 97.1 bits (240),  Expect = 2e-18, Method: Compositional matrix adjust.
 Identities = 82/309 (27%), Positives = 145/309 (47%), Gaps = 12/309 (4%)

Query  24   TFQKENDECYNLVHIFNKAAIVFHRNGQHKKSLEMYEKAF----GNIFNGEFALSDLFYS  79
            T +   D   ++   +NK A V+   G++  +L MY ++       + N    + D   S
Sbjct  639  TLETLGDNHPSVADSYNKIATVYDHQGKYGDALSMYNESLKIRLNTLCNNHPQIVD---S  695

Query  80   VNGMASMYQALGDYDIAIKKYNSVIKIIKDMCLDNNSDLVYALMGIASISQIKGNYDEAL  139
             N +A +Y+  G YD A+  YN  +KI +++  DN+  +  +   IA + + +G YD+AL
Sbjct  696  YNNIALVYKNQGKYDDALSMYNKSLKIRQEILGDNHPSVAESYNNIALVYKNQGKYDDAL  755

Query  140  SKYNEALEINEKLYGRNHIETAFVLNRLGMLYHELDDNDKSIDHFNESLKIYREKYPNKL  199
            S YN++L+I    YG NH   A   N +  +Y      + ++  +NES KI      +  
Sbjct  756  SMYNKSLDIRLVTYGNNHSSVADSYNNIATVYWNQGKYNDALTTYNESFKIRLATLGDNH  815

Query  200  FNIAFTISRLAQSLLKMGNDSEALEKYQESIDIFNKIFTISHQAVAFSLYGIGTVYEFRS  259
             ++A + + +       G   +AL  + +S++I  K    +H +VA S   I +VY  + 
Sbjct  816  SSVADSYNNIGGVYWNQGKYDDALPMFNKSLEIRLKTLGDNHPSVADSYNNIASVYHHQG  875

Query  260  EYSKALEKYQESLQTYKNVYERSEKYQHYDIASCLYKIGLVYKLSGNDNESTTYLNQA-N  318
            +Y +AL  Y +SL+    +   +    H  +A     IG VY   G    + +  N++ N
Sbjct  876  KYDEALSMYNKSLK----IRLETHGDNHPSLAESYNNIGGVYYNQGTYESALSMYNKSLN  931

Query  319  QMFESTSTN  327
               E+T  N
Sbjct  932  ITLETTGDN  940


 Score = 95.5 bits (236),  Expect = 7e-18, Method: Compositional matrix adjust.
 Identities = 76/279 (27%), Positives = 137/279 (49%), Gaps = 11/279 (4%)

Query  43   AIVFHRNGQHKKSLEMYEKAFG----NIFNGEFALSDLFYSVNGMASMYQALGDYDIAIK  98
            A+V+   G++  +L MY K+       + +   +++D   S N +A++Y   G Y  A+ 
Sbjct  616  ALVYDNQGKYDNALSMYSKSLKITLETLGDNHPSVAD---SYNKIATVYDHQGKYGDALS  672

Query  99   KYNSVIKIIKDMCLDNNSDLVYALMGIASISQIKGNYDEALSKYNEALEINEKLYGRNHI  158
             YN  +KI  +   +N+  +V +   IA + + +G YD+ALS YN++L+I +++ G NH 
Sbjct  673  MYNESLKIRLNTLCNNHPQIVDSYNNIALVYKNQGKYDDALSMYNKSLKIRQEILGDNHP  732

Query  159  ETAFVLNRLGMLYHELDDNDKSIDHFNESLKIYREKYPNKLFNIAFTISRLAQSLLKMGN  218
              A   N + ++Y      D ++  +N+SL I    Y N   ++A + + +A      G 
Sbjct  733  SVAESYNNIALVYKNQGKYDDALSMYNKSLDIRLVTYGNNHSSVADSYNNIATVYWNQGK  792

Query  219  DSEALEKYQESIDIFNKIFTISHQAVAFSLYGIGTVYEFRSEYSKALEKYQESLQTYKNV  278
             ++AL  Y ES  I       +H +VA S   IG VY  + +Y  AL  + +SL+    +
Sbjct  793  YNDALTTYNESFKIRLATLGDNHSSVADSYNNIGGVYWNQGKYDDALPMFNKSLE----I  848

Query  279  YERSEKYQHYDIASCLYKIGLVYKLSGNDNESTTYLNQA  317
              ++    H  +A     I  VY   G  +E+ +  N++
Sbjct  849  RLKTLGDNHPSVADSYNNIASVYHHQGKYDEALSMYNKS  887


 Score = 95.1 bits (235),  Expect = 9e-18, Method: Compositional matrix adjust.
 Identities = 81/303 (27%), Positives = 140/303 (46%), Gaps = 12/303 (4%)

Query  30   DECYNLVHIFNKAAIVFHRNGQHKKSLEMYEKAFGNIFNGEFALSDLFYSV----NGMAS  85
            D   ++V  ++  A+V++  G++  +L MY K+          L D   SV    N +A 
Sbjct  57   DNHPHVVDSYDNIALVYNHQGKYDDALSMYNKSLKIRLK---TLGDNHPSVAESYNNIAL  113

Query  86   MYQALGDYDIAIKKYNSVIKIIKDMCLDNNSDLVYALMGIASISQIKGNYDEALSKYNEA  145
            +Y+  G YD A+  YN  +KI  +   +N+  L  +   I  +   +G YD+ALS YN++
Sbjct  114  VYKNQGKYDDALSMYNKSLKITLETLGENHPSLATSYNNIGGVYDSQGKYDDALSMYNKS  173

Query  146  LEINEKLYGRNHIETAFVLNRLGMLYHELDDNDKSIDHFNESLKIYREKYPNKLFNIAFT  205
            L+I    YG NH   A   N +  +Y      + ++  +NES KI      +   ++A +
Sbjct  174  LDIRLVTYGNNHPSVADSYNNIATVYWNQGKYNDALTTYNESFKIRLATLGDNHSSVADS  233

Query  206  ISRLAQSLLKMGNDSEALEKYQESIDIFNKIFTISHQAVAFSLYGIGTVYEFRSEYSKAL  265
             + +       G   +AL  + +S++I  K    +H +VA S   I +VY  + +Y +AL
Sbjct  234  YNNIGGVYWNQGKHDDALPMFNKSLEIRLKTLGDNHPSVADSYNNIASVYHHQGKYDEAL  293

Query  266  EKYQESLQTYKNVYERSEKYQHYDIASCLYKIGLVYKLSGNDNESTTYLNQA-NQMFEST  324
              Y +SL+    +   +    H  +A     IG VY   G    + +  N++ N   E+T
Sbjct  294  SMYNKSLK----IRLETHGDNHPSLAESYNNIGGVYYNQGTYESALSMYNKSLNITLETT  349

Query  325  STN  327
              N
Sbjct  350  GDN  352


 Score = 94.7 bits (234),  Expect = 1e-17, Method: Compositional matrix adjust.
 Identities = 76/290 (26%), Positives = 141/290 (49%), Gaps = 11/290 (4%)

Query  39   FNKAAIVFHRNGQHKKSLEMYEKAF----GNIFNGEFALSDLFYSVNGMASMYQALGDYD  94
            +N  A V+   G++  +L  Y ++F      + +   +++D   S N +  +Y   G +D
Sbjct  192  YNNIATVYWNQGKYNDALTTYNESFKIRLATLGDNHSSVAD---SYNNIGGVYWNQGKHD  248

Query  95   IAIKKYNSVIKIIKDMCLDNNSDLVYALMGIASISQIKGNYDEALSKYNEALEINEKLYG  154
             A+  +N  ++I      DN+  +  +   IAS+   +G YDEALS YN++L+I  + +G
Sbjct  249  DALPMFNKSLEIRLKTLGDNHPSVADSYNNIASVYHHQGKYDEALSMYNKSLKIRLETHG  308

Query  155  RNHIETAFVLNRLGMLYHELDDNDKSIDHFNESLKIYREKYPNKLFNIAFTISRLAQSLL  214
             NH   A   N +G +Y+     + ++  +N+SL I  E   +   ++A + + +     
Sbjct  309  DNHPSLAESYNNIGGVYYNQGTYESALSMYNKSLNITLETTGDNHLSVANSYNNIGLVYD  368

Query  215  KMGNDSEALEKYQESIDIFNKIFTISHQAVAFSLYGIGTVYEFRSEYSKALEKYQESLQT  274
              G    AL  Y +S++I  + F  +H +VA S   IG VY+ + +Y  AL  Y +SL+ 
Sbjct  369  TQGKHDSALSMYNKSLNITLETFGDNHPSVATSYNNIGGVYKNQGKYDDALSMYNKSLKI  428

Query  275  YKNVYERSEKYQHYDIASCLYKIGLVYKLSGNDNESTTYLNQANQMFEST  324
               V   +    H  +      I LVYK  G  +++ +  N++ ++ + T
Sbjct  429  RLKVLGDN----HPHVVDSYNNIALVYKNQGKYDDALSMYNKSLKIRQET  474


 Score = 94.7 bits (234),  Expect = 1e-17, Method: Compositional matrix adjust.
 Identities = 80/303 (26%), Positives = 141/303 (47%), Gaps = 9/303 (3%)

Query  25   FQKENDECYNLVHIFNKAAIVFHRNGQHKKSLEMYEKAFGNIF---NGEFALSDLFYSVN  81
             +   D   +L   +N    V++  G ++ +L MY K+  NI     G+  LS +  S N
Sbjct  304  LETHGDNHPSLAESYNNIGGVYYNQGTYESALSMYNKSL-NITLETTGDNHLS-VANSYN  361

Query  82   GMASMYQALGDYDIAIKKYNSVIKIIKDMCLDNNSDLVYALMGIASISQIKGNYDEALSK  141
             +  +Y   G +D A+  YN  + I  +   DN+  +  +   I  + + +G YD+ALS 
Sbjct  362  NIGLVYDTQGKHDSALSMYNKSLNITLETFGDNHPSVATSYNNIGGVYKNQGKYDDALSM  421

Query  142  YNEALEINEKLYGRNHIETAFVLNRLGMLYHELDDNDKSIDHFNESLKIYREKYPNKLFN  201
            YN++L+I  K+ G NH       N + ++Y      D ++  +N+SLKI +E   +   +
Sbjct  422  YNKSLKIRLKVLGDNHPHVVDSYNNIALVYKNQGKYDDALSMYNKSLKIRQETLGDNHPS  481

Query  202  IAFTISRLAQSLLKMGNDSEALEKYQESIDIFNKIFTISHQAVAFSLYGIGTVYEFRSEY  261
            +A +   +A      G    AL  Y +S+ I  +    +H +VA S   I TVY+ + +Y
Sbjct  482  VAESYKDIALVYDNQGKYDNALSMYSKSLKITLETLGDNHPSVADSYNKIATVYDHQGKY  541

Query  262  SKALEKYQESLQTYKNVYERSEKYQHYDIASCLYKIGLVYKLSGNDNESTTYLNQANQMF  321
              AL  Y +SL+    +   +    H  +      I LVY   G  N++ +  N + ++ 
Sbjct  542  DDALSMYNKSLK----IRHETLADNHPHVVDSYDNIALVYDHQGKYNDALSMYNNSLKIR  597

Query  322  EST  324
            + T
Sbjct  598  QET  600


 Score = 92.4 bits (228),  Expect = 6e-17, Method: Compositional matrix adjust.
 Identities = 73/257 (28%), Positives = 125/257 (49%), Gaps = 10/257 (4%)

Query  21    VIETFQKENDECYNLVHIFNKAAIVFHRNGQHKKSLEMYEKAFGNIFNGEFALSD----L  76
              +ETF    D   ++   +N    V+   G++  +L MY K+   +   +  L D    +
Sbjct  975   TLETF---GDNHPSVATSYNNIGSVYKNQGKYDDALSMYNKS---LKIRQETLGDNHPKV  1028

Query  77    FYSVNGMASMYQALGDYDIAIKKYNSVIKIIKDMCLDNNSDLVYALMGIASISQIKGNYD  136
               S N +A +Y+  G YD A+  YN  +KI ++   DN+  +  +   IA +   +G YD
Sbjct  1029  AKSYNNIALVYKNQGKYDDALSMYNKSLKIRQETLGDNHPSVAESYKDIALVYNNQGKYD  1088

Query  137   EALSKYNEALEINEKLYGRNHIETAFVLNRLGMLYHELDDNDKSIDHFNESLKIYREKYP  196
             +ALS YN++L+I ++  G NH   A   N + ++Y      D ++  +N+SL I    Y 
Sbjct  1089  DALSMYNKSLKIRQETLGENHPNLANSYNSIALVYDHQGKYDDALSMYNKSLDIRLVTYG  1148

Query  197   NKLFNIAFTISRLAQSLLKMGNDSEALEKYQESIDIFNKIFTISHQAVAFSLYGIGTVYE  256
             N   ++A + + +A      G  ++AL  Y ES  I       +H +VA S   IG VY 
Sbjct  1149  NNHSSVADSYNNIATVYWNQGKYNDALTSYNESFKIRLATLGDNHPSVADSYNNIGGVYW  1208

Query  257   FRSEYSKALEKYQESLQ  273
              + ++  AL  + +SL+
Sbjct  1209  NQGKHDDALPMFNKSLE  1225


 Score = 90.9 bits (224),  Expect = 2e-16, Method: Compositional matrix adjust.
 Identities = 69/235 (29%), Positives = 115/235 (49%), Gaps = 4/235 (2%)

Query  83   MASMYQALGDYDIAIKKYNSVIKIIKDMCLDNNSDLVYALMGIASISQIKGNYDEALSKY  142
            +A++Y   G YD A+  YN  +KI ++   DN+  +V +   IA +   +G YD+ALS Y
Sbjct  27   IATVYDHQGKYDDALSMYNKSLKIRQETLGDNHPHVVDSYDNIALVYNHQGKYDDALSMY  86

Query  143  NEALEINEKLYGRNHIETAFVLNRLGMLYHELDDNDKSIDHFNESLKIYREKYPNKLFNI  202
            N++L+I  K  G NH   A   N + ++Y      D ++  +N+SLKI  E       ++
Sbjct  87   NKSLKIRLKTLGDNHPSVAESYNNIALVYKNQGKYDDALSMYNKSLKITLETLGENHPSL  146

Query  203  AFTISRLAQSLLKMGNDSEALEKYQESIDIFNKIFTISHQAVAFSLYGIGTVYEFRSEYS  262
            A + + +       G   +AL  Y +S+DI    +  +H +VA S   I TVY  + +Y+
Sbjct  147  ATSYNNIGGVYDSQGKYDDALSMYNKSLDIRLVTYGNNHPSVADSYNNIATVYWNQGKYN  206

Query  263  KALEKYQESLQTYKNVYERSEKYQHYDIASCLYKIGLVYKLSGNDNESTTYLNQA  317
             AL  Y ES +    +   +    H  +A     IG VY   G  +++    N++
Sbjct  207  DALTTYNESFK----IRLATLGDNHSSVADSYNNIGGVYWNQGKHDDALPMFNKS  257


 Score = 88.6 bits (218),  Expect = 9e-16, Method: Compositional matrix adjust.
 Identities = 78/280 (28%), Positives = 130/280 (46%), Gaps = 11/280 (4%)

Query  30   DECYNLVHIFNKAAIVFHRNGQHKKSLEMYEKAFGNIFNGEFALSDLFYSV----NGMAS  85
            D   ++V  +N  A+V+   G++  +L MY K+   +   +  L D   SV      +A 
Sbjct  435  DNHPHVVDSYNNIALVYKNQGKYDDALSMYNKS---LKIRQETLGDNHPSVAESYKDIAL  491

Query  86   MYQALGDYDIAIKKYNSVIKIIKDMCLDNNSDLVYALMGIASISQIKGNYDEALSKYNEA  145
            +Y   G YD A+  Y+  +KI  +   DN+  +  +   IA++   +G YD+ALS YN++
Sbjct  492  VYDNQGKYDNALSMYSKSLKITLETLGDNHPSVADSYNKIATVYDHQGKYDDALSMYNKS  551

Query  146  LEINEKLYGRNHIETAFVLNRLGMLYHELDDNDKSIDHFNESLKIYREKYPNKLFNIAFT  205
            L+I  +    NH       + + ++Y      + ++  +N SLKI +E   +   ++A +
Sbjct  552  LKIRHETLADNHPHVVDSYDNIALVYDHQGKYNDALSMYNNSLKIRQETLGDNHPSVAES  611

Query  206  ISRLAQSLLKMGNDSEALEKYQESIDIFNKIFTISHQAVAFSLYGIGTVYEFRSEYSKAL  265
               +A      G    AL  Y +S+ I  +    +H +VA S   I TVY+ + +Y  AL
Sbjct  612  YKDIALVYDNQGKYDNALSMYSKSLKITLETLGDNHPSVADSYNKIATVYDHQGKYGDAL  671

Query  266  EKYQESLQTYKNVYERSEKYQHYDIASCLYKIGLVYKLSG  305
              Y ESL+   N    +    H  I      I LVYK  G
Sbjct  672  SMYNESLKIRLNTLCNN----HPQIVDSYNNIALVYKNQG  707


 Score = 76.6 bits (187),  Expect = 8e-12, Method: Compositional matrix adjust.
 Identities = 60/222 (27%), Positives = 108/222 (49%), Gaps = 12/222 (5%)

Query  100  YNSVIKIIKDMCLDNNSDLVYALMGIASISQIKGNYDEALSKYNEALEINEKLYGRNHIE  159
            Y+  +KI  ++  DN+  +  +   IA++   +G YD+ALS YN++L+I ++  G NH  
Sbjct  2    YSKSLKITLEILGDNHPSVADSYSKIATVYDHQGKYDDALSMYNKSLKIRQETLGDNHPH  61

Query  160  TAFVLNRLGMLYHELDDNDKSIDHFNESLKIYREKYPNKLFNIAFTISRLAQSLLKMGND  219
                 + + ++Y+     D ++  +N+SLKI  +   +   ++A + + +A      G  
Sbjct  62   VVDSYDNIALVYNHQGKYDDALSMYNKSLKIRLKTLGDNHPSVAESYNNIALVYKNQGKY  121

Query  220  SEALEKYQESIDIFNKIFTISHQAVAFSLYGIGTVYEFRSEYSKALEKYQESLQ----TY  275
             +AL  Y +S+ I  +    +H ++A S   IG VY+ + +Y  AL  Y +SL     TY
Sbjct  122  DDALSMYNKSLKITLETLGENHPSLATSYNNIGGVYDSQGKYDDALSMYNKSLDIRLVTY  181

Query  276  KNVYERSEKYQHYDIASCLYKIGLVYKLSGNDNESTTYLNQA  317
             N         H  +A     I  VY   G  N++ T  N++
Sbjct  182  GN--------NHPSVADSYNNIATVYWNQGKYNDALTTYNES  215


 Score = 71.2 bits (173),  Expect = 6e-10, Method: Compositional matrix adjust.
 Identities = 56/209 (27%), Positives = 100/209 (48%), Gaps = 7/209 (3%)

Query  39    FNKAAIVFHRNGQHKKSLEMYEKAFGNIFNGEFALSDLFYSV----NGMASMYQALGDYD  94
             +N  A+V+   G++  +L MY K+   +   +  L D   SV      +A +Y   G YD
Sbjct  1032  YNNIALVYKNQGKYDDALSMYNKS---LKIRQETLGDNHPSVAESYKDIALVYNNQGKYD  1088

Query  95    IAIKKYNSVIKIIKDMCLDNNSDLVYALMGIASISQIKGNYDEALSKYNEALEINEKLYG  154
              A+  YN  +KI ++   +N+ +L  +   IA +   +G YD+ALS YN++L+I    YG
Sbjct  1089  DALSMYNKSLKIRQETLGENHPNLANSYNSIALVYDHQGKYDDALSMYNKSLDIRLVTYG  1148

Query  155   RNHIETAFVLNRLGMLYHELDDNDKSIDHFNESLKIYREKYPNKLFNIAFTISRLAQSLL  214
              NH   A   N +  +Y      + ++  +NES KI      +   ++A + + +     
Sbjct  1149  NNHSSVADSYNNIATVYWNQGKYNDALTSYNESFKIRLATLGDNHPSVADSYNNIGGVYW  1208

Query  215   KMGNDSEALEKYQESIDIFNKIFTISHQA  243
               G   +AL  + +S++I  K    +H +
Sbjct  1209  NQGKHDDALPMFNKSLEIRLKTLGDNHPS  1237


>ref|XP_012563974.1| PREDICTED: uncharacterized protein LOC105848412 [Hydra vulgaris]
Length=1831

 Score = 106 bits (265),  Expect = 2e-21, Method: Compositional matrix adjust.
 Identities = 86/291 (30%), Positives = 153/291 (53%), Gaps = 21/291 (7%)

Query  39    FNKAAIVFHRNGQHKKSLEMYEKAFGN---IFNGEFALSDLFYSVN-GMASMYQALGDYD  94
              N   I +   GQH ++   YEK       IF  E   S+     N G+   ++ L  YD
Sbjct  786   LNNLGIAYDAKGQHDEAKRCYEKGLSITKIIFQSEPHSSNAALFTNLGLNYFFKGL--YD  843

Query  95    IAIKKYNSVIKIIKDMCLDN-NSDLVYALMGIASISQIKGNYDEALSKYNEALEINEKLY  153
              AI  YN  + + K +  D  + D+VY+L  +  ++ IKGNY  ALS YN+ L + E +Y
Sbjct  844   QAIMYYNDSLNLSKRIHRDQPHPDIVYSLNNLGLVNTIKGNYAHALSYYNQGLNMTELIY  903

Query  154   GRN-HIETAFVLNRLGMLYHELDDNDKSIDHFNESLKI-----YREKYPNKLFNIAFTIS  207
               + H E A  LN LG +YH     +++I  + ES+K+     + E +P    +IA +++
Sbjct  904   QDHLHPEVAAFLNNLGSIYHVNGQYNEAIHFYEESIKVKELIYHNENHP----SIADSLN  959

Query  208   RLAQSLLKMGNDSEALEKYQESIDIFNKIFT-ISHQAVAFSLYGIGTVYEFRSEYSKALE  266
              +  S +  G   +AL+ +++S+ +   ++    H ++A SL  +G VY++ ++Y +A++
Sbjct  960   NIGLSYISKGLYEQALDYFEKSLKMKKDLYREEQHPSIATSLNNLGLVYDYMAKYDQAIK  1019

Query  267   KYQESLQTYKNVYERSEKYQHYDIASCLYKIGLVYKLSGNDNESTTYLNQA  317
              Y+ESL+    +Y++     H  IAS L  +GL+Y   G  +++  +L ++
Sbjct  1020  YYEESLKISNLIYQKEP---HSLIASSLNSLGLLYNSVGQYDQAINHLQES  1067


 Score = 87.4 bits (215),  Expect = 3e-15, Method: Compositional matrix adjust.
 Identities = 75/272 (28%), Positives = 144/272 (53%), Gaps = 15/272 (6%)

Query  39    FNKAAIVFHRNGQHKKSLEMYEKAFGN---IFNGE--FALSDLFYSVNGMASMYQALGDY  93
              N    ++H NGQ+ +++  YE++      I++ E   +++D   S+N +   Y + G Y
Sbjct  915   LNNLGSIYHVNGQYNEAIHFYEESIKVKELIYHNENHPSIAD---SLNNIGLSYISKGLY  971

Query  94    DIAIKKYNSVIKIIKDMCLD-NNSDLVYALMGIASISQIKGNYDEALSKYNEALEINEKL  152
             + A+  +   +K+ KD+  +  +  +  +L  +  +      YD+A+  Y E+L+I+  +
Sbjct  972   EQALDYFEKSLKMKKDLYREEQHPSIATSLNNLGLVYDYMAKYDQAIKYYEESLKISNLI  1031

Query  153   YGR-NHIETAFVLNRLGMLYHELDDNDKSIDHFNESLKIYREKYPNK-LFNIAFTISRLA  210
             Y +  H   A  LN LG+LY+ +   D++I+H  ESLKI +  + ++   +IA  ++ L 
Sbjct  1032  YQKEPHSLIASSLNSLGLLYNSVGQYDQAINHLQESLKITKYLHDDENHADIAPILNNLG  1091

Query  211   QSLLKMGNDSEALEKYQESIDIFNKIFTISHQ-AVAFSLYGIGTVYEFRSEYSKALEKYQ  269
                  MG   +A++ ++ SI I   IF+  H  ++A SL  +G  Y     +++A+E ++
Sbjct  1092  LVHNSMGLYKQAIDYFKGSIAIKKLIFSNEHHPSIADSLNNLGLAYHAVGNHNQAIEYFE  1151

Query  270   ESLQTYKNVYERSEKYQHYDIASCLYKIGLVY  301
              SL+ ++ +Y      QH  IA+CL  +G VY
Sbjct  1152  NSLKIFEMIYGSK---QHPSIATCLNNLGSVY  1180


 Score = 85.5 bits (210),  Expect = 1e-14, Method: Compositional matrix adjust.
 Identities = 74/279 (27%), Positives = 144/279 (52%), Gaps = 30/279 (11%)

Query  39    FNKAAIVFHRNGQHKKSLEMYEKAFG---NIFNGEFALSDLFYSVNGMASMYQALGDYDI  95
              N   + +   G ++++L+ +EK+     +++  E   S +  S+N +  +Y  +  YD 
Sbjct  958   LNNIGLSYISKGLYEQALDYFEKSLKMKKDLYREEQHPS-IATSLNNLGLVYDYMAKYDQ  1016

Query  96    AIKKYNSVIKIIKDMCLDNNSDLVY----------ALMGIASISQIKGNYDEALSKYNEA  145
             AIK Y   +KI         S+L+Y          +L  +  +    G YD+A++   E+
Sbjct  1017  AIKYYEESLKI---------SNLIYQKEPHSLIASSLNSLGLLYNSVGQYDQAINHLQES  1067

Query  146   LEINEKLYG-RNHIETAFVLNRLGMLYHELDDNDKSIDHFNESLKIYREKYPNKLF-NIA  203
             L+I + L+   NH + A +LN LG++++ +    ++ID+F  S+ I +  + N+   +IA
Sbjct  1068  LKITKYLHDDENHADIAPILNNLGLVHNSMGLYKQAIDYFKGSIAIKKLIFSNEHHPSIA  1127

Query  204   FTISRLAQSLLKMGNDSEALEKYQESIDIFNKIF-TISHQAVAFSLYGIGTVYEFRSEYS  262
              +++ L  +   +GN ++A+E ++ S+ IF  I+ +  H ++A  L  +G+VY+ +  Y 
Sbjct  1128  DSLNNLGLAYHAVGNHNQAIEYFENSLKIFEMIYGSKQHPSIATCLNNLGSVYDSKKNYD  1187

Query  263   KALEKYQESLQTYKNVYERSEKYQHYDIASCLYKIGLVY  301
              A   Y+ESL+    +Y    K  H D+A  L  +G+ Y
Sbjct  1188  CASHYYKESLKIRNIIY----KDPHPDVAETLNNLGVSY  1222


 Score = 64.3 bits (155),  Expect = 9e-08, Method: Compositional matrix adjust.
 Identities = 67/249 (27%), Positives = 110/249 (44%), Gaps = 20/249 (8%)

Query  39    FNKAAIVFHRNGQHKKSLEMYEKAFG---NIFNGEFALSDLFYSVNGMASMYQALGDYDI  95
              N    V+   GQH + +  +++       I+  E   S +  S+N +   Y  +  YD 
Sbjct  1258  LNNLGSVYSTMGQHDRVITYFDENLTLNKTIYKNEIHPS-IAASLNNLGLSYADMEQYDK  1316

Query  96    AIKKYNSVIKIIKDMCLD-NNSDLVYALMGIASISQIKGNYDEALSKYNEALEINEKLY-  153
             AI  Y   +KI K +  D   SDL   L  I S    K  Y++A+  Y ++L + +K+Y 
Sbjct  1317  AISYYVESVKIAKLIYQDEPQSDLADYLNNIGSAYYAKKQYNKAIIFYRDSLNMKKKIYK  1376

Query  154   GRNHIETAFVLNRLGMLYHELDDNDKSIDHFNESLKIYREKYPNKLFNIAFTISRLAQSL  213
                H      LN LG +YH+    + +I+ F ESLK+      +KL N       LA  L
Sbjct  1377  DEAHQSVVVTLNNLGFVYHDEKQYNMAINCFEESLKM------SKLMNQDKPNKDLADCL  1430

Query  214   LKMGNDSEALEKYQESIDIFNKIFTI--------SHQAVAFSLYGIGTVYEFRSEYSKAL  265
               +G+    +++Y ++I        +          Q  + S Y IG+ Y    +Y +A+
Sbjct  1431  NNLGSIYATIKQYDQAIKYLRLSLEMKKSLYHDDPSQNNSDSFYNIGSAYRAAGQYDQAI  1490

Query  266   EKYQESLQT  274
               Y ++LQT
Sbjct  1491  IYYSQALQT  1499


 Score = 50.4 bits (119),  Expect = 0.003, Method: Compositional matrix adjust.
 Identities = 50/193 (26%), Positives = 91/193 (47%), Gaps = 22/193 (11%)

Query  132  KGNYDEALSKYNEA----------LEINEKLYGRNHIETAFVLNRLGMLYHELDDNDKSI  181
            KG  +  L++Y EA          LE  +KLY         + N LG +Y    DND++I
Sbjct  366  KGFINYRLARYKEAQICLENSLNNLENKDKLYQ--------IQNILGDIYRNFGDNDQAI  417

Query  182  DHFNESLKIYREKYPNKLFNIAFTISRLAQSLLKMGNDSEALEKYQESIDIFNKIF-TIS  240
              +   L + ++       +I  ++++L  S    G   +A+  +++ ++    ++  + 
Sbjct  418  KQYQNCLNLCKQISNVADSDIIISLNKLGLSYASKGQYDQAISYFKKGVNSKEFMYKNLL  477

Query  241  HQAVAFSLYGIGTVYEFRSEYSKALEKYQESLQTYKNVYERSEKYQHYDIASCLYKIGLV  300
             Q  A SL  +GT +  + EY KA++  +ESL   KN+Y+   +     +A  L  +GLV
Sbjct  478  PQIDADSLNNLGTAFYSKGEYDKAIDYLKESLNIEKNIYKDLPQLS---VAYILNNLGLV  534

Query  301  YKLSGNDNESTTY  313
            Y   G  N++ +Y
Sbjct  535  YDSKGVFNQAVSY  547


>ref|XP_002118473.1| hypothetical protein TRIADDRAFT_62505 [Trichoplax adhaerens]
 gb|EDV19042.1| hypothetical protein TRIADDRAFT_62505, partial [Trichoplax adhaerens]
Length=476

 Score = 103 bits (258),  Expect = 3e-21, Method: Compositional matrix adjust.
 Identities = 78/284 (27%), Positives = 141/284 (50%), Gaps = 11/284 (4%)

Query  38   IFNKAAIVFHRNGQHKKSLEMYEKAF----GNIFNGEFALSDLFYSVNGMASMYQALGDY  93
            +++    V+H  G++  +L MY K+       + +   ++++ +   N +AS+Y+  G Y
Sbjct  184  LYDSIGQVYHDQGKYDGALSMYNKSLKIKLTQLGDNHPSIANTY---NNIASVYKHQGKY  240

Query  94   DIAIKKYNSVIKIIKDMCLDNNSDLVYALMGIASISQIKGNYDEALSKYNEALEINEKLY  153
            D A+  YN  +KI      DN+  +      IAS+   +G YD+AL  YN++L+IN    
Sbjct  241  DDALSMYNKSLKINLTKLGDNHPSIANTYNNIASVYNDQGKYDDALLMYNKSLKINLTQL  300

Query  154  GRNHIETAFVLNRLGMLYHELDDNDKSIDHFNESLKIYREKYPNKLFNIAFTISRLAQSL  213
            G NH   A   + +G++YH     D ++  +N+SLKI   +  +   +IA T   +    
Sbjct  301  GDNHPSIANTYHNIGLVYHHQGKYDDALSMYNKSLKINLTQLGDNHPSIANTYHNIGLVY  360

Query  214  LKMGNDSEALEKYQESIDIFNKIFTISHQAVAFSLYGIGTVYEFRSEYSKALEKYQESLQ  273
               G   +AL  Y +S+ I  +    +H ++A +   I TVY  +S++ +A+  Y++SL+
Sbjct  361  DNQGKYDDALSMYNKSLKIKLRQLGDNHPSIAITYCNIATVYSNQSKHKEAISMYKQSLK  420

Query  274  TYKNVYERSEKYQHYDIASCLYKIGLVYKLSGNDNESTTYLNQA  317
               +V  R+    H D+A     +G VY   G   E+ +   Q+
Sbjct  421  IQLSVLGRN----HPDVAKSYSGLGNVYLAEGKHEEAISMYEQS  460


 Score = 86.7 bits (213),  Expect = 2e-15, Method: Compositional matrix adjust.
 Identities = 69/243 (28%), Positives = 120/243 (49%), Gaps = 4/243 (2%)

Query  75   DLFYSVNGMASMYQALGDYDIAIKKYNSVIKIIKDMCLDNNSDLVYALMGIASISQIKGN  134
            D+  S + +  +YQ  G +D A+K+YN  ++I   +  +N+  +      I  +   +G 
Sbjct  138  DVSKSYHNIGLVYQNQGKHDEALKEYNKSLRIKLKILENNDPSIAVLYDSIGQVYHDQGK  197

Query  135  YDEALSKYNEALEINEKLYGRNHIETAFVLNRLGMLYHELDDNDKSIDHFNESLKIYREK  194
            YD ALS YN++L+I     G NH   A   N +  +Y      D ++  +N+SLKI   K
Sbjct  198  YDGALSMYNKSLKIKLTQLGDNHPSIANTYNNIASVYKHQGKYDDALSMYNKSLKINLTK  257

Query  195  YPNKLFNIAFTISRLAQSLLKMGNDSEALEKYQESIDIFNKIFTISHQAVAFSLYGIGTV  254
              +   +IA T + +A      G   +AL  Y +S+ I       +H ++A + + IG V
Sbjct  258  LGDNHPSIANTYNNIASVYNDQGKYDDALLMYNKSLKINLTQLGDNHPSIANTYHNIGLV  317

Query  255  YEFRSEYSKALEKYQESLQTYKNVYERSEKYQHYDIASCLYKIGLVYKLSGNDNESTTYL  314
            Y  + +Y  AL  Y +SL+   N+ +  +   H  IA+  + IGLVY   G  +++ +  
Sbjct  318  YHHQGKYDDALSMYNKSLKI--NLTQLGD--NHPSIANTYHNIGLVYDNQGKYDDALSMY  373

Query  315  NQA  317
            N++
Sbjct  374  NKS  376


 Score = 73.2 bits (178),  Expect = 9e-11, Method: Compositional matrix adjust.
 Identities = 61/226 (27%), Positives = 112/226 (50%), Gaps = 4/226 (2%)

Query  92   DYDIAIKKYNSVIKIIKDMCLDNNSDLVYALMGIASISQIKGNYDEALSKYNEALEINEK  151
            D+  A+  YN  ++I        + D+  +   I  + Q +G +DEAL +YN++L I  K
Sbjct  113  DFMGALSDYNKSLQIKLKSLGSEHLDVSKSYHNIGLVYQNQGKHDEALKEYNKSLRIKLK  172

Query  152  LYGRNHIETAFVLNRLGMLYHELDDNDKSIDHFNESLKIYREKYPNKLFNIAFTISRLAQ  211
            +   N    A + + +G +YH+    D ++  +N+SLKI   +  +   +IA T + +A 
Sbjct  173  ILENNDPSIAVLYDSIGQVYHDQGKYDGALSMYNKSLKIKLTQLGDNHPSIANTYNNIAS  232

Query  212  SLLKMGNDSEALEKYQESIDIFNKIFTISHQAVAFSLYGIGTVYEFRSEYSKALEKYQES  271
                 G   +AL  Y +S+ I       +H ++A +   I +VY  + +Y  AL  Y +S
Sbjct  233  VYKHQGKYDDALSMYNKSLKINLTKLGDNHPSIANTYNNIASVYNDQGKYDDALLMYNKS  292

Query  272  LQTYKNVYERSEKYQHYDIASCLYKIGLVYKLSGNDNESTTYLNQA  317
            L+   N+ +  +   H  IA+  + IGLVY   G  +++ +  N++
Sbjct  293  LKI--NLTQLGD--NHPSIANTYHNIGLVYHHQGKYDDALSMYNKS  334


 Score = 70.5 bits (171),  Expect = 5e-10, Method: Compositional matrix adjust.
 Identities = 56/225 (25%), Positives = 105/225 (47%), Gaps = 7/225 (3%)

Query  25   FQKENDECYNLVHIFNKAAIVFHRNGQHKKSLEMYEKAF----GNIFNGEFALSDLFYSV  80
              K  D   ++ + +N  A V++  G++  +L MY K+       + +   ++++ ++++
Sbjct  255  LTKLGDNHPSIANTYNNIASVYNDQGKYDDALLMYNKSLKINLTQLGDNHPSIANTYHNI  314

Query  81   NGMASMYQALGDYDIAIKKYNSVIKIIKDMCLDNNSDLVYALMGIASISQIKGNYDEALS  140
             G+  +Y   G YD A+  YN  +KI      DN+  +      I  +   +G YD+ALS
Sbjct  315  -GL--VYHHQGKYDDALSMYNKSLKINLTQLGDNHPSIANTYHNIGLVYDNQGKYDDALS  371

Query  141  KYNEALEINEKLYGRNHIETAFVLNRLGMLYHELDDNDKSIDHFNESLKIYREKYPNKLF  200
             YN++L+I  +  G NH   A     +  +Y     + ++I  + +SLKI          
Sbjct  372  MYNKSLKIKLRQLGDNHPSIAITYCNIATVYSNQSKHKEAISMYKQSLKIQLSVLGRNHP  431

Query  201  NIAFTISRLAQSLLKMGNDSEALEKYQESIDIFNKIFTISHQAVA  245
            ++A + S L    L  G   EA+  Y++S +I   +   +H  VA
Sbjct  432  DVAKSYSGLGNVYLAEGKHEEAISMYEQSYNILLSVLGHNHPDVA  476


>ref|XP_002603375.1| hypothetical protein BRAFLDRAFT_80368 [Branchiostoma floridae]
 gb|EEN59386.1| hypothetical protein BRAFLDRAFT_80368 [Branchiostoma floridae]
Length=871

 Score = 105 bits (262),  Expect = 3e-21, Method: Compositional matrix adjust.
 Identities = 76/306 (25%), Positives = 151/306 (49%), Gaps = 37/306 (12%)

Query  50   GQHKKSLEMYEKAFG---NIFNGEFALSDLFYSVNGMASMYQALGDYDIAIKKYNSVIKI  106
            G HKK++  +E++      I+    A  D+  S+N + + +  LGD+  A+  +   +++
Sbjct  563  GDHKKAVSYHEQSLQMSRTIYGENTAHLDIASSLNNLGNAWGDLGDHKKAVSYHEQSLQM  622

Query  107  IKDMCLD--------------------------NNSDLVYALMGIASISQIKGNYDEALS  140
              D   D                           + D+  +L  + +     G+Y +A+S
Sbjct  623  QPDYSWDLGDHKKAVSYHEQSLQMSRTIYGENTAHLDIASSLNNLGNAWMDLGDYKKAVS  682

Query  141  KYNEALEINEKLYGRN--HIETAFVLNRLGMLYHELDDNDKSIDHFNESLKIYREKYPNK  198
             + ++L++   +YG N  H + A  LN LG+ + +L D+ K + +  +SL++ R  Y   
Sbjct  683  YHEQSLQMIRTIYGENTAHPDIASSLNNLGIAWSDLGDHRKEVSYHEQSLQMKRSVYGET  742

Query  199  LF--NIAFTISRLAQSLLKMGNDSEALEKYQESIDIFNKIF--TISHQAVAFSLYGIGTV  254
                NIA +++ L  + + +GN  +A+  +++S+ +   I+    +H  +A SL  +G+ 
Sbjct  743  TAHPNIASSLNNLGNAWIFLGNCKKAVSYHEQSLQMMRTIYGKNTAHPDIASSLNNLGSA  802

Query  255  YEFRSEYSKALEKYQESLQTYKNVYERSEKYQHYDIASCLYKIGLVYKLSGNDNESTTYL  314
            +    +Y KA+  Y++SLQ  + +Y   E   H DIAS L  +G+V++L G+  ++ +Y 
Sbjct  803  WGILGDYKKAVSYYEQSLQIRRTIY--GENTAHPDIASSLNILGIVWRLLGDHQKAASYH  860

Query  315  NQANQM  320
             Q+ QM
Sbjct  861  EQSLQM  866


 Score = 43.9 bits (102),  Expect = 0.29, Method: Compositional matrix adjust.
 Identities = 25/80 (31%), Positives = 43/80 (54%), Gaps = 2/80 (3%)

Query  241  HQAVAFSLYGIGTVYEFRSEYSKALEKYQESLQTYKNVYERSEKYQHYDIASCLYKIGLV  300
            H  +  +L+ +G VYE   ++ KA+  +++SLQ  + +Y   E   H DIAS L  +G  
Sbjct  413  HSDIVQTLHKLGGVYENIGDHKKAVSYHEQSLQMIRTIY--GENTAHPDIASSLNNLGNA  470

Query  301  YKLSGNDNESTTYLNQANQM  320
            +   G+   + +Y  Q+ QM
Sbjct  471  WMHLGDHKNAVSYHEQSLQM  490


>ref|WP_011307548.1| hypothetical protein [Methanosarcina barkeri]
 gb|AAZ71507.1| hypothetical protein Mbar_A2597 [Methanosarcina barkeri str. 
Fusaro]
 gb|AKB51384.1| photosystem I assembly protein Ycf3 [Methanosarcina barkeri str. 
Wiesmoor]
Length=1238

 Score = 105 bits (261),  Expect = 5e-21, Method: Compositional matrix adjust.
 Identities = 74/244 (30%), Positives = 146/244 (60%), Gaps = 14/244 (6%)

Query  79    SVNGMASMYQALGDYDIAIKKYNSVIKIIKDMCLDNNSDLVYALMGIASISQIKGNYDEA  138
             +++ +  ++Q  G+Y+ A+KKYN  +KI ++  L + S +   L  +  I Q +GNY+EA
Sbjct  853   TLHQLGMIHQDQGNYEEAVKKYNQSLKIEEE--LGDKSGIAITLHQLGMIHQDQGNYEEA  910

Query  139   LSKYNEALEINEKLYGRNHIETAFVLNRLGMLYHELDDNDKSIDHFNESLKIYREKYPNK  198
             + KYN++L++ E+L  ++ I  A  L++LGM++ +  + ++++  +N+SLK+ +E+  NK
Sbjct  911   VKKYNQSLKMKEELGNKSGI--AGTLHQLGMIHQKQGNYEEAVKKYNQSLKM-KEELGNK  967

Query  199   LFNIAFTISRLAQSLLKMGNDSEALEKYQESIDIFNKIFTISHQAVAFSLYGIGTVYEFR  258
                IA T+ +L       GN  EA++KY +S+ I  ++   S   +A +L+ +G V+  +
Sbjct  968   -SGIAITLHQLGMIHQDQGNYEEAVKKYNQSLKIEEELGDKS--GIAITLHQLGNVHYSQ  1024

Query  259   SEYSKALEKYQESLQTYKNVYERSEKYQHYDIASCLYKIGLVYKLSGNDNESTTYLNQAN  318
               Y +A++KY +SL+  + +  +S       IA  L+++G++++  GN  E+    NQ+ 
Sbjct  1025  GNYEEAVKKYNQSLKMKEELGNKS------GIAITLHQLGMIHQKQGNYEEAVKKYNQSL  1078

Query  319   QMFE  322
             +M E
Sbjct  1079  KMKE  1082


 Score = 104 bits (260),  Expect = 7e-21, Method: Compositional matrix adjust.
 Identities = 84/287 (29%), Positives = 161/287 (56%), Gaps = 22/287 (8%)

Query  43    AIVFHRNGQHKKSLEMYEKAFGNIFNGEFALSDLFYSVNGMAS-------MYQALGDYDI  95
             AI  H+ G   +    YE+A    +N    + +   + +G+A        ++Q  G+Y+ 
Sbjct  891   AITLHQLGMIHQDQGNYEEAVKK-YNQSLKMKEELGNKSGIAGTLHQLGMIHQKQGNYEE  949

Query  96    AIKKYNSVIKIIKDMCLDNNSDLVYALMGIASISQIKGNYDEALSKYNEALEINEKLYGR  155
             A+KKYN  +K+ ++  L N S +   L  +  I Q +GNY+EA+ KYN++L+I E+L  +
Sbjct  950   AVKKYNQSLKMKEE--LGNKSGIAITLHQLGMIHQDQGNYEEAVKKYNQSLKIEEELGDK  1007

Query  156   NHIETAFVLNRLGMLYHELDDNDKSIDHFNESLKIYREKYPNKLFNIAFTISRLAQSLLK  215
             + I  A  L++LG +++   + ++++  +N+SLK+ +E+  NK   IA T+ +L     K
Sbjct  1008  SGI--AITLHQLGNVHYSQGNYEEAVKKYNQSLKM-KEELGNK-SGIAITLHQLGMIHQK  1063

Query  216   MGNDSEALEKYQESIDIFNKIFTISHQAVAFSLYGIGTVYEFRSEYSKALEKYQESLQTY  275
              GN  EA++KY +S+ +  ++   S   +A +L+ +G +++ +  Y +A++KY +SL+  
Sbjct  1064  QGNYEEAVKKYNQSLKMKEELGNKS--GIAITLHQLGMIHQKQGNYEEAVKKYNQSLKIE  1121

Query  276   KNVYERSEKYQHYDIASCLYKIGLVYKLSGNDNESTTYLNQANQMFE  322
             + + ++S       IA  L+++G V+   GN  E+    NQ+ +M E
Sbjct  1122  EELGDKS------GIAITLHQLGNVHYSQGNYEEAVKKYNQSLKMKE  1162


 Score = 97.1 bits (240),  Expect = 2e-18, Method: Compositional matrix adjust.
 Identities = 75/240 (31%), Positives = 142/240 (59%), Gaps = 14/240 (6%)

Query  83    MASMYQALGDYDIAIKKYNSVIKIIKDMCLDNNSDLVYALMGIASISQIKGNYDEALSKY  142
             +A+++  LGD + A+K YN +IK   +   DN   +   L  +  I Q +GNY+EA+ KY
Sbjct  817   LANIFYNLGDINTALKIYN-IIKYKYEERGDNRG-VAITLHQLGMIHQDQGNYEEAVKKY  874

Query  143   NEALEINEKLYGRNHIETAFVLNRLGMLYHELDDNDKSIDHFNESLKIYREKYPNKLFNI  202
             N++L+I E+L  ++ I  A  L++LGM++ +  + ++++  +N+SLK+ +E+  NK   I
Sbjct  875   NQSLKIEEELGDKSGI--AITLHQLGMIHQDQGNYEEAVKKYNQSLKM-KEELGNK-SGI  930

Query  203   AFTISRLAQSLLKMGNDSEALEKYQESIDIFNKIFTISHQAVAFSLYGIGTVYEFRSEYS  262
             A T+ +L     K GN  EA++KY +S+ +  ++   S   +A +L+ +G +++ +  Y 
Sbjct  931   AGTLHQLGMIHQKQGNYEEAVKKYNQSLKMKEELGNKS--GIAITLHQLGMIHQDQGNYE  988

Query  263   KALEKYQESLQTYKNVYERSEKYQHYDIASCLYKIGLVYKLSGNDNESTTYLNQANQMFE  322
             +A++KY +SL+  + + ++S       IA  L+++G V+   GN  E+    NQ+ +M E
Sbjct  989   EAVKKYNQSLKIEEELGDKS------GIAITLHQLGNVHYSQGNYEEAVKKYNQSLKMKE  1042


 Score = 55.1 bits (131),  Expect = 9e-05, Method: Compositional matrix adjust.
 Identities = 41/147 (28%), Positives = 85/147 (58%), Gaps = 9/147 (6%)

Query  74    SDLFYSVNGMASMYQALGDYDIAIKKYNSVIKIIKDMCLDNNSDLVYALMGIASISQIKG  133
             S +  +++ +  ++Q  G+Y+ A+KKYN  +KI ++  L + S +   L  + ++   +G
Sbjct  1088  SGIAITLHQLGMIHQKQGNYEEAVKKYNQSLKIEEE--LGDKSGIAITLHQLGNVHYSQG  1145

Query  134   NYDEALSKYNEALEINEKLYGRNHIETAFVLNRLGMLYHELDDNDKSIDHFNESLKIYRE  193
             NY+EA+ KYN++L++ E+L  ++ I  A  L+++G +  E  + + ++ ++  S  I+ +
Sbjct  1146  NYEEAVKKYNQSLKMKEELGNKSGI--AITLHQIGRINEEEGEYNSALRNYLISFSIFEQ  1203

Query  194   -KYPNKLFNIAFTISRLAQSLLKMGND  219
                PNK   +A ++ RL     KMG +
Sbjct  1204  LNSPNKEI-VARSLLRLRD---KMGEE  1226


>ref|XP_002606754.1| hypothetical protein BRAFLDRAFT_82395 [Branchiostoma floridae]
 gb|EEN62764.1| hypothetical protein BRAFLDRAFT_82395 [Branchiostoma floridae]
Length=1779

 Score = 105 bits (261),  Expect = 6e-21, Method: Composition-based stats.
 Identities = 79/295 (27%), Positives = 155/295 (53%), Gaps = 20/295 (7%)

Query  47   HRNGQH-----KKSLEMYEKAFGNIFNGEFALSDLFYSVNGMASMYQALGDYDIAIKKYN  101
            H NG       +++L+MY   FG   N E  L  +   +  +A  +  LG++  A+    
Sbjct  265  HGNGTKAISYFREALQMYRTVFGP--NTEHPL--IAKCLVNIAETWAGLGNHSEAVSYCE  320

Query  102  SVIKIIKDMCLDN--NSDLVYALMGIA-SISQIKGNYDEALSKYNEALEINEKLYGRN--  156
              ++  + +   +  + D+  AL G+  S+   + N  +A+S   EAL++ + +YG++  
Sbjct  321  EALQTFRTIHGQSTPHHDIASALNGLGLSVWCGQQNLCKAVSYLTEALQMFKTIYGQSTP  380

Query  157  HIETAFVLNRLGMLYHELDDNDKSIDHFNESLKIYREKYPNKL--FNIAFTISRLAQSLL  214
            ++ TA  LN LG+L+H+  D  K+I +  E+L++YR  Y        IA +++ L     
Sbjct  381  NVGTATTLNNLGILWHDQGDYQKAIGYHEEALQMYRVMYGQIAGHVRIACSLTHLGLGWS  440

Query  215  KMGNDSEALEKYQESIDIFNKIF--TISHQAVAFSLYGIGTVYEFRSEYSKALEKYQESL  272
              GN  +A+   ++S+ ++  ++   I+H  +A +LY +G+V+ F  +  KA+    ESL
Sbjct  441  DRGNCRKAISYLEDSLQMYKSVYGHDIAHVYIAKTLYHLGSVWRFHDDPQKAISYLNESL  500

Query  273  QTYKNVYERSEKYQHYDIASCLYKIGLVYKLSGNDNESTTYLNQANQMFESTSTN  327
            Q Y++V  ++   +H  IA  L ++GL +++ G+ ++   Y  +A QM+++   N
Sbjct  501  QMYRSVCGQTA--EHLGIAYTLKQLGLAWEVKGDHHKGIKYHEEALQMYKNIYMN  553


 Score = 82.8 bits (203),  Expect = 8e-14, Method: Composition-based stats.
 Identities = 68/293 (23%), Positives = 131/293 (45%), Gaps = 60/293 (20%)

Query  79   SVNGMASMYQALGDYDIAIKKYNSVIKIIKDMC--LDNNSDLVYALMGIASISQIKGNYD  136
            ++N +  ++   GDY  AI  +   +++ + M   +  +  +  +L  +      +GN  
Sbjct  387  TLNNLGILWHDQGDYQKAIGYHEEALQMYRVMYGQIAGHVRIACSLTHLGLGWSDRGNCR  446

Query  137  EALSKYNEALEINEKLYGRN--HIETAFVLNRLGMLYHELDDNDKSIDHFNESLKIYRE-  193
            +A+S   ++L++ + +YG +  H+  A  L  LG ++   DD  K+I + NESL++YR  
Sbjct  447  KAISYLEDSLQMYKSVYGHDIAHVYIAKTLYHLGSVWRFHDDPQKAISYLNESLQMYRSV  506

Query  194  -KYPNKLFNIAFTISRLAQSLLKMGNDSEALEKYQESIDIFNKIF---TISHQAVAFSLY  249
                 +   IA+T+ +L  +    G+  + ++ ++E++ ++  I+   T +H  +A SL 
Sbjct  507  CGQTAEHLGIAYTLKQLGLAWEVKGDHHKGIKYHEEALQMYKNIYMNQTQAHPEIASSLT  566

Query  250  GIGTVYEFRSEYSKALEKYQESLQTYKNVYERSE--------------------------  283
             +G  ++   EY KA+  ++E+LQ + +VY +SE                          
Sbjct  567  SLGMAWDRAGEYRKAISYHEEALQMFNSVYGQSETRPDTSTALNNLGLSWHHQGDHAKAI  626

Query  284  ----------------KYQHYDIASCLYKIGLVY---------KLSGNDNEST  311
                               H DIA+ LY +GLV+          L G  N ST
Sbjct  627  SYFEQALTILKSTYGHNIGHRDIANILYNLGLVWCEGIGIVPLPLKGTGNVST  679


>ref|XP_002591859.1| hypothetical protein BRAFLDRAFT_89372 [Branchiostoma floridae]
 gb|EEN47870.1| hypothetical protein BRAFLDRAFT_89372 [Branchiostoma floridae]
Length=1612

 Score = 105 bits (261),  Expect = 6e-21, Method: Compositional matrix adjust.
 Identities = 80/314 (25%), Positives = 159/314 (51%), Gaps = 13/314 (4%)

Query  21    VIETFQKENDECYNLVHIFNKAAIVFHRNGQHKKSLEMYEKAFG---NIFNGEFALSDLF  77
             +++T  +EN    ++V   N     +      +K+L  YE+A     +++    A +D+ 
Sbjct  1254  MMKTIHEENTAHPDIVSSLNSLGSAWSELDDKEKALSYYEQALSMQKSLYGDTTAHADIA  1313

Query  78    YSVNGMASMYQALGDYDIAIKKYNSVIKIIKDMCLDNNS--DLVYALMGIASISQIKGNY  135
              ++N + S++  L D + AI  Y   + I+K +  DN +  D+   L  +       G+ 
Sbjct  1314  STLNHLGSVWSELDDQEKAISYYEQALTIMKTIHGDNTAHPDIAPMLYNLGEAWDDVGDQ  1373

Query  136   DEALSKYNEALEINEKLYGRN--HIETAFVLNRLGMLYHELDDNDKSIDHFNESLKIYRE  193
             ++A+  Y +AL I++ +YG N  H + A  L+ LG   +EL + +K+I+++ ++L   + 
Sbjct  1374  EKAIFYYEQALSIDKSMYGENTAHPDIASTLSHLGEACNELGEKEKAINYYEQALSTMKA  1433

Query  194   KYPNKLF--NIAFTISRLAQSLLKMGNDSEALEKYQESIDIFNKIFT--ISHQAVAFSLY  249
              Y +     +IA T++ L  +   +G+  +A+  Y++++ I   IF    +H  +A +LY
Sbjct  1434  IYGDDTAHPDIASTLNNLGAAWGDLGDQEKAITYYEQALSIEKTIFGDDTAHPEIARTLY  1493

Query  250   GIGTVYEFRSEYSKALEKYQESLQTYKNVYERSEKYQHYDIASCLYKIGLVYKLSGNDNE  309
              +G  +    ++ KA+  Y++SL   K ++   E   H DIA  L  +GL +   G+  +
Sbjct  1494  NLGFSFSDLDDHEKAIIYYEQSLTMDKTIH--GENTAHIDIAMTLTTLGLSWSELGDQKK  1551

Query  310   STTYLNQANQMFES  323
             + +Y  QA  M +S
Sbjct  1552  AISYYEQALTMEKS  1565


>ref|XP_002591458.1| hypothetical protein BRAFLDRAFT_70034 [Branchiostoma floridae]
 gb|EEN47469.1| hypothetical protein BRAFLDRAFT_70034 [Branchiostoma floridae]
Length=1381

 Score = 104 bits (260),  Expect = 8e-21, Method: Compositional matrix adjust.
 Identities = 73/290 (25%), Positives = 147/290 (51%), Gaps = 11/290 (4%)

Query  43    AIVFHRNGQHKKSLEMYEKAF---GNIFNGEFALSDLFYSVNGMASMYQALGDYDIAIKK  99
              I +   G HK+++  +E+A     +I+       D+  +++ +   +  LGD+  AI  
Sbjct  1000  GIAWSHMGDHKEAINYHEQALQMLKSIYGQNTVQPDIGLTLHNLGGEWNYLGDHRKAISY  1059

Query  100   YNSVIKIIKDMCLDN--NSDLVYALMGIASISQIKGNYDEALSKYNEALEINEKLYGRNH  157
             +   ++I++ +  +N  + D+  +L          GNY  A++ Y +A +I   +YG  H
Sbjct  1060  FEQALQILRSIYGENTEHPDIANSLHSQGLAWSNLGNYGNAMNYYEQAFQIRRCIYGTTH  1119

Query  158   I--ETAFVLNRLGMLYHELDDNDKSIDHFNESLKIYREKYPNKLFNIAFTISRLAQSLLK  215
                  A  L+ LG  +  L DN K++++  ++L++YR  Y     +IA +++ +A  LL 
Sbjct  1120  PHDHIASSLDALGSTWLHLGDNRKAMNYLEQALQMYRAIYGQTHPSIATSLNNVAGGLLH  1179

Query  216   MGNDSEALEKYQESIDIFNKIFTIS--HQAVAFSLYGIGTVYEFRSEYSKALEKYQESLQ  273
             +G   +A+  Y++++ +   I++ S  H  +A SL  +G     + +Y KA+   +++LQ
Sbjct  1180  LGEYKKAISYYEQALQMRRSIYSQSTAHPYIAISLINLGGALCKQGDYRKAISYLEQALQ  1239

Query  274   TYKNVYERSEKYQHYDIASCLYKIGLVYKLSGNDNESTTYLNQANQMFES  323
               K++Y   +   H DIA  L+ +G  ++   +  ++ +Y  QA QM  S
Sbjct  1240  MCKSIY--GQGTAHPDIARTLHNLGTAWRNLSDIRKAISYHEQALQMRRS  1287


 Score = 73.9 bits (180),  Expect = 6e-11, Method: Compositional matrix adjust.
 Identities = 53/194 (27%), Positives = 104/194 (54%), Gaps = 7/194 (4%)

Query  135   YDEALSKYNEALE-INEKLYGRNHIETAFVLNRLGMLYHELDDNDKSIDHFNESLKIYRE  193
             Y++ALS  +EAL+ I +        E   +L+ +G  Y+E+ D  K I +F ++L++ R 
Sbjct  834   YEQALSCGHEALKRIKDGTETETCNEKMLLLSIIGNCYNEVGDYRKGISYFEQALQMCRS  893

Query  194   KYPNKLF--NIAFTISRLAQSLLKMGNDSEALEKYQESIDIFNKIFTI--SHQAVAFSLY  249
              Y +     +IA T+  L  +  K+GN+ +A+  +++++ +   I+    +H  +A SL 
Sbjct  894   VYGHGTAHADIATTLCSLGSAWSKLGNNRKAISYHEQALQMHRSIYGQNEAHHHIASSLN  953

Query  250   GIGTVYEFRSEYSKALEKYQESLQTYKNVYERSEKYQHYDIASCLYKIGLVYKLSGNDNE  309
              +G  +    +  K++  Y+++LQ Y+++Y ++    H  I S L  +G+ +   G+  E
Sbjct  954   ELGFAWHKLGDNRKSIIYYEQALQMYRSIYGQTTA--HAQIGSSLSNLGIAWSHMGDHKE  1011

Query  310   STTYLNQANQMFES  323
             +  Y  QA QM +S
Sbjct  1012  AINYHEQALQMLKS  1025


>ref|WP_039457513.1| hypothetical protein [endosymbiont of Acanthamoeba sp. UWC36]
 gb|KIE04871.1| hypothetical protein NF27_FM00050 [endosymbiont of Acanthamoeba 
sp. UWC36]
Length=2009

 Score = 104 bits (260),  Expect = 8e-21, Method: Compositional matrix adjust.
 Identities = 83/271 (31%), Positives = 140/271 (52%), Gaps = 11/271 (4%)

Query  33    YNLVHIFNKAAIVFHRNGQHKKSLEMYEKAFG---NIFNGEFALSDLFYSVNGMASMYQA  89
             Y +++  N    +  + G+++++LE  E++     N+FN +     +     GM  + Q 
Sbjct  1348  YAVIYALNNITNILRKLGRYEEALEHQEESQTISLNVFNKDNPYLAVTLDNKGM--ILQE  1405

Query  90    LGDYDIAIKKYNSVIKIIKDMCLDN-NSDLVYALMGIASISQIKGNYDEALSKYNEALEI  148
             L  Y+ A++ +    KI K +  D  ++D+  +L  I SI +    Y+EAL  Y EALEI
Sbjct  1406  LSRYNEALEIFQKSYKIRKKIHNDKKHNDIAISLDNIGSIYRELSMYEEALKAYEEALEI  1465

Query  149   NEKLYGR-NHIETAFVLNRLGMLYHELDDNDKSIDHFNESLKIYREKYPNKLFNIAFTIS  207
              + +Y    H + A  LN +G +   L   + +++ F  SL I +E YPN    IA ++ 
Sbjct  1466  RKGIYKEIKHPDVAGSLNNIGSVLLSLGKYNTALEKFEHSLMIRKEIYPNMHPRIAESLG  1525

Query  208   RLAQSLLKMGNDSEALEKYQESIDIFNKIFTISHQAVAFSLYGIGTVYEFRSEYSKALEK  267
              + + L+K+ N   AL+ Y E ++I   I+   H ++A SL  IG+V+   ++Y KAL  
Sbjct  1526  NIGEVLVKLNNYEGALKCYDECLEIERTIYKGDHHSIAKSLNNIGSVFGILAQYDKALAN  1585

Query  268   YQESLQTYKNVYERSEKYQHYDIASCLYKIG  298
             +QESL+  + +Y    K  H  IA  L  IG
Sbjct  1586  HQESLEISRRIY----KGNHTVIAESLCNIG  1612


>ref|XP_002116007.1| hypothetical protein TRIADDRAFT_60002 [Trichoplax adhaerens]
 gb|EDV21407.1| hypothetical protein TRIADDRAFT_60002 [Trichoplax adhaerens]
Length=1313

 Score = 104 bits (259),  Expect = 9e-21, Method: Compositional matrix adjust.
 Identities = 79/293 (27%), Positives = 141/293 (48%), Gaps = 17/293 (6%)

Query  39    FNKAAIVFHRNGQHKKSLEMYEKAFGNIFNGEFALSDLFYSVNGMASMYQALGD------  92
             +N    ++   G++  +L MY K+       +  L+ L ++   +A+ Y  +G+      
Sbjct  945   YNSIGSIYKDQGKYDDALSMYNKSL------KIKLTQLGHNHPSIATTYHNIGNVYKDQG  998

Query  93    -YDIAIKKYNSVIKIIKDMCLDNNSDLVYALMGIASISQIKGNYDEALSKYNEALEINEK  151
              YD A+  YN  +KI      DN+  +      I S+ + +G YD+ALS YN++L+I   
Sbjct  999   NYDDALSMYNKSLKIQLTQLGDNHPSIATTYNSIGSVYKDQGKYDDALSMYNKSLKIKLT  1058

Query  152   LYGRNHIETAFVLNRLGMLYHELDDNDKSIDHFNESLKIYREKYPNKLFNIAFTISRLAQ  211
               G NH   A   + +G++Y +  + D ++  +N+SLKI   +  +   +IA T + +  
Sbjct  1059  QLGHNHPGIATTYHNIGVVYEDQGNYDDALPMYNKSLKIQLTQLAHNHPSIATTYNSIGS  1118

Query  212   SLLKMGNDSEALEKYQESIDIFNKIFTISHQAVAFSLYGIGTVYEFRSEYSKALEKYQES  271
                  G   +AL  Y +S+ I       +H ++A + + IG VY  +  Y  AL  Y +S
Sbjct  1119  VYNDQGKYDDALSMYNKSLKIKLTQLGHNHPSIATTYHNIGGVYNHQGNYDDALSMYNKS  1178

Query  272   LQTYKNVYERSEKYQHYDIASCLYKIGLVYKLSGNDNESTTYLNQANQMFEST  324
             L+    +      + H  IA+    IG VYK  G  +++ + LN++ Q+F  T
Sbjct  1179  LK----IQLTQLGHNHPSIATTYLSIGSVYKDQGKYDDALSMLNKSLQIFLVT  1227


 Score = 102 bits (254),  Expect = 4e-20, Method: Compositional matrix adjust.
 Identities = 80/290 (28%), Positives = 141/290 (49%), Gaps = 7/290 (2%)

Query  30   DECYNLVHIFNKAAIVFHRNGQHKKSLEMYEKAFGNIFNGEFALSDLFYSV--NGMASMY  87
            D   ++   ++    V+   G++  +L MY K+   I   +F  + L  +V  + +  +Y
Sbjct  642  DNHLSIAATYHNIGSVYIHQGKYDDALSMYNKSL-KIQLTQFGDNHLSIAVTYSNIGQVY  700

Query  88   QALGDYDIAIKKYNSVIKIIKDMCLDNNSDLVYALMGIASISQIKGNYDEALSKYNEALE  147
               G YD A+  YN  +KI      DN+  +    + I S+ + +G YD+ALS YN++L+
Sbjct  701  NHQGKYDDALSMYNKSLKIELTQLGDNHPSIATTYINIGSVYKDQGKYDDALSMYNKSLK  760

Query  148  INEKLYGRNHIETAFVLNRLGMLYHELDDNDKSIDHFNESLKIYREKYPNKLFNIAFTIS  207
            I     G NH   A   N +G +Y +    D ++  +N+SLKI   +  +   +IA T S
Sbjct  761  ILLTQLGDNHPSIALTYNNIGQVYRDQGKYDDALSMYNKSLKIRLTQLDDNHPSIAITYS  820

Query  208  RLAQSLLKMGNDSEALEKYQESIDIFNKIFTISHQAVAFSLYGIGTVYEFRSEYSKALEK  267
             + Q     G   +AL  Y +S+ I       +H ++A + + IG VY+ + +Y  AL  
Sbjct  821  NVGQVYNDQGKYDDALSMYNKSLKIKLTQLGHNHPSIAATYHSIGDVYKDQGKYDDALSM  880

Query  268  YQESLQTYKNVYERSEKYQHYDIASCLYKIGLVYKLSGNDNESTTYLNQA  317
            Y +SL+    +        H  IA+  + IG+VYK  G  +++ +  N++
Sbjct  881  YNKSLK----IKLTQLNDNHPSIATTYHNIGVVYKDQGEYDDALSMCNKS  926


 Score = 100 bits (250),  Expect = 1e-19, Method: Compositional matrix adjust.
 Identities = 78/296 (26%), Positives = 140/296 (47%), Gaps = 17/296 (6%)

Query  29    NDECYNLVHIFNKAAIVFHRNGQHKKSLEMYEKAFGNIFNGEFALSDLFYSVNGMASMYQ  88
             ND   ++   ++   +V+   G++  +L M  K+       +  L+ L ++  G+A+ Y 
Sbjct  893   NDNHPSIATTYHNIGVVYKDQGEYDDALSMCNKSL------KIQLTQLGHNHPGIAATYN  946

Query  89    ALGD-------YDIAIKKYNSVIKIIKDMCLDNNSDLVYALMGIASISQIKGNYDEALSK  141
             ++G        YD A+  YN  +KI       N+  +      I ++ + +GNYD+ALS 
Sbjct  947   SIGSIYKDQGKYDDALSMYNKSLKIKLTQLGHNHPSIATTYHNIGNVYKDQGNYDDALSM  1006

Query  142   YNEALEINEKLYGRNHIETAFVLNRLGMLYHELDDNDKSIDHFNESLKIYREKYPNKLFN  201
             YN++L+I     G NH   A   N +G +Y +    D ++  +N+SLKI   +  +    
Sbjct  1007  YNKSLKIQLTQLGDNHPSIATTYNSIGSVYKDQGKYDDALSMYNKSLKIKLTQLGHNHPG  1066

Query  202   IAFTISRLAQSLLKMGNDSEALEKYQESIDIFNKIFTISHQAVAFSLYGIGTVYEFRSEY  261
             IA T   +       GN  +AL  Y +S+ I       +H ++A +   IG+VY  + +Y
Sbjct  1067  IATTYHNIGVVYEDQGNYDDALPMYNKSLKIQLTQLAHNHPSIATTYNSIGSVYNDQGKY  1126

Query  262   SKALEKYQESLQTYKNVYERSEKYQHYDIASCLYKIGLVYKLSGNDNESTTYLNQA  317
               AL  Y +SL+    +      + H  IA+  + IG VY   GN +++ +  N++
Sbjct  1127  DDALSMYNKSLK----IKLTQLGHNHPSIATTYHNIGGVYNHQGNYDDALSMYNKS  1178


 Score = 93.2 bits (230),  Expect = 4e-17, Method: Compositional matrix adjust.
 Identities = 72/277 (26%), Positives = 133/277 (48%), Gaps = 11/277 (4%)

Query  45   VFHRNGQHKKSLEMYEKAF----GNIFNGEFALSDLFYSVNGMASMYQALGDYDIAIKKY  100
            V++  G++  +L MY K+       + +   +++  ++++ G+   Y   G  D A+  Y
Sbjct  531  VYNDQGKYDDALSMYNKSLKIKLTQLGDNHPSIATTYHNIGGV---YNRQGKCDDALSMY  587

Query  101  NSVIKIIKDMCLDNNSDLVYALMGIASISQIKGNYDEALSKYNEALEINEKLYGRNHIET  160
            N  +KI      DN+  +      I  + + +G YD+ALS YN++L+I     G NH+  
Sbjct  588  NKSLKIKLTQLGDNHPSIAATYHNIGGVYRHQGKYDDALSMYNKSLKIQPTQLGDNHLSI  647

Query  161  AFVLNRLGMLYHELDDNDKSIDHFNESLKIYREKYPNKLFNIAFTISRLAQSLLKMGNDS  220
            A   + +G +Y      D ++  +N+SLKI   ++ +   +IA T S + Q     G   
Sbjct  648  AATYHNIGSVYIHQGKYDDALSMYNKSLKIQLTQFGDNHLSIAVTYSNIGQVYNHQGKYD  707

Query  221  EALEKYQESIDIFNKIFTISHQAVAFSLYGIGTVYEFRSEYSKALEKYQESLQTYKNVYE  280
            +AL  Y +S+ I       +H ++A +   IG+VY+ + +Y  AL  Y +SL+    +  
Sbjct  708  DALSMYNKSLKIELTQLGDNHPSIATTYINIGSVYKDQGKYDDALSMYNKSLK----ILL  763

Query  281  RSEKYQHYDIASCLYKIGLVYKLSGNDNESTTYLNQA  317
                  H  IA     IG VY+  G  +++ +  N++
Sbjct  764  TQLGDNHPSIALTYNNIGQVYRDQGKYDDALSMYNKS  800


 Score = 92.4 bits (228),  Expect = 7e-17, Method: Compositional matrix adjust.
 Identities = 78/294 (27%), Positives = 138/294 (47%), Gaps = 26/294 (9%)

Query  45   VFHRNGQHKKSLEMYEKAF----GNIFNGEFALSDLFYSVNGMASMYQALGDYDIAIKKY  100
            V++R G+   +L MY K+       + +   +++  ++++ G+   Y+  G YD A+  Y
Sbjct  447  VYNRQGKCDDALSMYNKSLKIQLTQLGDNHPSIAATYHNIGGV---YRDQGKYDDALSMY  503

Query  101  NSVIKIIKDMCLDNNSDLVYALMGIASISQIKGNYDEALSKYNEALEINEKLYGRNHIET  160
            N  +KI      DN+  +      I  +   +G YD+ALS YN++L+I     G NH   
Sbjct  504  NKSLKIRLTQLGDNHPSIAATYHNIGGVYNDQGKYDDALSMYNKSLKIKLTQLGDNHPSI  563

Query  161  AFVLNRLGMLYHELDDNDKSIDHFNESLKIYREKYPNKLFNIAFTISRLAQSLLKMGNDS  220
            A   + +G +Y+     D ++  +N+SLKI   +  +   +IA T   +       G   
Sbjct  564  ATTYHNIGGVYNRQGKCDDALSMYNKSLKIKLTQLGDNHPSIAATYHNIGGVYRHQGKYD  623

Query  221  EALEKYQESIDIFNKIFTISHQAVAFSLYGIGTVYEFRSEYSKALEKYQESLQ-------  273
            +AL  Y +S+ I       +H ++A + + IG+VY  + +Y  AL  Y +SL+       
Sbjct  624  DALSMYNKSLKIQPTQLGDNHLSIAATYHNIGSVYIHQGKYDDALSMYNKSLKIQLTQFG  683

Query  274  --------TYKNVYERSEKYQHYDIASCLYKIGLVYKLS--GNDNES--TTYLN  315
                    TY N+ +       YD A  +Y   L  +L+  G+++ S  TTY+N
Sbjct  684  DNHLSIAVTYSNIGQVYNHQGKYDDALSMYNKSLKIELTQLGDNHPSIATTYIN  737


 Score = 92.0 bits (227),  Expect = 7e-17, Method: Compositional matrix adjust.
 Identities = 72/277 (26%), Positives = 131/277 (47%), Gaps = 11/277 (4%)

Query  45   VFHRNGQHKKSLEMYEKAF----GNIFNGEFALSDLFYSVNGMASMYQALGDYDIAIKKY  100
            V+   G++  +L MY K+       + +   +++  ++S+    S+Y   G YD A+  Y
Sbjct  321  VYRDQGKYDDALSMYNKSLKIQLTQLGDNHPSIASTYHSI---GSVYNRQGKYDDALSMY  377

Query  101  NSVIKIIKDMCLDNNSDLVYALMGIASISQIKGNYDEALSKYNEALEINEKLYGRNHIET  160
            N  +KI      DN+  +      I  +   +G YD+ALS YN++L+I     G NH   
Sbjct  378  NKSLKIQLTQLGDNHPSIAATYHNIGGVYNHQGKYDDALSMYNKSLKIQLTQLGDNHPSI  437

Query  161  AFVLNRLGMLYHELDDNDKSIDHFNESLKIYREKYPNKLFNIAFTISRLAQSLLKMGNDS  220
            A   + +G +Y+     D ++  +N+SLKI   +  +   +IA T   +       G   
Sbjct  438  ATTYHNIGGVYNRQGKCDDALSMYNKSLKIQLTQLGDNHPSIAATYHNIGGVYRDQGKYD  497

Query  221  EALEKYQESIDIFNKIFTISHQAVAFSLYGIGTVYEFRSEYSKALEKYQESLQTYKNVYE  280
            +AL  Y +S+ I       +H ++A + + IG VY  + +Y  AL  Y +SL+    + +
Sbjct  498  DALSMYNKSLKIRLTQLGDNHPSIAATYHNIGGVYNDQGKYDDALSMYNKSLKI--KLTQ  555

Query  281  RSEKYQHYDIASCLYKIGLVYKLSGNDNESTTYLNQA  317
              +   H  IA+  + IG VY   G  +++ +  N++
Sbjct  556  LGD--NHPSIATTYHNIGGVYNRQGKCDDALSMYNKS  590


 Score = 90.9 bits (224),  Expect = 2e-16, Method: Compositional matrix adjust.
 Identities = 70/277 (25%), Positives = 132/277 (48%), Gaps = 11/277 (4%)

Query  45   VFHRNGQHKKSLEMYEKAF----GNIFNGEFALSDLFYSVNGMASMYQALGDYDIAIKKY  100
            V++  G++  +L MY K+       + +   +++  ++++ G+   Y   G  D A+  Y
Sbjct  405  VYNHQGKYDDALSMYNKSLKIQLTQLGDNHPSIATTYHNIGGV---YNRQGKCDDALSMY  461

Query  101  NSVIKIIKDMCLDNNSDLVYALMGIASISQIKGNYDEALSKYNEALEINEKLYGRNHIET  160
            N  +KI      DN+  +      I  + + +G YD+ALS YN++L+I     G NH   
Sbjct  462  NKSLKIQLTQLGDNHPSIAATYHNIGGVYRDQGKYDDALSMYNKSLKIRLTQLGDNHPSI  521

Query  161  AFVLNRLGMLYHELDDNDKSIDHFNESLKIYREKYPNKLFNIAFTISRLAQSLLKMGNDS  220
            A   + +G +Y++    D ++  +N+SLKI   +  +   +IA T   +     + G   
Sbjct  522  AATYHNIGGVYNDQGKYDDALSMYNKSLKIKLTQLGDNHPSIATTYHNIGGVYNRQGKCD  581

Query  221  EALEKYQESIDIFNKIFTISHQAVAFSLYGIGTVYEFRSEYSKALEKYQESLQTYKNVYE  280
            +AL  Y +S+ I       +H ++A + + IG VY  + +Y  AL  Y +SL+    +  
Sbjct  582  DALSMYNKSLKIKLTQLGDNHPSIAATYHNIGGVYRHQGKYDDALSMYNKSLK----IQP  637

Query  281  RSEKYQHYDIASCLYKIGLVYKLSGNDNESTTYLNQA  317
                  H  IA+  + IG VY   G  +++ +  N++
Sbjct  638  TQLGDNHLSIAATYHNIGSVYIHQGKYDDALSMYNKS  674


 Score = 89.7 bits (221),  Expect = 4e-16, Method: Compositional matrix adjust.
 Identities = 70/277 (25%), Positives = 133/277 (48%), Gaps = 11/277 (4%)

Query  45   VFHRNGQHKKSLEMYEKAF----GNIFNGEFALSDLFYSVNGMASMYQALGDYDIAIKKY  100
            V++  G++  +L MY K+       + +   +++  + ++    S+Y+  G YD A+  Y
Sbjct  699  VYNHQGKYDDALSMYNKSLKIELTQLGDNHPSIATTYINI---GSVYKDQGKYDDALSMY  755

Query  101  NSVIKIIKDMCLDNNSDLVYALMGIASISQIKGNYDEALSKYNEALEINEKLYGRNHIET  160
            N  +KI+     DN+  +      I  + + +G YD+ALS YN++L+I       NH   
Sbjct  756  NKSLKILLTQLGDNHPSIALTYNNIGQVYRDQGKYDDALSMYNKSLKIRLTQLDDNHPSI  815

Query  161  AFVLNRLGMLYHELDDNDKSIDHFNESLKIYREKYPNKLFNIAFTISRLAQSLLKMGNDS  220
            A   + +G +Y++    D ++  +N+SLKI   +  +   +IA T   +       G   
Sbjct  816  AITYSNVGQVYNDQGKYDDALSMYNKSLKIKLTQLGHNHPSIAATYHSIGDVYKDQGKYD  875

Query  221  EALEKYQESIDIFNKIFTISHQAVAFSLYGIGTVYEFRSEYSKALEKYQESLQTYKNVYE  280
            +AL  Y +S+ I       +H ++A + + IG VY+ + EY  AL    +SL+    +  
Sbjct  876  DALSMYNKSLKIKLTQLNDNHPSIATTYHNIGVVYKDQGEYDDALSMCNKSLK----IQL  931

Query  281  RSEKYQHYDIASCLYKIGLVYKLSGNDNESTTYLNQA  317
                + H  IA+    IG +YK  G  +++ +  N++
Sbjct  932  TQLGHNHPGIAATYNSIGSIYKDQGKYDDALSMYNKS  968


 Score = 89.4 bits (220),  Expect = 6e-16, Method: Compositional matrix adjust.
 Identities = 75/296 (25%), Positives = 136/296 (46%), Gaps = 17/296 (6%)

Query  29   NDECYNLVHIFNKAAIVFHRNGQHKKSLEMYEKAFGNIFNGEFALSDLFYSVNGMASMYQ  88
            +D   ++   ++    V++  G++  +L M  K+       +  L+ L  +   +A+ Y 
Sbjct  263  DDNHPSIATTYHNIGGVYNDQGKYDDALSMLNKSL------KIQLTQLGDNHPSIATTYH  316

Query  89   ALGD-------YDIAIKKYNSVIKIIKDMCLDNNSDLVYALMGIASISQIKGNYDEALSK  141
             +GD       YD A+  YN  +KI      DN+  +      I S+   +G YD+ALS 
Sbjct  317  NIGDVYRDQGKYDDALSMYNKSLKIQLTQLGDNHPSIASTYHSIGSVYNRQGKYDDALSM  376

Query  142  YNEALEINEKLYGRNHIETAFVLNRLGMLYHELDDNDKSIDHFNESLKIYREKYPNKLFN  201
            YN++L+I     G NH   A   + +G +Y+     D ++  +N+SLKI   +  +   +
Sbjct  377  YNKSLKIQLTQLGDNHPSIAATYHNIGGVYNHQGKYDDALSMYNKSLKIQLTQLGDNHPS  436

Query  202  IAFTISRLAQSLLKMGNDSEALEKYQESIDIFNKIFTISHQAVAFSLYGIGTVYEFRSEY  261
            IA T   +     + G   +AL  Y +S+ I       +H ++A + + IG VY  + +Y
Sbjct  437  IATTYHNIGGVYNRQGKCDDALSMYNKSLKIQLTQLGDNHPSIAATYHNIGGVYRDQGKY  496

Query  262  SKALEKYQESLQTYKNVYERSEKYQHYDIASCLYKIGLVYKLSGNDNESTTYLNQA  317
              AL  Y +SL+    +        H  IA+  + IG VY   G  +++ +  N++
Sbjct  497  DDALSMYNKSLK----IRLTQLGDNHPSIAATYHNIGGVYNDQGKYDDALSMYNKS  548


 Score = 89.0 bits (219),  Expect = 7e-16, Method: Compositional matrix adjust.
 Identities = 73/277 (26%), Positives = 129/277 (47%), Gaps = 11/277 (4%)

Query  45    VFHRNGQHKKSLEMYEKAFGNIFNGEFALSDLFYSV----NGMASMYQALGDYDIAIKKY  100
             V+   G++  +L MY K+   +      L D   S+    N +  +Y+  G YD A+  Y
Sbjct  741   VYKDQGKYDDALSMYNKSLKILLT---QLGDNHPSIALTYNNIGQVYRDQGKYDDALSMY  797

Query  101   NSVIKIIKDMCLDNNSDLVYALMGIASISQIKGNYDEALSKYNEALEINEKLYGRNHIET  160
             N  +KI      DN+  +      +  +   +G YD+ALS YN++L+I     G NH   
Sbjct  798   NKSLKIRLTQLDDNHPSIAITYSNVGQVYNDQGKYDDALSMYNKSLKIKLTQLGHNHPSI  857

Query  161   AFVLNRLGMLYHELDDNDKSIDHFNESLKIYREKYPNKLFNIAFTISRLAQSLLKMGNDS  220
             A   + +G +Y +    D ++  +N+SLKI   +  +   +IA T   +       G   
Sbjct  858   AATYHSIGDVYKDQGKYDDALSMYNKSLKIKLTQLNDNHPSIATTYHNIGVVYKDQGEYD  917

Query  221   EALEKYQESIDIFNKIFTISHQAVAFSLYGIGTVYEFRSEYSKALEKYQESLQTYKNVYE  280
             +AL    +S+ I       +H  +A +   IG++Y+ + +Y  AL  Y +SL+    +  
Sbjct  918   DALSMCNKSLKIQLTQLGHNHPGIAATYNSIGSIYKDQGKYDDALSMYNKSLK----IKL  973

Query  281   RSEKYQHYDIASCLYKIGLVYKLSGNDNESTTYLNQA  317
                 + H  IA+  + IG VYK  GN +++ +  N++
Sbjct  974   TQLGHNHPSIATTYHNIGNVYKDQGNYDDALSMYNKS  1010


 Score = 84.7 bits (208),  Expect = 2e-14, Method: Compositional matrix adjust.
 Identities = 69/277 (25%), Positives = 130/277 (47%), Gaps = 11/277 (4%)

Query  45   VFHRNGQHKKSLEMYEKAF----GNIFNGEFALSDLFYSVNGMASMYQALGDYDIAIKKY  100
            V++  G++  +L MY K+       + +   +++  ++++ G+   Y   G YD A+   
Sbjct  237  VYYHQGKYDDALSMYNKSLKIQLTQLDDNHPSIATTYHNIGGV---YNDQGKYDDALSML  293

Query  101  NSVIKIIKDMCLDNNSDLVYALMGIASISQIKGNYDEALSKYNEALEINEKLYGRNHIET  160
            N  +KI      DN+  +      I  + + +G YD+ALS YN++L+I     G NH   
Sbjct  294  NKSLKIQLTQLGDNHPSIATTYHNIGDVYRDQGKYDDALSMYNKSLKIQLTQLGDNHPSI  353

Query  161  AFVLNRLGMLYHELDDNDKSIDHFNESLKIYREKYPNKLFNIAFTISRLAQSLLKMGNDS  220
            A   + +G +Y+     D ++  +N+SLKI   +  +   +IA T   +       G   
Sbjct  354  ASTYHSIGSVYNRQGKYDDALSMYNKSLKIQLTQLGDNHPSIAATYHNIGGVYNHQGKYD  413

Query  221  EALEKYQESIDIFNKIFTISHQAVAFSLYGIGTVYEFRSEYSKALEKYQESLQTYKNVYE  280
            +AL  Y +S+ I       +H ++A + + IG VY  + +   AL  Y +SL+    +  
Sbjct  414  DALSMYNKSLKIQLTQLGDNHPSIATTYHNIGGVYNRQGKCDDALSMYNKSLK----IQL  469

Query  281  RSEKYQHYDIASCLYKIGLVYKLSGNDNESTTYLNQA  317
                  H  IA+  + IG VY+  G  +++ +  N++
Sbjct  470  TQLGDNHPSIAATYHNIGGVYRDQGKYDDALSMYNKS  506


 Score = 84.3 bits (207),  Expect = 2e-14, Method: Compositional matrix adjust.
 Identities = 65/235 (28%), Positives = 109/235 (46%), Gaps = 4/235 (2%)

Query  83   MASMYQALGDYDIAIKKYNSVIKIIKDMCLDNNSDLVYALMGIASISQIKGNYDEALSKY  142
            + S+Y   G YD A+  YN  +KI      DN+  +      I  +   +G YD+ALS Y
Sbjct  150  IGSIYDKQGKYDDALSMYNKSLKIQLTQLDDNHPKIAVTYSNIGGVYNDQGKYDDALSMY  209

Query  143  NEALEINEKLYGRNHIETAFVLNRLGMLYHELDDNDKSIDHFNESLKIYREKYPNKLFNI  202
            N++L+I     G NH   A   + +G +Y+     D ++  +N+SLKI   +  +   +I
Sbjct  210  NKSLKIQLTQLGDNHPSIATTYHNIGGVYYHQGKYDDALSMYNKSLKIQLTQLDDNHPSI  269

Query  203  AFTISRLAQSLLKMGNDSEALEKYQESIDIFNKIFTISHQAVAFSLYGIGTVYEFRSEYS  262
            A T   +       G   +AL    +S+ I       +H ++A + + IG VY  + +Y 
Sbjct  270  ATTYHNIGGVYNDQGKYDDALSMLNKSLKIQLTQLGDNHPSIATTYHNIGDVYRDQGKYD  329

Query  263  KALEKYQESLQTYKNVYERSEKYQHYDIASCLYKIGLVYKLSGNDNESTTYLNQA  317
             AL  Y +SL+    +        H  IAS  + IG VY   G  +++ +  N++
Sbjct  330  DALSMYNKSLK----IQLTQLGDNHPSIASTYHSIGSVYNRQGKYDDALSMYNKS  380


 Score = 84.0 bits (206),  Expect = 3e-14, Method: Compositional matrix adjust.
 Identities = 68/274 (25%), Positives = 126/274 (46%), Gaps = 5/274 (2%)

Query  45   VFHRNGQHKKSLEMYEKAFG-NIFNGEFALSDLFYSVNGMASMYQALGDYDIAIKKYNSV  103
            ++ + G++  +L MY K+    +   +     +  + + +  +Y   G YD A+  YN  
Sbjct  153  IYDKQGKYDDALSMYNKSLKIQLTQLDDNHPKIAVTYSNIGGVYNDQGKYDDALSMYNKS  212

Query  104  IKIIKDMCLDNNSDLVYALMGIASISQIKGNYDEALSKYNEALEINEKLYGRNHIETAFV  163
            +KI      DN+  +      I  +   +G YD+ALS YN++L+I       NH   A  
Sbjct  213  LKIQLTQLGDNHPSIATTYHNIGGVYYHQGKYDDALSMYNKSLKIQLTQLDDNHPSIATT  272

Query  164  LNRLGMLYHELDDNDKSIDHFNESLKIYREKYPNKLFNIAFTISRLAQSLLKMGNDSEAL  223
             + +G +Y++    D ++   N+SLKI   +  +   +IA T   +       G   +AL
Sbjct  273  YHNIGGVYNDQGKYDDALSMLNKSLKIQLTQLGDNHPSIATTYHNIGDVYRDQGKYDDAL  332

Query  224  EKYQESIDIFNKIFTISHQAVAFSLYGIGTVYEFRSEYSKALEKYQESLQTYKNVYERSE  283
              Y +S+ I       +H ++A + + IG+VY  + +Y  AL  Y +SL+    +     
Sbjct  333  SMYNKSLKIQLTQLGDNHPSIASTYHSIGSVYNRQGKYDDALSMYNKSLK----IQLTQL  388

Query  284  KYQHYDIASCLYKIGLVYKLSGNDNESTTYLNQA  317
               H  IA+  + IG VY   G  +++ +  N++
Sbjct  389  GDNHPSIAATYHNIGGVYNHQGKYDDALSMYNKS  422


 Score = 82.4 bits (202),  Expect = 1e-13, Method: Compositional matrix adjust.
 Identities = 70/280 (25%), Positives = 127/280 (45%), Gaps = 5/280 (2%)

Query  39    FNKAAIVFHRNGQHKKSLEMYEKAFG-NIFNGEFALSDLFYSVNGMASMYQALGDYDIAI  97
             +N    V+   G++  +L MY K+    +   +     +  + + +  +Y   G YD A+
Sbjct  777   YNNIGQVYRDQGKYDDALSMYNKSLKIRLTQLDDNHPSIAITYSNVGQVYNDQGKYDDAL  836

Query  98    KKYNSVIKIIKDMCLDNNSDLVYALMGIASISQIKGNYDEALSKYNEALEINEKLYGRNH  157
               YN  +KI       N+  +      I  + + +G YD+ALS YN++L+I       NH
Sbjct  837   SMYNKSLKIKLTQLGHNHPSIAATYHSIGDVYKDQGKYDDALSMYNKSLKIKLTQLNDNH  896

Query  158   IETAFVLNRLGMLYHELDDNDKSIDHFNESLKIYREKYPNKLFNIAFTISRLAQSLLKMG  217
                A   + +G++Y +  + D ++   N+SLKI   +  +    IA T + +       G
Sbjct  897   PSIATTYHNIGVVYKDQGEYDDALSMCNKSLKIQLTQLGHNHPGIAATYNSIGSIYKDQG  956

Query  218   NDSEALEKYQESIDIFNKIFTISHQAVAFSLYGIGTVYEFRSEYSKALEKYQESLQTYKN  277
                +AL  Y +S+ I       +H ++A + + IG VY+ +  Y  AL  Y +SL+    
Sbjct  957   KYDDALSMYNKSLKIKLTQLGHNHPSIATTYHNIGNVYKDQGNYDDALSMYNKSLK----  1012

Query  278   VYERSEKYQHYDIASCLYKIGLVYKLSGNDNESTTYLNQA  317
             +        H  IA+    IG VYK  G  +++ +  N++
Sbjct  1013  IQLTQLGDNHPSIATTYNSIGSVYKDQGKYDDALSMYNKS  1052


>ref|WP_017294368.1| hypothetical protein [Geminocystis herdmanii]
Length=1154

 Score = 104 bits (259),  Expect = 1e-20, Method: Compositional matrix adjust.
 Identities = 77/254 (30%), Positives = 129/254 (51%), Gaps = 4/254 (2%)

Query  74   SDLFYSVNGMASMYQALGDYDIAIKKYNSVIKIIKDMCLDNNSDLVYALMGIASISQIKG  133
            SD   S+N +A MY + G Y  A   Y   + I K    +N+ D + AL  +A + +++G
Sbjct  354  SDTAQSLNNLALMYHSQGYYQEAESYYQQALIIYKKALGENHPDTLTALNNLAELYRLQG  413

Query  134  NYDEALSKYNEALEINEKLYGRNHIETAFVLNRLGMLYHELDDNDKSIDHFNESLKIYRE  193
            NY EA + Y + L   + + G NH + A  LN L ++YHE  + +K+   + ESL IYR+
Sbjct  414  NYQEAEAIYLQVLTKRKDILGENHSDIAQSLNNLALMYHEQGNLEKAEPLYVESLAIYRK  473

Query  194  KYPNKLFNIAFTISRLAQSLLKMGNDSEALEKYQESIDIFNKIFTISHQAVAFSLYGIGT  253
             +     + A +I+ LA+     G   +A   YQES+ I  K+    H  +  SL  +  
Sbjct  474  NFGENNPDTATSINNLAELYRLQGKYKQAEPLYQESLAIRKKLLGEKHSDIGQSLNNLAL  533

Query  254  VYEFRSEYSKALEKYQESLQTYKNVYERSEKYQHYDIASCLYKIGLVYKLSGNDNESTTY  313
            +Y+F+ + ++A + + ESL     +Y+ +   +H +IA+ L  +G  Y    N N +  Y
Sbjct  534  LYQFQDDRTQAEKLFLESLA----IYQETLGEKHPNIATLLNNLGGFYWKEDNINVALDY  589

Query  314  LNQANQMFESTSTN  327
            L Q   + E   T+
Sbjct  590  LTQGTNLEEERLTD  603


 Score = 84.7 bits (208),  Expect = 2e-14, Method: Compositional matrix adjust.
 Identities = 62/227 (27%), Positives = 115/227 (51%), Gaps = 4/227 (2%)

Query  80   VNGMASMYQALGDYDIAIKKYNSVIKIIKDMCLDNNSDLVYALMGIASISQIKGNYDEAL  139
            +N +A +Y   GDY  A   Y+  +KI K++  +N+ D+   L  +A + +++GNY++A 
Sbjct  234  LNNLALLYYTQGDYQKAEPLYHQALKIKKEVFGENHPDIAILLNNLAELYRMQGNYEKAK  293

Query  140  SKYNEALEINEKLYGRNHIETAFVLNRLGMLYHELDDNDKSIDHFNESLKIYREKYPNKL  199
            S Y E+L +++K+ G  H   A  LN  G+L++ L +  ++  ++ ++L I +E      
Sbjct  294  SFYQESLILSKKILGEKHPTIAQSLNNFGLLFYALGNYQEAESYYRQALVIRKEILGENH  353

Query  200  FNIAFTISRLAQSLLKMGNDSEALEKYQESIDIFNKIFTISHQAVAFSLYGIGTVYEFRS  259
             + A +++ LA      G   EA   YQ+++ I+ K    +H     +L  +  +Y  + 
Sbjct  354  SDTAQSLNNLALMYHSQGYYQEAESYYQQALIIYKKALGENHPDTLTALNNLAELYRLQG  413

Query  260  EYSKALEKYQESLQTYKNVYERSEKYQHYDIASCLYKIGLVYKLSGN  306
             Y +A   Y + L   K++   +    H DIA  L  + L+Y   GN
Sbjct  414  NYQEAEAIYLQVLTKRKDILGEN----HSDIAQSLNNLALMYHEQGN  456


 Score = 75.5 bits (184),  Expect = 2e-11, Method: Compositional matrix adjust.
 Identities = 77/309 (25%), Positives = 138/309 (45%), Gaps = 51/309 (17%)

Query  39   FNKAAIVFHRNGQHKKSLEMYEKAFG---NIFNGEFALSDLFYSVNGMASMYQALGDYDI  95
             N  A++++  G ++K+  +Y +A      +F GE    D+   +N +A +Y+  G+Y+ 
Sbjct  234  LNNLALLYYTQGDYQKAEPLYHQALKIKKEVF-GENH-PDIAILLNNLAELYRMQGNYEK  291

Query  96   AIKKYNSVIKIIKDMCLDNNSDLVYALMGIASISQIKGNYDEALSKYNEALEINEKLYGR  155
            A   Y   + + K +  + +  +  +L     +    GNY EA S Y +AL I +++ G 
Sbjct  292  AKSFYQESLILSKKILGEKHPTIAQSLNNFGLLFYALGNYQEAESYYRQALVIRKEILGE  351

Query  156  NHIETAFVLNRLGMLYHELDDNDKSIDHFNESLKIYR----EKYPNKLF-----------  200
            NH +TA  LN L ++YH      ++  ++ ++L IY+    E +P+ L            
Sbjct  352  NHSDTAQSLNNLALMYHSQGYYQEAESYYQQALIIYKKALGENHPDTLTALNNLAELYRL  411

Query  201  ---------------------------NIAFTISRLAQSLLKMGNDSEALEKYQESIDIF  233
                                       +IA +++ LA    + GN  +A   Y ES+ I+
Sbjct  412  QGNYQEAEAIYLQVLTKRKDILGENHSDIAQSLNNLALMYHEQGNLEKAEPLYVESLAIY  471

Query  234  NKIFTISHQAVAFSLYGIGTVYEFRSEYSKALEKYQESLQTYKNVYERSEKYQHYDIASC  293
             K F  ++   A S+  +  +Y  + +Y +A   YQESL   K +    EK  H DI   
Sbjct  472  RKNFGENNPDTATSINNLAELYRLQGKYKQAEPLYQESLAIRKKLL--GEK--HSDIGQS  527

Query  294  LYKIGLVYK  302
            L  + L+Y+
Sbjct  528  LNNLALLYQ  536


>ref|XP_002116086.1| hypothetical protein TRIADDRAFT_59997 [Trichoplax adhaerens]
 gb|EDV21486.1| hypothetical protein TRIADDRAFT_59997 [Trichoplax adhaerens]
Length=927

 Score = 103 bits (258),  Expect = 1e-20, Method: Compositional matrix adjust.
 Identities = 77/296 (26%), Positives = 143/296 (48%), Gaps = 11/296 (4%)

Query  30   DECYNLVHIFNKAAIVFHRNGQHKKSLEMYEKAF----GNIFNGEFALSDLFYSVNGMAS  85
            D   ++   ++    V++R G++  +L MY K+       + +   +++  ++++ G+  
Sbjct  427  DNHPSIATTYHSIGGVYNRQGKYDDALSMYNKSLKIQLTQLGDNHPSIAATYHNIGGV--  484

Query  86   MYQALGDYDIAIKKYNSVIKIIKDMCLDNNSDLVYALMGIASISQIKGNYDEALSKYNEA  145
             Y   G YD A+  YN  +KI      DN+  +      I  +   +G YD+ALS YN++
Sbjct  485  -YNDQGKYDDALSMYNKSLKIQLTQLGDNHPSIAATYHNIGGVYNDQGKYDDALSMYNKS  543

Query  146  LEINEKLYGRNHIETAFVLNRLGMLYHELDDNDKSIDHFNESLKIYREKYPNKLFNIAFT  205
            L+I    +G NH   A   + +G +Y++    D ++  +N+SLKI   +  +   +IA T
Sbjct  544  LKIQLTQFGDNHPSIAATYHSIGGVYNDQGKYDDALSMYNKSLKIKLTQLGDNHPSIATT  603

Query  206  ISRLAQSLLKMGNDSEALEKYQESIDIFNKIFTISHQAVAFSLYGIGTVYEFRSEYSKAL  265
               +       G   +AL  Y +S+ I       +H ++A + + IG VY  + +Y  AL
Sbjct  604  YHNIGGVYRDQGKYDDALSMYNKSLKIDLTQLGDNHPSIAATYHSIGGVYNHQGKYDDAL  663

Query  266  EKYQESLQTYKNVYERSEKYQHYDIASCLYKIGLVYKLSGNDNESTTYLNQANQMF  321
              Y +SL+    +        H  IAS  + IG VY+  G  +++ + LN++ Q+F
Sbjct  664  SMYNKSLK----IQLTQLGDNHPSIASTYHSIGGVYRDQGKYDDALSMLNKSLQIF  715


 Score = 93.6 bits (231),  Expect = 2e-17, Method: Compositional matrix adjust.
 Identities = 72/277 (26%), Positives = 135/277 (49%), Gaps = 11/277 (4%)

Query  45   VFHRNGQHKKSLEMYEKAF----GNIFNGEFALSDLFYSVNGMASMYQALGDYDIAIKKY  100
            V+   G++  +L MY K+       + +   +++  ++++    S+Y+  G YD A+  Y
Sbjct  358  VYRDQGKYDDALSMYNKSLKIELTQLGDNHPSIATTYHNI---GSVYRDQGKYDDALSMY  414

Query  101  NSVIKIIKDMCLDNNSDLVYALMGIASISQIKGNYDEALSKYNEALEINEKLYGRNHIET  160
            N  +KI      DN+  +      I  +   +G YD+ALS YN++L+I     G NH   
Sbjct  415  NKSLKIQLTQLGDNHPSIATTYHSIGGVYNRQGKYDDALSMYNKSLKIQLTQLGDNHPSI  474

Query  161  AFVLNRLGMLYHELDDNDKSIDHFNESLKIYREKYPNKLFNIAFTISRLAQSLLKMGNDS  220
            A   + +G +Y++    D ++  +N+SLKI   +  +   +IA T   +       G   
Sbjct  475  AATYHNIGGVYNDQGKYDDALSMYNKSLKIQLTQLGDNHPSIAATYHNIGGVYNDQGKYD  534

Query  221  EALEKYQESIDIFNKIFTISHQAVAFSLYGIGTVYEFRSEYSKALEKYQESLQTYKNVYE  280
            +AL  Y +S+ I    F  +H ++A + + IG VY  + +Y  AL  Y +SL+    + +
Sbjct  535  DALSMYNKSLKIQLTQFGDNHPSIAATYHSIGGVYNDQGKYDDALSMYNKSLKI--KLTQ  592

Query  281  RSEKYQHYDIASCLYKIGLVYKLSGNDNESTTYLNQA  317
              +   H  IA+  + IG VY+  G  +++ +  N++
Sbjct  593  LGDN--HPSIATTYHNIGGVYRDQGKYDDALSMYNKS  627


 Score = 92.8 bits (229),  Expect = 4e-17, Method: Compositional matrix adjust.
 Identities = 72/277 (26%), Positives = 133/277 (48%), Gaps = 11/277 (4%)

Query  45   VFHRNGQHKKSLEMYEKAF----GNIFNGEFALSDLFYSVNGMASMYQALGDYDIAIKKY  100
            V+   G++  +L MY K+       + +   +++  ++++ G+   Y+  G YD A+  Y
Sbjct  316  VYRDQGKYDDALSMYNKSLKIQLTQLGDNHPSIATTYHNIGGV---YRDQGKYDDALSMY  372

Query  101  NSVIKIIKDMCLDNNSDLVYALMGIASISQIKGNYDEALSKYNEALEINEKLYGRNHIET  160
            N  +KI      DN+  +      I S+ + +G YD+ALS YN++L+I     G NH   
Sbjct  373  NKSLKIELTQLGDNHPSIATTYHNIGSVYRDQGKYDDALSMYNKSLKIQLTQLGDNHPSI  432

Query  161  AFVLNRLGMLYHELDDNDKSIDHFNESLKIYREKYPNKLFNIAFTISRLAQSLLKMGNDS  220
            A   + +G +Y+     D ++  +N+SLKI   +  +   +IA T   +       G   
Sbjct  433  ATTYHSIGGVYNRQGKYDDALSMYNKSLKIQLTQLGDNHPSIAATYHNIGGVYNDQGKYD  492

Query  221  EALEKYQESIDIFNKIFTISHQAVAFSLYGIGTVYEFRSEYSKALEKYQESLQTYKNVYE  280
            +AL  Y +S+ I       +H ++A + + IG VY  + +Y  AL  Y +SL+     + 
Sbjct  493  DALSMYNKSLKIQLTQLGDNHPSIAATYHNIGGVYNDQGKYDDALSMYNKSLKIQLTQFG  552

Query  281  RSEKYQHYDIASCLYKIGLVYKLSGNDNESTTYLNQA  317
             +    H  IA+  + IG VY   G  +++ +  N++
Sbjct  553  DN----HPSIAATYHSIGGVYNDQGKYDDALSMYNKS  585


 Score = 92.4 bits (228),  Expect = 5e-17, Method: Compositional matrix adjust.
 Identities = 72/280 (26%), Positives = 130/280 (46%), Gaps = 17/280 (6%)

Query  45   VFHRNGQHKKSLEMYEKAFGNIFNGEFALSDL-------FYSVNGMASMYQALGDYDIAI  97
            ++ + G++  +L MY K+       +  L+ L         + + +  +Y   G YD A+
Sbjct  106  IYDKQGKYDDALSMYNKSL------KIQLTQLGDNHPKIAVTYSNIGQVYNHQGKYDDAL  159

Query  98   KKYNSVIKIIKDMCLDNNSDLVYALMGIASISQIKGNYDEALSKYNEALEINEKLYGRNH  157
              YN  +KI      DN+  +      I  +   +G YD+ALS YN++L+I     G NH
Sbjct  160  SMYNKSLKIQLTQLGDNHPSIAVTYTNIGQVYNDQGKYDDALSMYNKSLKIQLTQLGDNH  219

Query  158  IETAFVLNRLGMLYHELDDNDKSIDHFNESLKIYREKYPNKLFNIAFTISRLAQSLLKMG  217
               A   + +G +Y +    D ++  +N+SLKI   +  +   +IA T + + Q     G
Sbjct  220  PSIATTYHNIGSVYRDQSKYDDALSMYNKSLKIQLTQLGDNHPSIAVTYTNIGQVYNDQG  279

Query  218  NDSEALEKYQESIDIFNKIFTISHQAVAFSLYGIGTVYEFRSEYSKALEKYQESLQTYKN  277
               +AL  Y +S+ I       +H ++A + + IG VY  + +Y  AL  Y +SL+    
Sbjct  280  KYDDALSMYNKSLKIQLTQLGDNHPSIATTYHNIGGVYRDQGKYDDALSMYNKSLK----  335

Query  278  VYERSEKYQHYDIASCLYKIGLVYKLSGNDNESTTYLNQA  317
            +        H  IA+  + IG VY+  G  +++ +  N++
Sbjct  336  IQLTQLGDNHPSIATTYHNIGGVYRDQGKYDDALSMYNKS  375


 Score = 92.4 bits (228),  Expect = 6e-17, Method: Compositional matrix adjust.
 Identities = 71/277 (26%), Positives = 133/277 (48%), Gaps = 11/277 (4%)

Query  45   VFHRNGQHKKSLEMYEKAF----GNIFNGEFALSDLFYSVNGMASMYQALGDYDIAIKKY  100
            V++  G++  +L MY K+       + +   +++  ++++ G+   Y+  G YD A+  Y
Sbjct  274  VYNDQGKYDDALSMYNKSLKIQLTQLGDNHPSIATTYHNIGGV---YRDQGKYDDALSMY  330

Query  101  NSVIKIIKDMCLDNNSDLVYALMGIASISQIKGNYDEALSKYNEALEINEKLYGRNHIET  160
            N  +KI      DN+  +      I  + + +G YD+ALS YN++L+I     G NH   
Sbjct  331  NKSLKIQLTQLGDNHPSIATTYHNIGGVYRDQGKYDDALSMYNKSLKIELTQLGDNHPSI  390

Query  161  AFVLNRLGMLYHELDDNDKSIDHFNESLKIYREKYPNKLFNIAFTISRLAQSLLKMGNDS  220
            A   + +G +Y +    D ++  +N+SLKI   +  +   +IA T   +     + G   
Sbjct  391  ATTYHNIGSVYRDQGKYDDALSMYNKSLKIQLTQLGDNHPSIATTYHSIGGVYNRQGKYD  450

Query  221  EALEKYQESIDIFNKIFTISHQAVAFSLYGIGTVYEFRSEYSKALEKYQESLQTYKNVYE  280
            +AL  Y +S+ I       +H ++A + + IG VY  + +Y  AL  Y +SL+    +  
Sbjct  451  DALSMYNKSLKIQLTQLGDNHPSIAATYHNIGGVYNDQGKYDDALSMYNKSLK----IQL  506

Query  281  RSEKYQHYDIASCLYKIGLVYKLSGNDNESTTYLNQA  317
                  H  IA+  + IG VY   G  +++ +  N++
Sbjct  507  TQLGDNHPSIAATYHNIGGVYNDQGKYDDALSMYNKS  543


 Score = 90.5 bits (223),  Expect = 2e-16, Method: Compositional matrix adjust.
 Identities = 70/277 (25%), Positives = 131/277 (47%), Gaps = 11/277 (4%)

Query  45   VFHRNGQHKKSLEMYEKAF----GNIFNGEFALSDLFYSVNGMASMYQALGDYDIAIKKY  100
            V++  G++  +L MY K+       + +   +++  ++++    S+Y+    YD A+  Y
Sbjct  190  VYNDQGKYDDALSMYNKSLKIQLTQLGDNHPSIATTYHNI---GSVYRDQSKYDDALSMY  246

Query  101  NSVIKIIKDMCLDNNSDLVYALMGIASISQIKGNYDEALSKYNEALEINEKLYGRNHIET  160
            N  +KI      DN+  +      I  +   +G YD+ALS YN++L+I     G NH   
Sbjct  247  NKSLKIQLTQLGDNHPSIAVTYTNIGQVYNDQGKYDDALSMYNKSLKIQLTQLGDNHPSI  306

Query  161  AFVLNRLGMLYHELDDNDKSIDHFNESLKIYREKYPNKLFNIAFTISRLAQSLLKMGNDS  220
            A   + +G +Y +    D ++  +N+SLKI   +  +   +IA T   +       G   
Sbjct  307  ATTYHNIGGVYRDQGKYDDALSMYNKSLKIQLTQLGDNHPSIATTYHNIGGVYRDQGKYD  366

Query  221  EALEKYQESIDIFNKIFTISHQAVAFSLYGIGTVYEFRSEYSKALEKYQESLQTYKNVYE  280
            +AL  Y +S+ I       +H ++A + + IG+VY  + +Y  AL  Y +SL+    +  
Sbjct  367  DALSMYNKSLKIELTQLGDNHPSIATTYHNIGSVYRDQGKYDDALSMYNKSLK----IQL  422

Query  281  RSEKYQHYDIASCLYKIGLVYKLSGNDNESTTYLNQA  317
                  H  IA+  + IG VY   G  +++ +  N++
Sbjct  423  TQLGDNHPSIATTYHSIGGVYNRQGKYDDALSMYNKS  459


 Score = 85.9 bits (211),  Expect = 7e-15, Method: Compositional matrix adjust.
 Identities = 64/235 (27%), Positives = 110/235 (47%), Gaps = 4/235 (2%)

Query  83   MASMYQALGDYDIAIKKYNSVIKIIKDMCLDNNSDLVYALMGIASISQIKGNYDEALSKY  142
            +  +Y   G YD A+  YN  +KI      DN+  +      I  + + +G YD+ALS Y
Sbjct  271  IGQVYNDQGKYDDALSMYNKSLKIQLTQLGDNHPSIATTYHNIGGVYRDQGKYDDALSMY  330

Query  143  NEALEINEKLYGRNHIETAFVLNRLGMLYHELDDNDKSIDHFNESLKIYREKYPNKLFNI  202
            N++L+I     G NH   A   + +G +Y +    D ++  +N+SLKI   +  +   +I
Sbjct  331  NKSLKIQLTQLGDNHPSIATTYHNIGGVYRDQGKYDDALSMYNKSLKIELTQLGDNHPSI  390

Query  203  AFTISRLAQSLLKMGNDSEALEKYQESIDIFNKIFTISHQAVAFSLYGIGTVYEFRSEYS  262
            A T   +       G   +AL  Y +S+ I       +H ++A + + IG VY  + +Y 
Sbjct  391  ATTYHNIGSVYRDQGKYDDALSMYNKSLKIQLTQLGDNHPSIATTYHSIGGVYNRQGKYD  450

Query  263  KALEKYQESLQTYKNVYERSEKYQHYDIASCLYKIGLVYKLSGNDNESTTYLNQA  317
             AL  Y +SL+    +        H  IA+  + IG VY   G  +++ +  N++
Sbjct  451  DALSMYNKSLK----IQLTQLGDNHPSIAATYHNIGGVYNDQGKYDDALSMYNKS  501


 Score = 85.1 bits (209),  Expect = 1e-14, Method: Compositional matrix adjust.
 Identities = 69/244 (28%), Positives = 120/244 (49%), Gaps = 19/244 (8%)

Query  91   GDYDIAIKKYNSVIKIIKDMCLDNNSDLVYALMGIASISQIKGNYDEALSKYNEALEINE  150
            GD + A+K +N  + I  +   + + ++  + + I SI   +G YD+ALS YN++L+I  
Sbjct  69   GDLNGALKDFNKSLGIKSEWSENEDINMSESYLNIGSIYDKQGKYDDALSMYNKSLKIQL  128

Query  151  KLYGRNHIETAFVLNRLGMLYHELDDNDKSIDHFNESLKIYREKYPNKLFNIAFTISRLA  210
               G NH + A   + +G +Y+     D ++  +N+SLKI   +  +   +IA T + + 
Sbjct  129  TQLGDNHPKIAVTYSNIGQVYNHQGKYDDALSMYNKSLKIQLTQLGDNHPSIAVTYTNIG  188

Query  211  QSLLKMGNDSEALEKYQESIDIFNKIFTISHQAVAFSLYGIGTVYEFRSEYSKALEKYQE  270
            Q     G   +AL  Y +S+ I       +H ++A + + IG+VY  +S+Y  AL  Y +
Sbjct  189  QVYNDQGKYDDALSMYNKSLKIQLTQLGDNHPSIATTYHNIGSVYRDQSKYDDALSMYNK  248

Query  271  SLQ---------------TYKNVYERSEKYQHYDIASCLYKIGLVYKLS--GNDNES--T  311
            SL+               TY N+ +       YD A  +Y   L  +L+  G+++ S  T
Sbjct  249  SLKIQLTQLGDNHPSIAVTYTNIGQVYNDQGKYDDALSMYNKSLKIQLTQLGDNHPSIAT  308

Query  312  TYLN  315
            TY N
Sbjct  309  TYHN  312


 Score = 53.9 bits (128),  Expect = 2e-04, Method: Compositional matrix adjust.
 Identities = 40/160 (25%), Positives = 78/160 (49%), Gaps = 11/160 (7%)

Query  45   VFHRNGQHKKSLEMYEKAF----GNIFNGEFALSDLFYSVNGMASMYQALGDYDIAIKKY  100
            V+   G++  +L MY K+       + +   +++  ++S+ G+   Y   G YD A+  Y
Sbjct  610  VYRDQGKYDDALSMYNKSLKIDLTQLGDNHPSIAATYHSIGGV---YNHQGKYDDALSMY  666

Query  101  NSVIKIIKDMCLDNNSDLVYALMGIASISQIKGNYDEALSKYNEALEINEKLYGRNHIET  160
            N  +KI      DN+  +      I  + + +G YD+ALS  N++L+I     G NH+ T
Sbjct  667  NKSLKIQLTQLGDNHPSIASTYHSIGGVYRDQGKYDDALSMLNKSLQIFLVTLGENHLHT  726

Query  161  AFVLNRLGMLYHELDDNDKSIDHFNESL----KIYREKYP  196
            A +     ++  +L +  ++I  + +S+     +Y E +P
Sbjct  727  AQLYRSQAVVNCKLSNYRQAIALYRKSINSLRNVYGESHP  766


>ref|WP_054864940.1| hypothetical protein [Methanosarcina barkeri]
Length=484

 Score = 101 bits (252),  Expect = 2e-20, Method: Compositional matrix adjust.
 Identities = 75/282 (27%), Positives = 161/282 (57%), Gaps = 21/282 (7%)

Query  39   FNKAAIVFHRNGQHKKSLEMYEKAFGNIFNGEFALSD---LFYSVNGMASMYQALGDYDI  95
             ++  ++ H+ G ++++++ Y K+       +  L D   +  +++ + ++Y   G+Y+ 
Sbjct  140  LHQLGVINHQQGNYEEAVKKYNKSL----KLKEELGDKRRIAITLHQLGNIYYDQGNYEE  195

Query  96   AIKKYNSVIKIIKDMCLDNNSDLVYALMGIASISQIKGNYDEALSKYNEALEINEKLYGR  155
            A+KKYN  +K+ ++  L + S +   L  + S+  ++ NY EAL KYN++L++ E+L  +
Sbjct  196  AVKKYNQSLKMKEE--LGDKSGIAQTLHQLGSVHFLQSNYKEALEKYNQSLKMKEELGDK  253

Query  156  NHIETAFVLNRLGMLYHELDDNDKSIDHFNESLKIYREKYPNKLFNIAFTISRLAQSLLK  215
                TA  L+++GM+Y    + ++++  +N+SLKI +E+  +K   IA T+ ++      
Sbjct  254  RG--TAITLHQIGMIYQNQGNYEEAMGKYNQSLKI-KEELGDK-NEIAQTLHQIGMIYQN  309

Query  216  MGNDSEALEKYQESIDIFNKIFTISHQAVAFSLYGIGTVYEFRSEYSKALEKYQESLQTY  275
             GN  EA+ KY +S+ I  ++   S   +A +L+ IG +Y+ +  Y +A++KY +SL+  
Sbjct  310  QGNYEEAMGKYNQSLKIKEELGNKS--GIAQTLHQIGMIYQQQGNYEEAVKKYNKSLKMK  367

Query  276  KNVYERSEKYQHYDIASCLYKIGLVYKLSGNDNESTTYLNQA  317
            + + ++S       IA  L+++G++++  GN  E+    N++
Sbjct  368  EELGDKS------GIAQTLHQLGMIHQQQGNYEEAVKKYNKS  403


 Score = 89.7 bits (221),  Expect = 2e-16, Method: Compositional matrix adjust.
 Identities = 61/190 (32%), Positives = 116/190 (61%), Gaps = 8/190 (4%)

Query  79   SVNGMASMYQALGDYDIAIKKYNSVIKIIKDMCLDNNSDLVYALMGIASISQIKGNYDEA  138
            +++ +  +YQ  G+Y+ A+ KYN  +KI ++  L + +++   L  I  I Q +GNY+EA
Sbjct  259  TLHQIGMIYQNQGNYEEAMGKYNQSLKIKEE--LGDKNEIAQTLHQIGMIYQNQGNYEEA  316

Query  139  LSKYNEALEINEKLYGRNHIETAFVLNRLGMLYHELDDNDKSIDHFNESLKIYREKYPNK  198
            + KYN++L+I E+L  ++ I  A  L+++GM+Y +  + ++++  +N+SLK+ +E+  +K
Sbjct  317  MGKYNQSLKIKEELGNKSGI--AQTLHQIGMIYQQQGNYEEAVKKYNKSLKM-KEELGDK  373

Query  199  LFNIAFTISRLAQSLLKMGNDSEALEKYQESIDIFNKIFTISHQAVAFSLYGIGTVYEFR  258
               IA T+ +L     + GN  EA++KY +S+ I  ++   S   +A ++  +G +YE +
Sbjct  374  -SGIAQTLHQLGMIHQQQGNYEEAVKKYNKSLKIAKELGDKS--GIASTMGQLGVIYEAK  430

Query  259  SEYSKALEKY  268
             EY  AL  Y
Sbjct  431  GEYVFALNAY  440


 Score = 89.0 bits (219),  Expect = 3e-16, Method: Compositional matrix adjust.
 Identities = 79/288 (27%), Positives = 145/288 (50%), Gaps = 54/288 (19%)

Query  83   MASMYQALGDYDIAIKKYNSVIKIIKDMCLDNNSDLVYALMGIASISQIKGNYDEALSKY  142
            +A++Y  LGD   A+K  N +    ++M   NN  +   L  +  I Q +GNY EA++KY
Sbjct  23   LATIYHRLGDLTTALKICNKIKNKYEEMG--NNKGVAVILHEVGIIHQEQGNYKEAVNKY  80

Query  143  NEALEINEKL------------YGRNHI--------------------------ETAFVL  164
            N++L+I E+L             G  H+                          E A  L
Sbjct  81   NQSLKIAEELGDKRGTAQALHQLGNVHLLQGNYGEAVKKYKQALKIFEDMEDKSEIATTL  140

Query  165  NRLGMLYHELDDNDKSIDHFNESLKIYREKYPNKLFNIAFTISRLAQSLLKMGNDSEALE  224
            ++LG++ H+  + ++++  +N+SLK+ +E+  +K   IA T+ +L       GN  EA++
Sbjct  141  HQLGVINHQQGNYEEAVKKYNKSLKL-KEELGDK-RRIAITLHQLGNIYYDQGNYEEAVK  198

Query  225  KYQESIDIFNKIFTISHQAVAFSLYGIGTVYEFRSEYSKALEKYQESLQTYKNVYERSEK  284
            KY +S+ +  ++   S   +A +L+ +G+V+  +S Y +ALEKY +SL+  + + ++   
Sbjct  199  KYNQSLKMKEELGDKS--GIAQTLHQLGSVHFLQSNYKEALEKYNQSLKMKEELGDKR--  254

Query  285  YQHYDIASCLYKIGLVYKLSGNDNESTTYLNQANQMFESTSTNINDKN  332
                  A  L++IG++Y+  GN  E+    NQ+ ++ E     + DKN
Sbjct  255  ----GTAITLHQIGMIYQNQGNYEEAMGKYNQSLKIKEE----LGDKN  294


>ref|XP_002118465.1| hypothetical protein TRIADDRAFT_62499 [Trichoplax adhaerens]
 gb|EDV19050.1| hypothetical protein TRIADDRAFT_62499 [Trichoplax adhaerens]
Length=1585

 Score = 103 bits (257),  Expect = 2e-20, Method: Compositional matrix adjust.
 Identities = 77/292 (26%), Positives = 144/292 (49%), Gaps = 11/292 (4%)

Query  30   DECYNLVHIFNKAAIVFHRNGQHKKSLEMYEKAF----GNIFNGEFALSDLFYSVNGMAS  85
            D   ++   +N   +V+   G++  +L MY K+       + +   +++D +   N +A+
Sbjct  218  DNHPSIATTYNNIGLVYDNQGKYDDALSMYNKSLKIKLTQLGDNHPSIADTY---NNIAN  274

Query  86   MYQALGDYDIAIKKYNSVIKIIKDMCLDNNSDLVYALMGIASISQIKGNYDEALSKYNEA  145
            +Y   G YD A+  YN  + I      DN+  +      IA++   +G YD+ALS YN++
Sbjct  275  VYNHQGKYDDALSMYNKSLNINLTQLGDNHPSIADTYNNIANVYHNQGKYDDALSMYNKS  334

Query  146  LEINEKLYGRNHIETAFVLNRLGMLYHELDDNDKSIDHFNESLKIYREKYPNKLFNIAFT  205
            L+IN    G NH   A   + +  +Y+     D ++  +N+SLKI + +  +   +IA T
Sbjct  335  LKINLTQLGDNHPSIADTYHNIASVYNRQGKYDDALSMYNKSLKITQTQLGDNHPSIAVT  394

Query  206  ISRLAQSLLKMGNDSEALEKYQESIDIFNKIFTISHQAVAFSLYGIGTVYEFRSEYSKAL  265
             + +A      G   +AL  Y +S++I  +    +H ++A +   IG VY  +S++ +A+
Sbjct  395  YNNIASVYYHQGKYDDALSMYNKSLNINLRQLGDNHPSIAITYSNIGRVYSNQSKHKEAI  454

Query  266  EKYQESLQTYKNVYERSEKYQHYDIASCLYKIGLVYKLSGNDNESTTYLNQA  317
              Y++SL+   +V  R+    H D+A     +G VY   G   E+ +   Q+
Sbjct  455  SMYKQSLKIQLSVLGRN----HPDVAKSYSGLGNVYLAEGKHEEAISMYEQS  502


 Score = 98.2 bits (243),  Expect = 8e-19, Method: Compositional matrix adjust.
 Identities = 86/311 (28%), Positives = 145/311 (47%), Gaps = 26/311 (8%)

Query  30   DECYNLVHIFNKAAIVFHRNGQHKKSLEMYEKAFG----NIFNGEFALSDLFYSVNGMAS  85
            D   ++   ++  A V++R G++  +L MY K+       + +   +++  + ++   AS
Sbjct  669  DNYPSIATTYSNIATVYNRQGKYDDALSMYNKSLKIKLRQLGDNHPSIATTYSNI---AS  725

Query  86   MYQALGDYDIAIKKYNSVIKIIKDMCLDNNSDLVYALMGIASISQIKGNYDEALSKYNEA  145
            +Y   G YD A+  YN  +KI      DN+  +      IAS+ + +G YD+ALS YN++
Sbjct  726  VYDDQGKYDDALSMYNKSLKIKLTQLGDNHPSIATTYHNIASVYKDQGKYDDALSMYNKS  785

Query  146  LEINEKLYGRNHIETAFVLNRLGMLYHELDDNDKSIDHFNESLKIYREKYPNKLFNIAFT  205
            L+IN    G NH   A   N +G +Y +    D ++   N+SL I   K  +   +IA T
Sbjct  786  LKINLTKLGDNHPSIANTYNNIGNVYSDQGKYDDALSMHNKSLNINLTKLGDNHPSIANT  845

Query  206  ISRLAQSLLKMGNDSEALEKYQESIDIFNKIFTISHQAVAFSLYGIGTVYEFRSEYSKAL  265
             + +       G   +AL  Y +S+ I       +H ++A +   I +VY+ + +Y  AL
Sbjct  846  YNNIGNVYSDQGKYDDALSMYNKSLKIRQTQLGDNHPSIANTYNNIASVYDDQGKYDDAL  905

Query  266  EKYQESLQ---------------TYKNVYERSEKYQHYDIASCLYKIGLVYKLS--GNDN  308
              Y +SL+               TY N+     +   YD A  +Y   L  KL   G+++
Sbjct  906  SMYNKSLKINLTQLGDNYPSIATTYSNIATVYNRQGKYDDALSMYNKSLKIKLRQLGDNH  965

Query  309  ES--TTYLNQA  317
             S  TTY N A
Sbjct  966  PSIATTYSNIA  976


 Score = 98.2 bits (243),  Expect = 1e-18, Method: Compositional matrix adjust.
 Identities = 68/247 (28%), Positives = 121/247 (49%), Gaps = 7/247 (3%)

Query  30   DECYNLVHIFNKAAIVFHRNGQHKKSLEMYEKAF----GNIFNGEFALSDLFYSVNGMAS  85
            D   ++   +N  A V+H  G++  +L MY K+       + +   +++D ++++   AS
Sbjct  302  DNHPSIADTYNNIANVYHNQGKYDDALSMYNKSLKINLTQLGDNHPSIADTYHNI---AS  358

Query  86   MYQALGDYDIAIKKYNSVIKIIKDMCLDNNSDLVYALMGIASISQIKGNYDEALSKYNEA  145
            +Y   G YD A+  YN  +KI +    DN+  +      IAS+   +G YD+ALS YN++
Sbjct  359  VYNRQGKYDDALSMYNKSLKITQTQLGDNHPSIAVTYNNIASVYYHQGKYDDALSMYNKS  418

Query  146  LEINEKLYGRNHIETAFVLNRLGMLYHELDDNDKSIDHFNESLKIYREKYPNKLFNIAFT  205
            L IN +  G NH   A   + +G +Y     + ++I  + +SLKI          ++A +
Sbjct  419  LNINLRQLGDNHPSIAITYSNIGRVYSNQSKHKEAISMYKQSLKIQLSVLGRNHPDVAKS  478

Query  206  ISRLAQSLLKMGNDSEALEKYQESIDIFNKIFTISHQAVAFSLYGIGTVYEFRSEYSKAL  265
             S L    L  G   EA+  Y++S +I   +   +H  VA S   +  VY+   +  +A+
Sbjct  479  YSGLGNVYLAEGKHEEAISMYEQSYNILLSVLGHNHPDVAKSYNNLRNVYQAEGKREEAI  538

Query  266  EKYQESL  272
               ++SL
Sbjct  539  STNEKSL  545


 Score = 97.8 bits (242),  Expect = 1e-18, Method: Compositional matrix adjust.
 Identities = 78/292 (27%), Positives = 141/292 (48%), Gaps = 11/292 (4%)

Query  30    DECYNLVHIFNKAAIVFHRNGQHKKSLEMYEKAFG----NIFNGEFALSDLFYSVNGMAS  85
             D   ++   ++  A V++R G++  +L MY K+       + +   +++  + ++   AS
Sbjct  921   DNYPSIATTYSNIATVYNRQGKYDDALSMYNKSLKIKLRQLGDNHPSIATTYSNI---AS  977

Query  86    MYQALGDYDIAIKKYNSVIKIIKDMCLDNNSDLVYALMGIASISQIKGNYDEALSKYNEA  145
             +Y   G YD A+  YN  +KI      DN+  +      IAS+ + +G YD+ALS YN++
Sbjct  978   VYDDQGKYDDALSMYNKSLKIKLTQLGDNHPSIATTYHNIASVYKDQGKYDDALSMYNKS  1037

Query  146   LEINEKLYGRNHIETAFVLNRLGMLYHELDDNDKSIDHFNESLKIYREKYPNKLFNIAFT  205
             L+IN    G NH   A   N +G +Y +    D ++   N+SL I   K  +   +IA T
Sbjct  1038  LKINLTKLGDNHPSIANTYNNIGNVYSDQGKYDDALSMHNKSLNINLTKLGDNHPSIANT  1097

Query  206   ISRLAQSLLKMGNDSEALEKYQESIDIFNKIFTISHQAVAFSLYGIGTVYEFRSEYSKAL  265
              + +       G   +AL  Y +S+ I       +H ++A +   I +VY+ + +Y  AL
Sbjct  1098  YNNIGNVYSDQGKYDDALSMYNKSLKIRQTQLGDNHPSIANTYNNIASVYDDQGKYDDAL  1157

Query  266   EKYQESLQTYKNVYERSEKYQHYDIASCLYKIGLVYKLSGNDNESTTYLNQA  317
               Y +SL+   N+ +  + Y    IA+    I  VY   G  +++ +  N++
Sbjct  1158  SMYNKSLKI--NLTQLGDNYP--SIATTYSNIATVYNRQGKYDDALSMYNKS  1205


 Score = 94.4 bits (233),  Expect = 1e-17, Method: Compositional matrix adjust.
 Identities = 74/289 (26%), Positives = 136/289 (47%), Gaps = 5/289 (2%)

Query  25    FQKENDECYNLVHIFNKAAIVFHRNGQHKKSLEMYEKAFG-NIFNGEFALSDLFYSVNGM  83
               K  D   ++ + +N    V+   G++  +L M+ K+   N+         +  + N +
Sbjct  1042  LTKLGDNHPSIANTYNNIGNVYSDQGKYDDALSMHNKSLNINLTKLGDNHPSIANTYNNI  1101

Query  84    ASMYQALGDYDIAIKKYNSVIKIIKDMCLDNNSDLVYALMGIASISQIKGNYDEALSKYN  143
              ++Y   G YD A+  YN  +KI +    DN+  +      IAS+   +G YD+ALS YN
Sbjct  1102  GNVYSDQGKYDDALSMYNKSLKIRQTQLGDNHPSIANTYNNIASVYDDQGKYDDALSMYN  1161

Query  144   EALEINEKLYGRNHIETAFVLNRLGMLYHELDDNDKSIDHFNESLKIYREKYPNKLFNIA  203
             ++L+IN    G N+   A   + +  +Y+     D ++  +N+SLKI   +  +   +IA
Sbjct  1162  KSLKINLTQLGDNYPSIATTYSNIATVYNRQGKYDDALSMYNKSLKIKLRQLGDNHPSIA  1221

Query  204   FTISRLAQSLLKMGNDSEALEKYQESIDIFNKIFTISHQAVAFSLYGIGTVYEFRSEYSK  263
              T S + +         EA+  Y++S+ I   +   +H  +A S  G+G VY    ++ +
Sbjct  1222  ITYSNIGRVYSNQSKHKEAISMYEQSLKIQLSVLGSNHPDMAESYSGLGNVYFAEGKHEE  1281

Query  264   ALEKYQESLQTYKNVYERSEKYQHYDIASCLYKIGLVYKLSGNDNESTT  312
             A+  Y++SL+   +V   +    H D+A     +G VY   G   E+ +
Sbjct  1282  AISMYKQSLKIQLSVLGSN----HPDVAESYSGLGNVYFAEGKHEEAIS  1326


 Score = 92.8 bits (229),  Expect = 5e-17, Method: Compositional matrix adjust.
 Identities = 76/282 (27%), Positives = 134/282 (48%), Gaps = 5/282 (2%)

Query  25    FQKENDECYNLVHIFNKAAIVFHRNGQHKKSLEMYEKAFG-NIFNGEFALSDLFYSVNGM  83
               K  D   ++ + +N    V+   G++  +L M+ K+   N+         +  + N +
Sbjct  790   LTKLGDNHPSIANTYNNIGNVYSDQGKYDDALSMHNKSLNINLTKLGDNHPSIANTYNNI  849

Query  84    ASMYQALGDYDIAIKKYNSVIKIIKDMCLDNNSDLVYALMGIASISQIKGNYDEALSKYN  143
              ++Y   G YD A+  YN  +KI +    DN+  +      IAS+   +G YD+ALS YN
Sbjct  850   GNVYSDQGKYDDALSMYNKSLKIRQTQLGDNHPSIANTYNNIASVYDDQGKYDDALSMYN  909

Query  144   EALEINEKLYGRNHIETAFVLNRLGMLYHELDDNDKSIDHFNESLKIYREKYPNKLFNIA  203
             ++L+IN    G N+   A   + +  +Y+     D ++  +N+SLKI   +  +   +IA
Sbjct  910   KSLKINLTQLGDNYPSIATTYSNIATVYNRQGKYDDALSMYNKSLKIKLRQLGDNHPSIA  969

Query  204   FTISRLAQSLLKMGNDSEALEKYQESIDIFNKIFTISHQAVAFSLYGIGTVYEFRSEYSK  263
              T S +A      G   +AL  Y +S+ I       +H ++A + + I +VY+ + +Y  
Sbjct  970   TTYSNIASVYDDQGKYDDALSMYNKSLKIKLTQLGDNHPSIATTYHNIASVYKDQGKYDD  1029

Query  264   ALEKYQESLQTYKNVYERSEKYQHYDIASCLYKIGLVYKLSG  305
             AL  Y +SL+   N+ +  +   H  IA+    IG VY   G
Sbjct  1030  ALSMYNKSLKI--NLTKLGD--NHPSIANTYNNIGNVYSDQG  1067


 Score = 88.6 bits (218),  Expect = 1e-15, Method: Compositional matrix adjust.
 Identities = 66/252 (26%), Positives = 120/252 (48%), Gaps = 7/252 (3%)

Query  25    FQKENDECYNLVHIFNKAAIVFHRNGQHKKSLEMYEKAF----GNIFNGEFALSDLFYSV  80
               K  D   ++ + +N    V+   G++  +L MY K+       + +   ++++ +   
Sbjct  1084  LTKLGDNHPSIANTYNNIGNVYSDQGKYDDALSMYNKSLKIRQTQLGDNHPSIANTY---  1140

Query  81    NGMASMYQALGDYDIAIKKYNSVIKIIKDMCLDNNSDLVYALMGIASISQIKGNYDEALS  140
             N +AS+Y   G YD A+  YN  +KI      DN   +      IA++   +G YD+ALS
Sbjct  1141  NNIASVYDDQGKYDDALSMYNKSLKINLTQLGDNYPSIATTYSNIATVYNRQGKYDDALS  1200

Query  141   KYNEALEINEKLYGRNHIETAFVLNRLGMLYHELDDNDKSIDHFNESLKIYREKYPNKLF  200
              YN++L+I  +  G NH   A   + +G +Y     + ++I  + +SLKI      +   
Sbjct  1201  MYNKSLKIKLRQLGDNHPSIAITYSNIGRVYSNQSKHKEAISMYEQSLKIQLSVLGSNHP  1260

Query  201   NIAFTISRLAQSLLKMGNDSEALEKYQESIDIFNKIFTISHQAVAFSLYGIGTVYEFRSE  260
             ++A + S L       G   EA+  Y++S+ I   +   +H  VA S  G+G VY    +
Sbjct  1261  DMAESYSGLGNVYFAEGKHEEAISMYKQSLKIQLSVLGSNHPDVAESYSGLGNVYFAEGK  1320

Query  261   YSKALEKYQESL  272
             + +A+   ++SL
Sbjct  1321  HEEAISTNEKSL  1332


 Score = 82.4 bits (202),  Expect = 1e-13, Method: Compositional matrix adjust.
 Identities = 70/256 (27%), Positives = 123/256 (48%), Gaps = 7/256 (3%)

Query  75   DLFYSVNGMASMYQALGDYDIAIKKYNSVIKIIKDMCLDNNSDLVYALMGIASISQIKGN  134
            D+  S   +  +Y   G +D A+K+YN  ++I   +  +N+  +      I  + Q  G 
Sbjct  138  DVCKSYQKVGLVYHNQGKHDEALKEYNKSLRIKLKILENNDPSIAVLYDSIGQVYQDLGK  197

Query  135  YDEALSKYNEALEINEKLYGRNHIETAFVLNRLGMLYHELDDNDKSIDHFNESLKIYREK  194
            YD+ALS +N++L+IN    G NH   A   N +G++Y      D ++  +N+SLKI   +
Sbjct  198  YDDALSMHNKSLKINLTQLGDNHPSIATTYNNIGLVYDNQGKYDDALSMYNKSLKIKLTQ  257

Query  195  YPNKLFNIAFTISRLAQSLLKMGNDSEALEKYQESIDIFNKIFTISHQAVAFSLYGIGTV  254
              +   +IA T + +A      G   +AL  Y +S++I       +H ++A +   I  V
Sbjct  258  LGDNHPSIADTYNNIANVYNHQGKYDDALSMYNKSLNINLTQLGDNHPSIADTYNNIANV  317

Query  255  YEFRSEYSKALEKYQESLQTYKNVYERSEKYQHYDIASCLYKIGLVYKLSGNDNESTTYL  314
            Y  + +Y  AL  Y +SL+   N+ +  +   H  IA   + I  VY   G  +++   L
Sbjct  318  YHNQGKYDDALSMYNKSLKI--NLTQLGD--NHPSIADTYHNIASVYNRQGKYDDA---L  370

Query  315  NQANQMFESTSTNIND  330
            +  N+  + T T + D
Sbjct  371  SMYNKSLKITQTQLGD  386


 Score = 77.8 bits (190),  Expect = 4e-12, Method: Compositional matrix adjust.
 Identities = 64/227 (28%), Positives = 108/227 (48%), Gaps = 4/227 (2%)

Query  91   GDYDIAIKKYNSVIKIIKDMCLDNNSDLVYALMGIASISQIKGNYDEALSKYNEALEINE  150
            G YD A+  YN  +KI      DN   +      IA++   +G YD+ALS YN++L+I  
Sbjct  647  GKYDDALSMYNKSLKINLTQLGDNYPSIATTYSNIATVYNRQGKYDDALSMYNKSLKIKL  706

Query  151  KLYGRNHIETAFVLNRLGMLYHELDDNDKSIDHFNESLKIYREKYPNKLFNIAFTISRLA  210
            +  G NH   A   + +  +Y +    D ++  +N+SLKI   +  +   +IA T   +A
Sbjct  707  RQLGDNHPSIATTYSNIASVYDDQGKYDDALSMYNKSLKIKLTQLGDNHPSIATTYHNIA  766

Query  211  QSLLKMGNDSEALEKYQESIDIFNKIFTISHQAVAFSLYGIGTVYEFRSEYSKALEKYQE  270
                  G   +AL  Y +S+ I       +H ++A +   IG VY  + +Y  AL  + +
Sbjct  767  SVYKDQGKYDDALSMYNKSLKINLTKLGDNHPSIANTYNNIGNVYSDQGKYDDALSMHNK  826

Query  271  SLQTYKNVYERSEKYQHYDIASCLYKIGLVYKLSGNDNESTTYLNQA  317
            SL    N+ +  +   H  IA+    IG VY   G  +++ +  N++
Sbjct  827  SLNI--NLTKLGD--NHPSIANTYNNIGNVYSDQGKYDDALSMYNKS  869


 Score = 63.2 bits (152),  Expect = 2e-07, Method: Compositional matrix adjust.
 Identities = 39/144 (27%), Positives = 77/144 (53%), Gaps = 0/144 (0%)

Query  130  QIKGNYDEALSKYNEALEINEKLYGRNHIETAFVLNRLGMLYHELDDNDKSIDHFNESLK  189
            +++ ++  ALS YN++L+I  K  G  H++      ++G++YH    +D+++  +N+SL+
Sbjct  109  RLQSDFMGALSDYNKSLQIKLKSLGSEHLDVCKSYQKVGLVYHNQGKHDEALKEYNKSLR  168

Query  190  IYREKYPNKLFNIAFTISRLAQSLLKMGNDSEALEKYQESIDIFNKIFTISHQAVAFSLY  249
            I  +   N   +IA     + Q    +G   +AL  + +S+ I       +H ++A +  
Sbjct  169  IKLKILENNDPSIAVLYDSIGQVYQDLGKYDDALSMHNKSLKINLTQLGDNHPSIATTYN  228

Query  250  GIGTVYEFRSEYSKALEKYQESLQ  273
             IG VY+ + +Y  AL  Y +SL+
Sbjct  229  NIGLVYDNQGKYDDALSMYNKSLK  252


>ref|WP_051502751.1| hypothetical protein [[Scytonema hofmanni] UTEX B 1581]
Length=1914

 Score = 103 bits (257),  Expect = 2e-20, Method: Compositional matrix adjust.
 Identities = 79/305 (26%), Positives = 150/305 (49%), Gaps = 29/305 (10%)

Query  31    ECYNLVHIFNKAAIVFHRNGQHKKSLEMYEKAFGNIFNGEFALSDLFYS--VNGMASMYQ  88
             E   +  I N  A+V+   G+++++L++Y++A   IF   F      Y+  +  +A++YQ
Sbjct  766   EHPQVATILNNLALVYKEQGKYQEALQLYQRA-EKIFAKTFGTEHPEYASFLGNLANLYQ  824

Query  89    ALGDYDIAIKKYNSVIKIIKDMCLDNNSDLVYALMGIASISQIKGNYDEALSKYNEALEI  148
               G+Y   +  Y   +KI +      + ++  +L  +A   QI+G Y +A+  Y +AL I
Sbjct  825   DQGNYAEVLSLYERALKIKEKTLGSEHPEVALSLNNLARAYQIQGRYSDAIKCYQQALAI  884

Query  149   NEKLYGRNHIETAFVLNRLGMLYHELDDNDKSIDHFNESL----KIYREKYPNKLFNIAF  204
             NEK+   +H + A  +N L  LY E  +  +++ ++  +     KI+  ++P+       
Sbjct  885   NEKVLVPDHPQVAININNLATLYQEQGNYSEALKNYQLAFVIRKKIFSPEHPD-------  937

Query  205   TISRLAQSLLKMGNDSEALEKYQESID-------IFNKIFTISHQAVAFSLYGIGTVYEF  257
                 + QSL  + N  + + KYQ++ID       I  K F   H  +A  L  + +VY+ 
Sbjct  938   ----IEQSLNNLANIYKDMGKYQQAIDYLKDAQTIAEKTFGSQHPNIARILNNLASVYQE  993

Query  258   RSEYSKALEKYQESLQTYKNVYERSEKYQHYDIASCLYKIGLVYKLSGNDNESTTYLNQA  317
             +  Y++AL+ +Q +L+  +  +      +H D+A  L  I ++YK  GN  E+      A
Sbjct  994   QGNYAEALKLFQNALEIRRKTF----GSEHPDVAVSLNNIAVLYKEQGNYTEALKLFQSA  1049

Query  318   NQMFE  322
              ++ E
Sbjct  1050  LKIHE  1054


 Score = 99.8 bits (247),  Expect = 3e-19, Method: Compositional matrix adjust.
 Identities = 72/275 (26%), Positives = 139/275 (51%), Gaps = 9/275 (3%)

Query  39    FNKAAIVFHRNGQHKKSLEMYEKAFGNIFNGEFALSD---LFYSVNGMASMYQALGDYDI  95
              N  A  +   G++  +++ Y++A     N +  + D   +  ++N +A++YQ  G+Y  
Sbjct  858   LNNLARAYQIQGRYSDAIKCYQQALA--INEKVLVPDHPQVAININNLATLYQEQGNYSE  915

Query  96    AIKKYNSVIKIIKDMCLDNNSDLVYALMGIASISQIKGNYDEALSKYNEALEINEKLYGR  155
             A+K Y     I K +    + D+  +L  +A+I +  G Y +A+    +A  I EK +G 
Sbjct  916   ALKNYQLAFVIRKKIFSPEHPDIEQSLNNLANIYKDMGKYQQAIDYLKDAQTIAEKTFGS  975

Query  156   NHIETAFVLNRLGMLYHELDDNDKSIDHFNESLKIYREKYPNKLFNIAFTISRLAQSLLK  215
              H   A +LN L  +Y E  +  +++  F  +L+I R+ + ++  ++A +++ +A    +
Sbjct  976   QHPNIARILNNLASVYQEQGNYAEALKLFQNALEIRRKTFGSEHPDVAVSLNNIAVLYKE  1035

Query  216   MGNDSEALEKYQESIDIFNKIFTISHQAVAFSLYGIGTVYEFRSEYSKALEKYQESLQTY  275
              GN +EAL+ +Q ++ I  K F   H  +A +L  I ++YE    + +A+ KYQ +L+  
Sbjct  1036  QGNYTEALKLFQSALKIHEKKFGFEHYFIAQNLNNIASIYEDLDNFPEAMAKYQRALEIR  1095

Query  276   KNVYERSEKYQHYDIASCLYKIGLVYKLSGNDNES  310
               V+      +HY +A     +   YKL G   E+
Sbjct  1096  TKVF----GSEHYLVAQSYNNLAGSYKLQGKYTEA  1126


 Score = 80.1 bits (196),  Expect = 6e-13, Method: Compositional matrix adjust.
 Identities = 74/267 (28%), Positives = 124/267 (46%), Gaps = 16/267 (6%)

Query  50    GQHKKSLEMYEKAFGNIFNGEFALSDLFYSVNGMASMYQALGDYDIAIKKYNSVIKIIKD  109
              +++++LE+  K FG+    E  L  +  S N +A  Y+  G Y  AI  Y   +KI + 
Sbjct  1086  AKYQRALEIRTKVFGS----EHYL--VAQSYNNLAGSYKLQGKYTEAIDLYQKSLKINQK  1139

Query  110   MCLDNNSDLVYALMGIASISQIKGNYDEALSKYNEALEINEKLYGRNHIETAFVLNRLGM  169
             +  D +  +  +   IA++    GNY EA + YN AL INEK++G+ H   A  LN L +
Sbjct  1140  VFGDEHPIVAQSFSNIATVYDDLGNYREAEALYNRALAINEKIFGKVHPRVALNLNNLAV  1199

Query  170   LYH------ELDDNDKSIDHFNESLKIYREKYPNKLFNIAFTISRLAQSLLKMGNDSEAL  223
             LY+      E  +N +       +L I  + + +   ++A +++ L+      G   E+L
Sbjct  1200  LYYIQERYGESTENIQIEPLMKRALDIQEKIFGSNHPDVALSLNNLSSLYNVQGKSQESL  1259

Query  224   EKYQESIDIFNKIFTISHQAVAFSLYGIGTVYEFRSEYSKALEKYQESLQTYKNVYERSE  283
             +  Q S+ I+ K +   H  VA +L      Y       KA+E  Q+SL    ++ E   
Sbjct  1260  KLLQRSLAIYEKAYGTKHTLVAINLSNQAWTYFVLGNTQKAVELTQKSL----DITESIV  1315

Query  284   KYQHYDIASCLYKIGLVYKLSGNDNES  310
               QH D  + L    L Y   G+ + +
Sbjct  1316  GSQHPDFVNNLGMQALYYNAQGDTSRA  1342


 Score = 43.5 bits (101),  Expect = 0.41, Method: Compositional matrix adjust.
 Identities = 62/294 (21%), Positives = 127/294 (43%), Gaps = 31/294 (11%)

Query  20   KVIETFQK------ENDECYNLVHIFNKAAIVFHRNGQHKKSLEMYEKAFGNIFNGEFAL  73
            K +ETFQK      E ++            +V+   G+  +++E  +++          +
Sbjct  161  KALETFQKALTIRRETNDKKGEGETLTNIGVVYISQGKFPEAVEPLQESL----KIRRQI  216

Query  74   SDLFYSVNGMA---SMYQALGDYDIAIKKYNSVIKIIKDMCLDNNSDLVYALMGIASISQ  130
             D FY    +A    + + LG  + +++  N  +++ + +    +  +     G+     
Sbjct  217  KDSFYEPETIAYLGLLNRTLGKNEESLELLNQALQLSRQVKNVRSEAIALTFNGLVYQGL  276

Query  131  IKGNYDEALSKYNEALEINEKLYGRNHIETAFVLNRLGMLYHELDDNDKSIDHFNESLKI  190
             +G  D+AL  Y  AL I +K  G N    A +LN +G+ +  L    ++ID+F ++L I
Sbjct  277  KQG--DKALEFYQPALAIIKK--GGNLSGEASILNYMGLSHRNLKQYTQAIDYFQQALSI  332

Query  191  YREKYPNKLFNIAFTISRLAQSLLKMGNDSEALEKYQESIDIFNKIFTISH-----QAVA  245
             R+    +           A++LL +G     L++Y ++I+ F +   I+      Q+ A
Sbjct  333  NRKLDKREAE---------AENLLAIGLSQHDLKQYPQAIEYFQQALLINQKLKNRQSEA  383

Query  246  FSLYGIGTVYEFRSEYSKALEKYQESLQTYKNVYERSEKYQHYDIASCLYKIGL  299
             +L  +G  Y  +     AL+   ++L  Y+ + +   +     +   +YKI L
Sbjct  384  ETLLAVGLSYLEQKTSKLALDSLGKALVIYQQLKQPDTQETILSLIGGIYKIQL  437


>ref|XP_002602179.1| hypothetical protein BRAFLDRAFT_76867 [Branchiostoma floridae]
 gb|EEN58191.1| hypothetical protein BRAFLDRAFT_76867 [Branchiostoma floridae]
Length=1211

 Score = 103 bits (256),  Expect = 2e-20, Method: Compositional matrix adjust.
 Identities = 77/329 (23%), Positives = 169/329 (51%), Gaps = 23/329 (7%)

Query  34    NLVHIFNKAAIVFHRNGQHKKSLEMYEKAF---GNIFNGEFALSDLFYSVNGMASMYQAL  90
             ++ H  N   I +   G + K++  YE++     +I+  + A   +  S++ + + + +L
Sbjct  746   DIAHSLNNMGIAWWNLGYYGKAISYYEQSLQMRRSIYGEDTAHPYIADSLDSLGNAWGSL  805

Query  91    GDYDIAIKKYNSVIKIIKDMCLDNNS--DLVYALMGIASISQIKGNYDEALSKYNEALEI  148
             GD+  AI  Y   +++++ +  ++N+  D+  +L  + +  +  G+Y +A++ Y ++L++
Sbjct  806   GDHRKAISYYEQALQMMRSVYGEDNAHPDIAGSLHNMGNAWRKLGDYRKAVNYYEQSLQM  865

Query  149   NEKLYGRN--HIETAFVLNRLGMLYHELDDNDKSIDHFNESLKIYREKYPNKLFN--IAF  204
               ++YG +  H   A  L  LG  + +L D+ K+I ++ ++L++ R  Y     +  IA 
Sbjct  866   IRRIYGEDTAHPNIAASLTSLGNAWGDLGDHRKAISYYEQALEMKRSTYGKGTTHPEIAR  925

Query  205   TISRLAQSLLKMGNDSEALEKYQESIDIFNKIFTI--SHQAVAFSLYGIGTVYEFRSEYS  262
             +++ L      +G   +A+  Y++++ +   I+    +H  +A SLY +G  +    ++ 
Sbjct  926   SLNNLGTIWNNLGYHRKAISYYEQALQMMRSIYGEDNAHPDIAGSLYNMGNAWGSLGDHR  985

Query  263   KALEKYQESLQTYKNVYERSEKYQHYDIASCLYKIGLVYKLSGNDNESTTYLNQANQMFE  322
             KA+  Y+++LQ  +++Y   E   H DIA+ L  +G ++   G+  ++ +Y  QA QM  
Sbjct  986   KAISYYEQALQMKRSIY--GEGTAHPDIAASLNNLGAIWNNLGDHRKANSYYEQALQMMR  1043

Query  323   S---------TSTNINDKNYQACKKFLQD  342
             S         TS N+  +  Q    F+Q+
Sbjct  1044  SIYVGQVSTMTSPNLQQR-LQDLDTFIQN  1071


 Score = 58.5 bits (140),  Expect = 7e-06, Method: Compositional matrix adjust.
 Identities = 44/177 (25%), Positives = 87/177 (49%), Gaps = 8/177 (5%)

Query  153  YGRN--HIETAFVLNRLGMLYHELDDNDKSIDHFNESLKIYREKYPNKLF--NIAFTISR  208
            YG N  H + A  L  L      L D+ K++ +  ++L++    Y       +IA +++ 
Sbjct  562  YGENTAHRDVAASLGELAFALMTLGDHKKAVRYLEQTLQMRWSMYGEGTAHPDIAESLNN  621

Query  209  LAQSLLKMGNDSEALEKYQESIDIFNKIFT--ISHQAVAFSLYGIGTVYEFRSEYSKALE  266
            L ++   +G+  +AL  +++++ +   I+    +H  +  SL  +G  +    +Y+KA+ 
Sbjct  622  LGEAWSFLGDHGKALCYFEQTLQMMRSIYGEETAHPVILKSLINMGNAWLNLGDYTKAVS  681

Query  267  KYQESLQTYKNVYERSEKYQHYDIASCLYKIGLVYKLSGNDNESTTYLNQANQMFES  323
             Y++SLQ  + +Y   E   H DIA  L  +G+     G+  ++ +Y  Q+ QM  S
Sbjct  682  YYKQSLQITRRIY--GEDIAHPDIAISLNNMGIACSKLGDYGKAISYYEQSLQMRRS  736


>gb|ETO22064.1| hypothetical protein RFI_15137 [Reticulomyxa filosa]
Length=868

 Score = 102 bits (255),  Expect = 2e-20, Method: Compositional matrix adjust.
 Identities = 71/307 (23%), Positives = 152/307 (50%), Gaps = 9/307 (3%)

Query  35   LVHIFNKAAIVFHRNGQHKKSLEMYEKAFG---NIFNGEFALSDLFYSVNGMASMYQALG  91
            +   ++  A++FH   Q++K++E  EK+      IF       D+ +S + +  +Y   G
Sbjct  565  VAQFYHNLALIFHDKRQYQKAIEYNEKSLDLRLKIFENNHV--DIAWSYHNLGIIYDDEG  622

Query  92   DYDIAIKKYNSVIKIIKDMCLDNNSDLVYALMGIASISQIKGNYDEALSKYNEALEINEK  151
            +++ A+  +   + I   +  +N++D+ ++   +  I    G +DEA+  Y +AL+I   
Sbjct  623  EHNKALDCHEKALAIRLALFGNNHADVAFSYHNLGIIHDNIGEHDEAIEYYEKALQIRLS  682

Query  152  LYGRNHIETAFVLNRLGMLYHELDDNDKSIDHFNESLKIYREKYPNKLFNIAFTISRLAQ  211
            ++G NHI+  +  N LG+ YH+    DK+I+   ++L +    +     ++A +   L  
Sbjct  683  MFGTNHIDVGWSYNNLGLAYHDKGQFDKAIEFCEKALNVRLNLFGTNHADVALSYHNLGI  742

Query  212  SLLKMGNDSEALEKYQESIDIFNKIFTISHQAVAFSLYGIGTVYEFRSEYSKALEKYQES  271
                 G   +A+E Y++S+ I   IF   H  + +S   +G  Y  + +Y KA+E ++++
Sbjct  743  VYNDEGQHDKAIECYEKSLKIRLDIFGPKHVDIGYSYNNLGIAYHDKGQYDKAIEYHEKA  802

Query  272  LQTYKNVYERSEKYQHYDIASCLYKIGLVYKLSGNDNESTTYLNQANQMFESTSTNINDK  331
            LQ  K ++  + +    DI+   + +GL ++  G+   +  Y  +A ++        +D+
Sbjct  803  LQIRKEIFLGATQ----DISDSNWNLGLSFERKGDTETAQKYYEEAWKIANVVLGEWHDE  858

Query  332  NYQACKK  338
              +A +K
Sbjct  859  TIEAKEK  865


>gb|ADE81460.1| tetratricopeptide repeat protein [Prevotella ruminicola 23]
Length=1106

 Score = 102 bits (255),  Expect = 3e-20, Method: Compositional matrix adjust.
 Identities = 75/262 (29%), Positives = 134/262 (51%), Gaps = 10/262 (4%)

Query  52   HKKSLEMYEKAFGNIFNGEFALSDLFYSVNGMASMYQALGDYDIAIKKYNSVIKIIKDMC  111
            HK +LE+ EK  G     E   + + Y+  G+  +Y  LGDY+ A++     + I++ + 
Sbjct  568  HKHALEICEKVLGK----EHPNTAMAYTNIGL--VYLELGDYNKALEYQKQALNILEKVL  621

Query  112  LDNNSDLVYALMGIASISQIKGNYDEALSKYNEALEINEKLYGRNHIETAFVLNRLGMLY  171
               +         I ++    GNYD+AL  + +AL I EK+ G+ H +TA   N +G +Y
Sbjct  622  GKEHLGTARLYSNIGNVYSEIGNYDKALEFHKKALYIREKILGKEHSDTAGSYNNIGNVY  681

Query  172  HELDDNDKSIDHFNESLKIYREKYPNKLFNIAFTISRLAQSLLKMGNDSEALEKYQESID  231
             ++ + D +++   ++L I  + +  +  + A + + +  +   +GN  +ALE ++ ++D
Sbjct  682  KDIGNYDHALEFHKKALDIREKVWDKEHPDTASSYNNIGNTYNDLGNYDKALECHKHALD  741

Query  232  IFNKIFTISHQAVAFSLYGIGTVYEFRSEYSKALEKYQESLQTYKNVYERSEKYQHYDIA  291
            I  K+    H   A +   IG VY     Y KALE Y+++L+  K V+ +     H D A
Sbjct  742  ICEKVLGKEHPNTAMAYNNIGNVYNNLGNYDKALEYYKQALEIRKKVHGKD----HPDTA  797

Query  292  SCLYKIGLVYKLSGNDNESTTY  313
            S  Y IG++YK  GN + +  Y
Sbjct  798  SSYYNIGVLYKDIGNYDHALEY  819


 Score = 91.7 bits (226),  Expect = 1e-16, Method: Compositional matrix adjust.
 Identities = 73/267 (27%), Positives = 130/267 (49%), Gaps = 12/267 (4%)

Query  52   HKKSLEMYEKAFGNIFNGEFALSDLFYSVNGMASMYQALGDYDIAIKKYNSVIKIIKDMC  111
            H + ++M E   G +        D   S N +  +   LG+YD A+K +   + I + + 
Sbjct  400  HNRQIKMCEDFHGKVH------PDTARSYNNIGIVNDCLGNYDKALKYFEQALNIREKIL  453

Query  112  LDNNSDLVYALMGIASISQIKGNYDEALSKYNEALEINEKLYGRNHIETAFVLNRLGMLY  171
               + D V     I  +    GNYD+AL  +  AL+I EK+ G+ H++TA   N +G++Y
Sbjct  454  GKEHPDTVRTYSNIGIVYYDFGNYDKALEYHKHALDIREKVLGKEHLDTADSYNNIGLVY  513

Query  172  HELDDNDKSIDHFNESLKIYREKYPNK-LFNIAFTISRLAQSLLKMGNDSEALEKYQESI  230
             +  + DK+++   ++L I REK   K   +   + + +      +GN  +ALE ++ ++
Sbjct  514  FDFGNYDKALEFHKKALDI-REKVLGKDHLDTTGSYNNIGIGYYHLGNYDKALEYHKHAL  572

Query  231  DIFNKIFTISHQAVAFSLYGIGTVYEFRSEYSKALEKYQESLQTYKNVYERSEKYQHYDI  290
            +I  K+    H   A +   IG VY    +Y+KALE  +++L    N+ E+    +H   
Sbjct  573  EICEKVLGKEHPNTAMAYTNIGLVYLELGDYNKALEYQKQAL----NILEKVLGKEHLGT  628

Query  291  ASCLYKIGLVYKLSGNDNESTTYLNQA  317
            A     IG VY   GN +++  +  +A
Sbjct  629  ARLYSNIGNVYSEIGNYDKALEFHKKA  655


 Score = 88.2 bits (217),  Expect = 1e-15, Method: Compositional matrix adjust.
 Identities = 74/271 (27%), Positives = 135/271 (50%), Gaps = 9/271 (3%)

Query  39   FNKAAIVFHRNGQHKKSLEMYEKAFG---NIFNGEFALSDLFYSVNGMASMYQALGDYDI  95
            +N   IV    G + K+L+ +E+A      I   E   +   YS  G+  +Y   G+YD 
Sbjct  422  YNNIGIVNDCLGNYDKALKYFEQALNIREKILGKEHPDTVRTYSNIGI--VYYDFGNYDK  479

Query  96   AIKKYNSVIKIIKDMCLDNNSDLVYALMGIASISQIKGNYDEALSKYNEALEINEKLYGR  155
            A++ +   + I + +    + D   +   I  +    GNYD+AL  + +AL+I EK+ G+
Sbjct  480  ALEYHKHALDIREKVLGKEHLDTADSYNNIGLVYFDFGNYDKALEFHKKALDIREKVLGK  539

Query  156  NHIETAFVLNRLGMLYHELDDNDKSIDHFNESLKIYREKYPNKLFNIAFTISRLAQSLLK  215
            +H++T    N +G+ Y+ L + DK++++   +L+I  +    +  N A   + +    L+
Sbjct  540  DHLDTTGSYNNIGIGYYHLGNYDKALEYHKHALEICEKVLGKEHPNTAMAYTNIGLVYLE  599

Query  216  MGNDSEALEKYQESIDIFNKIFTISHQAVAFSLYGIGTVYEFRSEYSKALEKYQESLQTY  275
            +G+ ++ALE  +++++I  K+    H   A     IG VY     Y KALE ++++L   
Sbjct  600  LGDYNKALEYQKQALNILEKVLGKEHLGTARLYSNIGNVYSEIGNYDKALEFHKKALYIR  659

Query  276  KNVYERSEKYQHYDIASCLYKIGLVYKLSGN  306
            + +  +    +H D A     IG VYK  GN
Sbjct  660  EKILGK----EHSDTAGSYNNIGNVYKDIGN  686


 Score = 70.9 bits (172),  Expect = 6e-10, Method: Compositional matrix adjust.
 Identities = 67/255 (26%), Positives = 125/255 (49%), Gaps = 34/255 (13%)

Query  52   HKKSLEMYEKAFGNIFNGEFALSDLFYSVNGMASMYQALGDYDIAIKKYNSVIKIIKDMC  111
            HKK+L++ EK    +++ E    D   S N + + Y  LG+YD A++ +   + I + + 
Sbjct  694  HKKALDIREK----VWDKEH--PDTASSYNNIGNTYNDLGNYDKALECHKHALDICEKVL  747

Query  112  LDNNSDLVYALMGIASISQIKGNYDEALSKYNEALEINEKLYGRNHIETAFVLNRLGMLY  171
               + +   A   I ++    GNYD+AL  Y +ALEI +K++G++H +TA     +G+LY
Sbjct  748  GKEHPNTAMAYNNIGNVYNNLGNYDKALEYYKQALEIRKKVHGKDHPDTASSYYNIGVLY  807

Query  172  HELDDNDKSIDHFNESLKIYREKYPNKLFNIAFTISRLAQSLLKMGND---SEALEKYQE  228
             ++ + D +++++  +L+I  +    +  +   T  +L    L +G++   S+ LEK   
Sbjct  808  KDIGNYDHALEYYMIALEIREKVLGAEHPDTVRTYRKLGHLYLNIGDNNLASQWLEK-AA  866

Query  229  SIDIFNKIFTISHQAVAFSLYGIGTVYEFRSEYSKALEK-YQESLQTYKNVYERSEKYQH  287
            ++   N  F I H      +Y IG          K +EK Y  + + Y    E+ +    
Sbjct  867  TLGDTNAQFYIGH------MYEIG----------KGVEKNYVVAAEWYSKAAEQGD----  906

Query  288  YDIASCLYKIGLVYK  302
               A   Y +GL+Y+
Sbjct  907  ---ARAQYNLGLIYE  918


>ref|XP_002605380.1| hypothetical protein BRAFLDRAFT_74200 [Branchiostoma floridae]
 gb|EEN61390.1| hypothetical protein BRAFLDRAFT_74200 [Branchiostoma floridae]
Length=1999

 Score = 103 bits (256),  Expect = 3e-20, Method: Compositional matrix adjust.
 Identities = 82/361 (23%), Positives = 173/361 (48%), Gaps = 59/361 (16%)

Query  20    KVIETFQKENDECYNLVHIFNKAAIVFHRNGQHKKSLEMYEKAFG---NIFNGEFALSDL  76
             +++ T   ++    ++  +F+  A+V+H+ G  KK++  YE+A      I+        +
Sbjct  1386  QMLRTIYGQSTAHPDIAAVFHNLAMVWHKKGDQKKTISYYEQALQMHRRIYGPNANHCHI  1445

Query  77    FYSVNGMASMYQALGDYDIAIKKYNSVIKIIKDMCLD---NNSDLVYALMGIASISQIKG  133
                + G+ S + A  DY  AI      +++ + +  +   ++ ++  AL  + S+S    
Sbjct  1446  ASQLLGLGSAWNAQHDYQKAISYNEEALQMYRSVYRNQGTSHPNIAIALNDMGSVSLNLK  1505

Query  134   NYDEALSKYNEALEINEKLYGRN--HIETAFVLNRLGMLYHELDDNDKSIDHFNESLKIY  191
             +Y +A+  ++EAL++   +YG++  H++ A     LG  +H   D+DK+I++ +E+L++Y
Sbjct  1506  DYKKAIDYHDEALQMYRSVYGQSTAHVDIATSCKLLGSAWHYQGDHDKAINYLDEALQMY  1565

Query  192   REKY-PN-KLFNIAFTISRLAQSLLKMGNDSEALEKYQESIDIFNKIFT-----------  238
             R  Y P+ +  NIA ++ RL  +    G+  + +  ++E++ ++  I+            
Sbjct  1566  RGIYGPSTEHSNIADSLERLGLAWEGQGHHQKCISYHEEALQMYRTIYVSQSPVHPHIAS  1625

Query  239   ------------------------------------ISHQAVAFSLYGIGTVYEFRSEYS  262
                                                  +H  +A +L  +G+ +  +  + 
Sbjct  1626  SLNSLGSAWGRAGEHRKAISYQEEALLMYSSVYGQGTAHPDIAQTLIDLGSAWHDQGNHG  1685

Query  263   KALEKYQESLQTYKNVYERSEKYQHYDIASCLYKIGLVYKLSGNDNESTTYLNQANQMFE  322
             KAL  Y+E+LQ YKNVY +++ + H  IAS L+++G V+    +D+++ +   QA  MF 
Sbjct  1686  KALGCYEEALQIYKNVYGQNKAHPH--IASLLHQLGSVWYDQNDDSKAISCYEQALHMFR  1743

Query  323   S  323
             S
Sbjct  1744  S  1744


 Score = 99.8 bits (247),  Expect = 4e-19, Method: Compositional matrix adjust.
 Identities = 77/285 (27%), Positives = 146/285 (51%), Gaps = 13/285 (5%)

Query  50    GQHKKSLEMYEKA---FGNIFNGEFALSDLFYSVNGMASMYQALGDYDIAIKKYNSVIKI  106
             G++K++L  YE+    + NI+        + +++  +  +Y  LG++  AI+ ++ V+ +
Sbjct  932   GKYKEALRYYEQGLQMYKNIYGPSAEHYHIAFALENIGGLYSRLGEHMKAIQYHDQVLAM  991

Query  107   IKDMCLDNNS--DLVYALMGIASISQIKGNYDEALSKYNEALEINEKLYGRN--HIETAF  162
              + +   N +  D+  +L  + +     GN+ +A+S + ++L I   LYG N  H   A 
Sbjct  992   ERSIHGLNTAQADIADSLSKLGTCWDSMGNHMKAISYHEQSLTIKRTLYGLNTVHPSIAA  1051

Query  163   VLNRLGMLYHELDDNDKSIDHFNESLKIYREKYPNKLF--NIAFTISRLAQSLLKMGNDS  220
              LN LG  +  L    K +D++ ++LKI +  Y       NIA T++ LA     +G   
Sbjct  1052  SLNNLGAAWSSLGKYKKGLDYYEQALKILKGVYGQNTAHPNIAKTLNNLASVWESLGETK  1111

Query  221   EALEKYQESIDIFNKIF--TISHQAVAFSLYGIGTVYEFRSEYSKALEKYQESLQTYKNV  278
             + L   ++ + +   I+  + +H  +A SL  + T +    +Y +A+  +  +L+  K+V
Sbjct  1112  KTLAYNEQVLTMRKTIYGKSTAHADIAESLSSLATTWHHLGDYKEAVRLHDLALEMRKSV  1171

Query  279   YERSEKYQHYDIASCLYKIGLVYKLSGNDNESTTYLNQANQMFES  323
             Y +S    H DIAS L K+G  +K  G+  ++ TY+NQA QM  +
Sbjct  1172  YGQSTA--HPDIASSLRKLGDSWKHLGDCWKAITYMNQALQMMRT  1214


 Score = 95.1 bits (235),  Expect = 9e-18, Method: Compositional matrix adjust.
 Identities = 68/286 (24%), Positives = 147/286 (51%), Gaps = 14/286 (5%)

Query  50    GQHKKSLEMYEKA---FGNIFNGEFALSDLFYSVNGMASMYQALGDYDIAIKKYNSVIKI  106
             G ++K+L   E+A   F  I+      S    ++  +  +YQ  GD   AI  +   +++
Sbjct  1328  GDYRKALSYCEEALEAFRTIYGQTTPHSHTASALINLGRVYQHHGDLSKAISYHEQALQM  1387

Query  107   IKDMCLDNNS--DLVYALMGIASISQIKGNYDEALSKYNEALEINEKLYGR--NHIETAF  162
             ++ +   + +  D+      +A +   KG+  + +S Y +AL+++ ++YG   NH   A 
Sbjct  1388  LRTIYGQSTAHPDIAAVFHNLAMVWHKKGDQKKTISYYEQALQMHRRIYGPNANHCHIAS  1447

Query  163   VLNRLGMLYHELDDNDKSIDHFNESLKIYREKYPNK---LFNIAFTISRLAQSLLKMGND  219
              L  LG  ++   D  K+I +  E+L++YR  Y N+     NIA  ++ +    L + + 
Sbjct  1448  QLLGLGSAWNAQHDYQKAISYNEEALQMYRSVYRNQGTSHPNIAIALNDMGSVSLNLKDY  1507

Query  220   SEALEKYQESIDIFNKIF--TISHQAVAFSLYGIGTVYEFRSEYSKALEKYQESLQTYKN  277
              +A++ + E++ ++  ++  + +H  +A S   +G+ + ++ ++ KA+    E+LQ Y+ 
Sbjct  1508  KKAIDYHDEALQMYRSVYGQSTAHVDIATSCKLLGSAWHYQGDHDKAINYLDEALQMYRG  1567

Query  278   VYERSEKYQHYDIASCLYKIGLVYKLSGNDNESTTYLNQANQMFES  323
             +Y  S   +H +IA  L ++GL ++  G+  +  +Y  +A QM+ +
Sbjct  1568  IYGPST--EHSNIADSLERLGLAWEGQGHHQKCISYHEEALQMYRT  1611


 Score = 69.3 bits (168),  Expect = 2e-09, Method: Compositional matrix adjust.
 Identities = 63/267 (24%), Positives = 131/267 (49%), Gaps = 17/267 (6%)

Query  45    VFHRNGQHKKSLEMYEKA---FGNIFNGEFALSDLFYSVNGMASMYQALGDYDIAIKKYN  101
              +H  G H K+L  YE+A   + N++    A   +   ++ + S++    D   AI  Y 
Sbjct  1677  AWHDQGNHGKALGCYEEALQIYKNVYGQNKAHPHIASLLHQLGSVWYDQNDDSKAISCYE  1736

Query  102   SVIKIIKDM-CLDN-NSDLVYALMGIASISQIKGNYDEALSKYNEALEINEKLYGRN--H  157
               + + + + C    +SD+   L  +       G+  + +S   EAL++   +  +   +
Sbjct  1737  QALHMFRSVHCKSTAHSDIAKTLHNLGLAWGRLGDDKKGISYQREALQMYRSISDQTTAN  1796

Query  158   IETAFVLNRLGMLYHELDDNDKSIDHFNESLKIYR----EKYPNKLFNIAFTISRLAQSL  213
              E A +LN +G  +  L D+ KS   + ESL+IYR    +  P+   +IA  ++ L ++ 
Sbjct  1797  PEIAVILNNMGSAWSNLWDHQKSAACYEESLEIYRTIHGQSTPHP--DIATKLTDLGEAC  1854

Query  214   LKMGNDSEALEKYQESIDIFNKIFTIS--HQAVAFSLYGIGTVYEFRSEYSKALEKYQES  271
              +M +  +A++  +E++ ++ +IF  S  H+ +A S Y +G  + +  +++KA+  ++ES
Sbjct  1855  RQMHDYDKAIKYSEEALQMWREIFGDSSVHEEIAKSHYNLGAAWFYLEDHAKAISYFEES  1914

Query  272   LQTYKNVYERSEKYQHYDIASCLYKIG  298
             +   + +  +     H  IA+ L  +G
Sbjct  1915  IDMRRTICGQDTADPH--IANTLTVLG  1939


 Score = 61.6 bits (148),  Expect = 8e-07, Method: Compositional matrix adjust.
 Identities = 44/158 (28%), Positives = 76/158 (48%), Gaps = 4/158 (3%)

Query  168  GMLYHELDDNDKSIDHFNESLKIYREKYPNKLFNIAFTISRLAQSLLKMGNDSEALEKYQ  227
            G++Y +L D+ ++I HF E+LK           N   ++  L  +   +G+  +A+   +
Sbjct  839  GIMYMQLKDSRRAISHFEEALKPTSNTAHPTRKNPHVSLEYLGMAYRDLGDYKKAVSFDE  898

Query  228  ESIDIFNKIFTIS--HQAVAFSLYGIGTVYEFRSEYSKALEKYQESLQTYKNVYERSEKY  285
            + + +  +I  +   H   A +L   GT  +   +Y +AL  Y++ LQ YKN+Y  S   
Sbjct  899  KGLQLTRQIHGLPADHPDTASALINFGTSLQHLGKYKEALRYYEQGLQMYKNIYGPSA--  956

Query  286  QHYDIASCLYKIGLVYKLSGNDNESTTYLNQANQMFES  323
            +HY IA  L  IG +Y   G   ++  Y +Q   M  S
Sbjct  957  EHYHIAFALENIGGLYSRLGEHMKAIQYHDQVLAMERS  994


>ref|WP_049769054.1| hypothetical protein [Prevotella ruminicola]
Length=1119

 Score = 102 bits (255),  Expect = 3e-20, Method: Compositional matrix adjust.
 Identities = 75/262 (29%), Positives = 134/262 (51%), Gaps = 10/262 (4%)

Query  52   HKKSLEMYEKAFGNIFNGEFALSDLFYSVNGMASMYQALGDYDIAIKKYNSVIKIIKDMC  111
            HK +LE+ EK  G     E   + + Y+  G+  +Y  LGDY+ A++     + I++ + 
Sbjct  581  HKHALEICEKVLGK----EHPNTAMAYTNIGL--VYLELGDYNKALEYQKQALNILEKVL  634

Query  112  LDNNSDLVYALMGIASISQIKGNYDEALSKYNEALEINEKLYGRNHIETAFVLNRLGMLY  171
               +         I ++    GNYD+AL  + +AL I EK+ G+ H +TA   N +G +Y
Sbjct  635  GKEHLGTARLYSNIGNVYSEIGNYDKALEFHKKALYIREKILGKEHSDTAGSYNNIGNVY  694

Query  172  HELDDNDKSIDHFNESLKIYREKYPNKLFNIAFTISRLAQSLLKMGNDSEALEKYQESID  231
             ++ + D +++   ++L I  + +  +  + A + + +  +   +GN  +ALE ++ ++D
Sbjct  695  KDIGNYDHALEFHKKALDIREKVWDKEHPDTASSYNNIGNTYNDLGNYDKALECHKHALD  754

Query  232  IFNKIFTISHQAVAFSLYGIGTVYEFRSEYSKALEKYQESLQTYKNVYERSEKYQHYDIA  291
            I  K+    H   A +   IG VY     Y KALE Y+++L+  K V+ +     H D A
Sbjct  755  ICEKVLGKEHPNTAMAYNNIGNVYNNLGNYDKALEYYKQALEIRKKVHGKD----HPDTA  810

Query  292  SCLYKIGLVYKLSGNDNESTTY  313
            S  Y IG++YK  GN + +  Y
Sbjct  811  SSYYNIGVLYKDIGNYDHALEY  832


 Score = 91.3 bits (225),  Expect = 1e-16, Method: Compositional matrix adjust.
 Identities = 73/267 (27%), Positives = 130/267 (49%), Gaps = 12/267 (4%)

Query  52   HKKSLEMYEKAFGNIFNGEFALSDLFYSVNGMASMYQALGDYDIAIKKYNSVIKIIKDMC  111
            H + ++M E   G +        D   S N +  +   LG+YD A+K +   + I + + 
Sbjct  413  HNRQIKMCEDFHGKVH------PDTARSYNNIGIVNDCLGNYDKALKYFEQALNIREKIL  466

Query  112  LDNNSDLVYALMGIASISQIKGNYDEALSKYNEALEINEKLYGRNHIETAFVLNRLGMLY  171
               + D V     I  +    GNYD+AL  +  AL+I EK+ G+ H++TA   N +G++Y
Sbjct  467  GKEHPDTVRTYSNIGIVYYDFGNYDKALEYHKHALDIREKVLGKEHLDTADSYNNIGLVY  526

Query  172  HELDDNDKSIDHFNESLKIYREKYPNK-LFNIAFTISRLAQSLLKMGNDSEALEKYQESI  230
             +  + DK+++   ++L I REK   K   +   + + +      +GN  +ALE ++ ++
Sbjct  527  FDFGNYDKALEFHKKALDI-REKVLGKDHLDTTGSYNNIGIGYYHLGNYDKALEYHKHAL  585

Query  231  DIFNKIFTISHQAVAFSLYGIGTVYEFRSEYSKALEKYQESLQTYKNVYERSEKYQHYDI  290
            +I  K+    H   A +   IG VY    +Y+KALE  +++L    N+ E+    +H   
Sbjct  586  EICEKVLGKEHPNTAMAYTNIGLVYLELGDYNKALEYQKQAL----NILEKVLGKEHLGT  641

Query  291  ASCLYKIGLVYKLSGNDNESTTYLNQA  317
            A     IG VY   GN +++  +  +A
Sbjct  642  ARLYSNIGNVYSEIGNYDKALEFHKKA  668


 Score = 88.2 bits (217),  Expect = 1e-15, Method: Compositional matrix adjust.
 Identities = 74/271 (27%), Positives = 135/271 (50%), Gaps = 9/271 (3%)

Query  39   FNKAAIVFHRNGQHKKSLEMYEKAFG---NIFNGEFALSDLFYSVNGMASMYQALGDYDI  95
            +N   IV    G + K+L+ +E+A      I   E   +   YS  G+  +Y   G+YD 
Sbjct  435  YNNIGIVNDCLGNYDKALKYFEQALNIREKILGKEHPDTVRTYSNIGI--VYYDFGNYDK  492

Query  96   AIKKYNSVIKIIKDMCLDNNSDLVYALMGIASISQIKGNYDEALSKYNEALEINEKLYGR  155
            A++ +   + I + +    + D   +   I  +    GNYD+AL  + +AL+I EK+ G+
Sbjct  493  ALEYHKHALDIREKVLGKEHLDTADSYNNIGLVYFDFGNYDKALEFHKKALDIREKVLGK  552

Query  156  NHIETAFVLNRLGMLYHELDDNDKSIDHFNESLKIYREKYPNKLFNIAFTISRLAQSLLK  215
            +H++T    N +G+ Y+ L + DK++++   +L+I  +    +  N A   + +    L+
Sbjct  553  DHLDTTGSYNNIGIGYYHLGNYDKALEYHKHALEICEKVLGKEHPNTAMAYTNIGLVYLE  612

Query  216  MGNDSEALEKYQESIDIFNKIFTISHQAVAFSLYGIGTVYEFRSEYSKALEKYQESLQTY  275
            +G+ ++ALE  +++++I  K+    H   A     IG VY     Y KALE ++++L   
Sbjct  613  LGDYNKALEYQKQALNILEKVLGKEHLGTARLYSNIGNVYSEIGNYDKALEFHKKALYIR  672

Query  276  KNVYERSEKYQHYDIASCLYKIGLVYKLSGN  306
            + +  +    +H D A     IG VYK  GN
Sbjct  673  EKILGK----EHSDTAGSYNNIGNVYKDIGN  699


 Score = 70.9 bits (172),  Expect = 7e-10, Method: Compositional matrix adjust.
 Identities = 67/255 (26%), Positives = 125/255 (49%), Gaps = 34/255 (13%)

Query  52   HKKSLEMYEKAFGNIFNGEFALSDLFYSVNGMASMYQALGDYDIAIKKYNSVIKIIKDMC  111
            HKK+L++ EK    +++ E    D   S N + + Y  LG+YD A++ +   + I + + 
Sbjct  707  HKKALDIREK----VWDKEH--PDTASSYNNIGNTYNDLGNYDKALECHKHALDICEKVL  760

Query  112  LDNNSDLVYALMGIASISQIKGNYDEALSKYNEALEINEKLYGRNHIETAFVLNRLGMLY  171
               + +   A   I ++    GNYD+AL  Y +ALEI +K++G++H +TA     +G+LY
Sbjct  761  GKEHPNTAMAYNNIGNVYNNLGNYDKALEYYKQALEIRKKVHGKDHPDTASSYYNIGVLY  820

Query  172  HELDDNDKSIDHFNESLKIYREKYPNKLFNIAFTISRLAQSLLKMGND---SEALEKYQE  228
             ++ + D +++++  +L+I  +    +  +   T  +L    L +G++   S+ LEK   
Sbjct  821  KDIGNYDHALEYYMIALEIREKVLGAEHPDTVRTYRKLGHLYLNIGDNNLASQWLEK-AA  879

Query  229  SIDIFNKIFTISHQAVAFSLYGIGTVYEFRSEYSKALEK-YQESLQTYKNVYERSEKYQH  287
            ++   N  F I H      +Y IG          K +EK Y  + + Y    E+ +    
Sbjct  880  TLGDTNAQFYIGH------MYEIG----------KGVEKNYVVAAEWYSKAAEQGD----  919

Query  288  YDIASCLYKIGLVYK  302
               A   Y +GL+Y+
Sbjct  920  ---ARAQYNLGLIYE  931


>gb|AKG24363.1| tetratricopeptide repeat family protein [Calothrix sp. 336/3]
Length=899

 Score = 102 bits (255),  Expect = 3e-20, Method: Compositional matrix adjust.
 Identities = 69/238 (29%), Positives = 124/238 (52%), Gaps = 5/238 (2%)

Query  85   SMYQALGDYDIAIKKYNSVIKIIKDMCLDNNSDLVYALMGIASISQIKGNYDEALSKYNE  144
             +YQ  G Y  AI      + I + +    + D+   L  +A + ++ GNYD+A   Y  
Sbjct  57   PLYQQ-GRYSEAIPLAKKALAIREKVLGREHPDVAATLNHVAELYRLMGNYDQAEPLYVR  115

Query  145  ALEINEKLYGRNHIETAFVLNRLGMLYHELDDNDKSIDHFNESLKIYREKYPNKLFNIAF  204
            +L I EK++GR H + A  LN LG+LY    +  K+   F  SL+IY + +  +  ++A 
Sbjct  116  SLTIREKVFGREHPDVATTLNNLGLLYQAQGNYSKARPLFVRSLEIYEKAFGREHSHVAT  175

Query  205  TISRLAQSLLKMGNDSEALEKYQESIDIFNKIFTISHQAVAFSLYGIGTVYEFRSEYSKA  264
            +++ LA      GN SEA   Y +S+ I  K+    H  VAFSL  +  +Y+ + +YSKA
Sbjct  176  SLNNLALLYESQGNYSEAESLYLKSLAILEKVLGREHVHVAFSLNNLAVLYQLQGDYSKA  235

Query  265  LEKYQESLQTYKNVYERSEKYQHYDIASCLYKIGLVYKLSGNDNESTTYLNQANQMFE  322
               +  SL   + V+      +H D+A  +  +  +Y++ GN +++ ++  ++ +++E
Sbjct  236  ESLHLRSLGIREKVF----GSEHPDVALSMNNLAQIYQIQGNYSKAESFQLRSLKIYE  289


 Score = 82.0 bits (201),  Expect = 1e-13, Method: Compositional matrix adjust.
 Identities = 68/226 (30%), Positives = 115/226 (51%), Gaps = 14/226 (6%)

Query  31   ECYNLVHIFNKAAIVFHRNGQHKKSLEMYEKAFGNIFNGEFALSDLFYSVNGMASMYQAL  90
            E Y L+  +++A  ++ R      SL + EK FG          D+  ++N +  +YQA 
Sbjct  98   ELYRLMGNYDQAEPLYVR------SLTIREKVFGREH------PDVATTLNNLGLLYQAQ  145

Query  91   GDYDIAIKKYNSVIKIIKDMCLDNNSDLVYALMGIASISQIKGNYDEALSKYNEALEINE  150
            G+Y  A   +   ++I +      +S +  +L  +A + + +GNY EA S Y ++L I E
Sbjct  146  GNYSKARPLFVRSLEIYEKAFGREHSHVATSLNNLALLYESQGNYSEAESLYLKSLAILE  205

Query  151  KLYGRNHIETAFVLNRLGMLYHELDDNDKSIDHFNESLKIYREKYPNKLFNIAFTISRLA  210
            K+ GR H+  AF LN L +LY    D  K+      SL I  + + ++  ++A +++ LA
Sbjct  206  KVLGREHVHVAFSLNNLAVLYQLQGDYSKAESLHLRSLGIREKVFGSEHPDVALSMNNLA  265

Query  211  QSLLKMGNDSEALEKYQ-ESIDIFNKIFTISHQAVAFSLYGIGTVY  255
            Q     GN S+A E +Q  S+ I+ K+    H+ VA SL  +  +Y
Sbjct  266  QIYQIQGNYSKA-ESFQLRSLKIYEKLLGKEHRDVALSLNNLAGLY  310


 Score = 62.0 bits (149),  Expect = 4e-07, Method: Compositional matrix adjust.
 Identities = 42/137 (31%), Positives = 68/137 (50%), Gaps = 6/137 (4%)

Query  54   KSLEMYEKAFGNIFNGEFALSDLFYSVNGMASMYQALGDYDIAIKKYNSVIKIIKDMCLD  113
            KSL + EK  G           + +S+N +A +YQ  GDY  A   +   + I + +   
Sbjct  199  KSLAILEKVLGREH------VHVAFSLNNLAVLYQLQGDYSKAESLHLRSLGIREKVFGS  252

Query  114  NNSDLVYALMGIASISQIKGNYDEALSKYNEALEINEKLYGRNHIETAFVLNRLGMLYHE  173
             + D+  ++  +A I QI+GNY +A S    +L+I EKL G+ H + A  LN L  LY +
Sbjct  253  EHPDVALSMNNLAQIYQIQGNYSKAESFQLRSLKIYEKLLGKEHRDVALSLNNLAGLYWQ  312

Query  174  LDDNDKSIDHFNESLKI  190
              D +++ D     L +
Sbjct  313  TGDINRTTDFLTRGLTV  329


>ref|WP_052754348.1| hypothetical protein [Calothrix sp. 336/3]
Length=883

 Score = 102 bits (255),  Expect = 3e-20, Method: Compositional matrix adjust.
 Identities = 69/238 (29%), Positives = 124/238 (52%), Gaps = 5/238 (2%)

Query  85   SMYQALGDYDIAIKKYNSVIKIIKDMCLDNNSDLVYALMGIASISQIKGNYDEALSKYNE  144
             +YQ  G Y  AI      + I + +    + D+   L  +A + ++ GNYD+A   Y  
Sbjct  41   PLYQQ-GRYSEAIPLAKKALAIREKVLGREHPDVAATLNHVAELYRLMGNYDQAEPLYVR  99

Query  145  ALEINEKLYGRNHIETAFVLNRLGMLYHELDDNDKSIDHFNESLKIYREKYPNKLFNIAF  204
            +L I EK++GR H + A  LN LG+LY    +  K+   F  SL+IY + +  +  ++A 
Sbjct  100  SLTIREKVFGREHPDVATTLNNLGLLYQAQGNYSKARPLFVRSLEIYEKAFGREHSHVAT  159

Query  205  TISRLAQSLLKMGNDSEALEKYQESIDIFNKIFTISHQAVAFSLYGIGTVYEFRSEYSKA  264
            +++ LA      GN SEA   Y +S+ I  K+    H  VAFSL  +  +Y+ + +YSKA
Sbjct  160  SLNNLALLYESQGNYSEAESLYLKSLAILEKVLGREHVHVAFSLNNLAVLYQLQGDYSKA  219

Query  265  LEKYQESLQTYKNVYERSEKYQHYDIASCLYKIGLVYKLSGNDNESTTYLNQANQMFE  322
               +  SL   + V+      +H D+A  +  +  +Y++ GN +++ ++  ++ +++E
Sbjct  220  ESLHLRSLGIREKVF----GSEHPDVALSMNNLAQIYQIQGNYSKAESFQLRSLKIYE  273


 Score = 82.0 bits (201),  Expect = 1e-13, Method: Compositional matrix adjust.
 Identities = 68/226 (30%), Positives = 115/226 (51%), Gaps = 14/226 (6%)

Query  31   ECYNLVHIFNKAAIVFHRNGQHKKSLEMYEKAFGNIFNGEFALSDLFYSVNGMASMYQAL  90
            E Y L+  +++A  ++ R      SL + EK FG          D+  ++N +  +YQA 
Sbjct  82   ELYRLMGNYDQAEPLYVR------SLTIREKVFGREH------PDVATTLNNLGLLYQAQ  129

Query  91   GDYDIAIKKYNSVIKIIKDMCLDNNSDLVYALMGIASISQIKGNYDEALSKYNEALEINE  150
            G+Y  A   +   ++I +      +S +  +L  +A + + +GNY EA S Y ++L I E
Sbjct  130  GNYSKARPLFVRSLEIYEKAFGREHSHVATSLNNLALLYESQGNYSEAESLYLKSLAILE  189

Query  151  KLYGRNHIETAFVLNRLGMLYHELDDNDKSIDHFNESLKIYREKYPNKLFNIAFTISRLA  210
            K+ GR H+  AF LN L +LY    D  K+      SL I  + + ++  ++A +++ LA
Sbjct  190  KVLGREHVHVAFSLNNLAVLYQLQGDYSKAESLHLRSLGIREKVFGSEHPDVALSMNNLA  249

Query  211  QSLLKMGNDSEALEKYQ-ESIDIFNKIFTISHQAVAFSLYGIGTVY  255
            Q     GN S+A E +Q  S+ I+ K+    H+ VA SL  +  +Y
Sbjct  250  QIYQIQGNYSKA-ESFQLRSLKIYEKLLGKEHRDVALSLNNLAGLY  294


 Score = 62.4 bits (150),  Expect = 4e-07, Method: Compositional matrix adjust.
 Identities = 42/137 (31%), Positives = 68/137 (50%), Gaps = 6/137 (4%)

Query  54   KSLEMYEKAFGNIFNGEFALSDLFYSVNGMASMYQALGDYDIAIKKYNSVIKIIKDMCLD  113
            KSL + EK  G           + +S+N +A +YQ  GDY  A   +   + I + +   
Sbjct  183  KSLAILEKVLGREH------VHVAFSLNNLAVLYQLQGDYSKAESLHLRSLGIREKVFGS  236

Query  114  NNSDLVYALMGIASISQIKGNYDEALSKYNEALEINEKLYGRNHIETAFVLNRLGMLYHE  173
             + D+  ++  +A I QI+GNY +A S    +L+I EKL G+ H + A  LN L  LY +
Sbjct  237  EHPDVALSMNNLAQIYQIQGNYSKAESFQLRSLKIYEKLLGKEHRDVALSLNNLAGLYWQ  296

Query  174  LDDNDKSIDHFNESLKI  190
              D +++ D     L +
Sbjct  297  TGDINRTTDFLTRGLTV  313


>ref|XP_002603940.1| hypothetical protein BRAFLDRAFT_102379 [Branchiostoma floridae]
 gb|EEN59951.1| hypothetical protein BRAFLDRAFT_102379 [Branchiostoma floridae]
Length=1443

 Score = 102 bits (255),  Expect = 3e-20, Method: Compositional matrix adjust.
 Identities = 77/329 (23%), Positives = 158/329 (48%), Gaps = 57/329 (17%)

Query  50    GQHKKSLEMYEKAF---GNIFNGEFALSDLFYSVNGMASMYQALGDYDIAIKKYNSVIKI  106
             G H+K++  +E+A     +++      +D+  S+N +A+ ++ LGDY  AI       ++
Sbjct  1046  GDHRKAISYHEQALEMCRSVYGESKPHTDIARSLNNLAAAWRHLGDYRKAISYLEQAQQM  1105

Query  107   IKDM-CLDN-NSDLVYALMGIASISQIKGNYDEALSKYNEALEINEKLYGRN--HIETAF  162
              + +  LD  +SD   AL    S+    G+Y +A+S Y +AL++   +YG+   H + A 
Sbjct  1106  YRSIHGLDTTHSDFATALTNTGSVLSALGDYRKAISCYEQALQMRRSIYGQETAHPDIAM  1165

Query  163   VLNRLGMLYHELDDNDKSIDHFNESLKIYREKYPNKLF--NIAFTISRLAQSLLKMGNDS  220
              LN LG+ +H+L D+ ++I +  E+L++ R  Y       +IA +++ +  +L K+G+  
Sbjct  1166  SLNNLGVAFHKLSDHRRAITYHEEALQMRRSIYGETTAHPDIAQSLNNVGSALEKLGDYV  1225

Query  221   EALEKYQESIDIFNKIF-------------------------------------------  237
             +A++ Y++++ ++  ++                                           
Sbjct  1226  KAIDYYEQALQMYRSVYGENTPHPDIANELNNLGTAWHNLTDETKSIRYFEEALQMYRAI  1285

Query  238   ---TISHQAVAFSLYGIGTVYEFRSEYSKALEKYQESLQTYKNVYERSEKYQHYDIASCL  294
                +I+   +A +LY +G+ ++   +  KA   Y+E+LQ Y++++ ++    H  IA  L
Sbjct  1286  YDQSIARPDIAATLYNLGSAWDSMGQLEKASSYYEEALQMYRSIHGQNIALPH--IALLL  1343

Query  295   YKIGLVYKLSGNDNESTTYLNQANQMFES  323
               +G     SG    + ++L +A QMF S
Sbjct  1344  VSLGSALVNSGQSKSAISHLEEALQMFRS  1372


 Score = 99.0 bits (245),  Expect = 5e-19, Method: Compositional matrix adjust.
 Identities = 73/296 (25%), Positives = 153/296 (52%), Gaps = 13/296 (4%)

Query  39    FNKAAIVFHRNGQHKKSLEMYEKA---FGNIFNGEFALSDLFYSVNGMASMYQALGDYDI  95
             FN       + G ++KSL   E+A   + +I+    A  D+  S+N +   + +LGD+  
Sbjct  991   FNNLGASLRQQGDYRKSLRYDEQALQMYRSIYGQNTAHPDIATSLNNLGETWDSLGDHRK  1050

Query  96    AIKKYNSVIKIIKDMCLDN--NSDLVYALMGIASISQIKGNYDEALSKYNEALEINEKLY  153
             AI  +   +++ + +  ++  ++D+  +L  +A+  +  G+Y +A+S   +A ++   ++
Sbjct  1051  AISYHEQALEMCRSVYGESKPHTDIARSLNNLAAAWRHLGDYRKAISYLEQAQQMYRSIH  1110

Query  154   G--RNHIETAFVLNRLGMLYHELDDNDKSIDHFNESLKIYREKYPNKLF--NIAFTISRL  209
             G    H + A  L   G +   L D  K+I  + ++L++ R  Y  +    +IA +++ L
Sbjct  1111  GLDTTHSDFATALTNTGSVLSALGDYRKAISCYEQALQMRRSIYGQETAHPDIAMSLNNL  1170

Query  210   AQSLLKMGNDSEALEKYQESIDIFNKIF--TISHQAVAFSLYGIGTVYEFRSEYSKALEK  267
               +  K+ +   A+  ++E++ +   I+  T +H  +A SL  +G+  E   +Y KA++ 
Sbjct  1171  GVAFHKLSDHRRAITYHEEALQMRRSIYGETTAHPDIAQSLNNVGSALEKLGDYVKAIDY  1230

Query  268   YQESLQTYKNVYERSEKYQHYDIASCLYKIGLVYKLSGNDNESTTYLNQANQMFES  323
             Y+++LQ Y++VY   E   H DIA+ L  +G  +    ++ +S  Y  +A QM+ +
Sbjct  1231  YEQALQMYRSVY--GENTPHPDIANELNNLGTAWHNLTDETKSIRYFEEALQMYRA  1284


 Score = 75.9 bits (185),  Expect = 1e-11, Method: Compositional matrix adjust.
 Identities = 64/294 (22%), Positives = 136/294 (46%), Gaps = 48/294 (16%)

Query  36    VHIFNKAAIVFHRNGQHKKSLEMYEKAFGNIFNGEFALSDLFYSVNGMASMYQALGDYDI  95
             + IF+     +HR GQ++ S+  +E A                       MY  LG    
Sbjct  813   IDIFDMLGPAYHRVGQYQMSVGCHELAL---------------------DMYGKLGQG--  849

Query  96    AIKKYNSVIKIIKDMCLDNNSDLVYALMGIASISQIKGNYDEALSKYNEALEINEKLYGR  155
               +++ ++ ++  +M +       +AL          GNY +A+S Y +AL++   +YG+
Sbjct  850   --REHPNIARVYNNMGMT-----WFAL----------GNYKKAISHYEQALQMFRTIYGQ  892

Query  156   N--HIETAFVLNRLGMLYHELDDNDKSIDHFNESLKIYREKYPNKLF--NIAFTISRLAQ  211
                H   A +LN +G  +  L D  K++ +F  + ++ R  +       +IA +++ L  
Sbjct  893   TTAHAYIAGLLNNMGGAWSHLGDYRKALSYFEVAFQMLRSVHGQSTVHTDIATSLNNLGG  952

Query  212   SLLKMGNDSEALEKYQESIDIFNKIF--TISHQAVAFSLYGIGTVYEFRSEYSKALEKYQ  269
             +   +G+  +A   +++++ ++  ++    +H  +A S   +G     + +Y K+L   +
Sbjct  953   AWHHLGDYRKATSYHEQALQMYRSVYGHNTAHPTIAKSFNNLGASLRQQGDYRKSLRYDE  1012

Query  270   ESLQTYKNVYERSEKYQHYDIASCLYKIGLVYKLSGNDNESTTYLNQANQMFES  323
             ++LQ Y+++Y   +   H DIA+ L  +G  +   G+  ++ +Y  QA +M  S
Sbjct  1013  QALQMYRSIY--GQNTAHPDIATSLNNLGETWDSLGDHRKAISYHEQALEMCRS  1064


>ref|XP_002591377.1| hypothetical protein BRAFLDRAFT_86884 [Branchiostoma floridae]
 gb|EEN47388.1| hypothetical protein BRAFLDRAFT_86884 [Branchiostoma floridae]
Length=1335

 Score = 102 bits (255),  Expect = 3e-20, Method: Compositional matrix adjust.
 Identities = 71/297 (24%), Positives = 153/297 (52%), Gaps = 11/297 (4%)

Query  36    VHIFNKAAIVFHRNGQHKKSLEMYEKAFG---NIFNGEFALSDLFYSVNGMASMYQALGD  92
             +++F++  +V++  G   K++   E+A      I+    A  D+  S++ +A ++   GD
Sbjct  788   LNLFSRLGLVWYIVGNFHKAINYTEQALQMCRCIYGPTTAHPDIARSLSNLAKVWSGQGD  847

Query  93    YDIAIKKYNSVIKIIKDMCLDN--NSDLVYALMGIASISQIKGNYDEALSKYNEALEINE  150
             Y   I+     +++ + +   +  ++ +   L  +A       ++ +A+S Y +AL++  
Sbjct  848   YRKGIRYCEQALQMYRSIYGKSTEHAKIAVTLSHMAQAWHKLSDHRKAISYYEQALQMYR  907

Query  151   KLYGRN--HIETAFVLNRLGMLYHELDDNDKSIDHFNESLKIYREKYPNKLFN--IAFTI  206
              +YG++  H   A  LN +G++  +L D  K+I  + ++L++ R  Y        IA T+
Sbjct  908   SIYGQSTAHPLIATSLNNMGLVLCDLGDYRKAISFYEQALQMERSVYGQGTAQPFIASTL  967

Query  207   SRLAQSLLKMGNDSEALEKYQESIDIFNKIFTISHQAVAFSLYGIGTVYEFRSEYSKALE  266
             + L  + L +G   +A+  +Q+++ +   I+  +H A+A SL  +G+ +     Y KA+ 
Sbjct  968   NNLGAAWLHLGEHRKAISYHQQALQMCRSIYGTTHPAIATSLSNLGSAWTDLGHYKKAIS  1027

Query  267   KYQESLQTYKNVYERSEKYQHYDIASCLYKIGLVYKLSGNDNESTTYLNQANQMFES  323
              Y++ LQT +++Y ++    H D+A+ L  IG  ++  G+  ++  +  QA QM  S
Sbjct  1028  YYEQGLQTRRSIYGQTTA--HPDLANSLINIGTAWRNLGDYRKAINFYEQALQMNRS  1082


 Score = 93.2 bits (230),  Expect = 4e-17, Method: Compositional matrix adjust.
 Identities = 74/295 (25%), Positives = 142/295 (48%), Gaps = 21/295 (7%)

Query  43    AIVFHRNGQHKKSLEMYEKA---FGNIFNGEFALSDLFYSVNGMASMYQALGDYDIAIKK  99
             A  +H+   H+K++  YE+A   + +I+    A   +  S+N M  +   LGDY  AI  
Sbjct  883   AQAWHKLSDHRKAISYYEQALQMYRSIYGQSTAHPLIATSLNNMGLVLCDLGDYRKAISF  942

Query  100   YNSVIKIIKDMCLDNNSDLVYA--LMGIASISQIKGNYDEALSKYNEALEINEKLYGRNH  157
             Y   +++ + +     +    A  L  + +     G + +A+S + +AL++   +YG  H
Sbjct  943   YEQALQMERSVYGQGTAQPFIASTLNNLGAAWLHLGEHRKAISYHQQALQMCRSIYGTTH  1002

Query  158   IETAFVLNRLGMLYHELDDNDKSIDHFNESLKIYREKYPNKLFNIAFTISRLAQSLLKMG  217
                A  L+ LG  + +L    K+I ++ + L+  R  Y     +       LA SL+ +G
Sbjct  1003  PAIATSLSNLGSAWTDLGHYKKAISYYEQGLQTRRSIYGQTTAH-----PDLANSLINIG  1057

Query  218   NDSEALEKYQESIDIFNKIFTI---------SHQAVAFSLYGIGTVYEFRSEYSKALEKY  268
                  L  Y+++I+ + +   +         +H  +A SL  +G+ +    +Y KA+  +
Sbjct  1058  TAWRNLGDYRKAINFYEQALQMNRSIYGQGTAHLHIASSLNNLGSAWSDLGDYRKAISYH  1117

Query  269   QESLQTYKNVYERSEKYQHYDIASCLYKIGLVYKLSGNDNESTTYLNQANQMFES  323
             +++LQ  + +Y +S    H DIA+ L  +G+ +    +  +S +YL QA QMF+S
Sbjct  1118  EQALQLKRIIYGQSTV--HADIANSLNNLGVAWLKVSDHRKSVSYLEQALQMFKS  1170


 Score = 51.6 bits (122),  Expect = 0.001, Method: Compositional matrix adjust.
 Identities = 42/158 (27%), Positives = 81/158 (51%), Gaps = 8/158 (5%)

Query  168  GMLYHELDDNDKSIDHFNESLKIYREKYPNKLFNIAFTISRLAQSLLKMGNDSEALEKYQ  227
            G+LY+E      +I ++NE+LK   +    KL N+    SRL      +GN  +A+   +
Sbjct  757  GVLYNEFCKYKLAISYYNEALKETGQSDHVKL-NL---FSRLGLVWYIVGNFHKAINYTE  812

Query  228  ESIDIFNKIF--TISHQAVAFSLYGIGTVYEFRSEYSKALEKYQESLQTYKNVYERSEKY  285
            +++ +   I+  T +H  +A SL  +  V+  + +Y K +   +++LQ Y+++Y +S   
Sbjct  813  QALQMCRCIYGPTTAHPDIARSLSNLAKVWSGQGDYRKGIRYCEQALQMYRSIYGKST--  870

Query  286  QHYDIASCLYKIGLVYKLSGNDNESTTYLNQANQMFES  323
            +H  IA  L  +   +    +  ++ +Y  QA QM+ S
Sbjct  871  EHAKIAVTLSHMAQAWHKLSDHRKAISYYEQALQMYRS  908


>ref|XP_002109089.1| hypothetical protein TRIADDRAFT_52761 [Trichoplax adhaerens]
 gb|EDV29887.1| hypothetical protein TRIADDRAFT_52761 [Trichoplax adhaerens]
Length=918

 Score = 102 bits (253),  Expect = 4e-20, Method: Compositional matrix adjust.
 Identities = 79/284 (28%), Positives = 138/284 (49%), Gaps = 5/284 (2%)

Query  35   LVHIFNKAAIVFHRNGQHKKSLEMYEKAFG-NIFNGEFALSDLFYSVNGMASMYQALGDY  93
            + + +N  A V+   G++  +L MY K+   N+         +  + N +  +Y   G Y
Sbjct  475  IANTYNNIASVYDNQGKYDDALLMYNKSLKINLTQLGDNHPSITTTYNNIGLVYDHQGKY  534

Query  94   DIAIKKYNSVIKIIKDMCLDNNSDLVYALMGIASISQIKGNYDEALSKYNEALEINEKLY  153
            D A+  YN  +KI +    DN+  +      IAS+  I+G YD+ALS YN++L+I+    
Sbjct  535  DDALSMYNKSLKIRQTQLGDNHPSIADTYHNIASVYDIQGKYDDALSMYNKSLKIDLTQL  594

Query  154  GRNHIETAFVLNRLGMLYHELDDNDKSIDHFNESLKIYREKYPNKLFNIAFTISRLAQSL  213
            G NH   A   N +  +Y+     D ++  +N+SLKI   +  +   +IA T   +A   
Sbjct  595  GDNHPSIADTYNNIASVYNHQGKYDDALSMYNKSLKINLTQLGDNHPSIATTYHNIANVY  654

Query  214  LKMGNDSEALEKYQESIDIFNKIFTISHQAVAFSLYGIGTVYEFRSEYSKALEKYQESLQ  273
               G   +AL  Y +S+ I       +H ++A +   IG VY  +S++++A+  Y++SL+
Sbjct  655  HHQGKYDDALSMYNKSLKIKLTQLGDNHPSIAITYCNIGHVYSDQSKHTEAISMYKQSLK  714

Query  274  TYKNVYERSEKYQHYDIASCLYKIGLVYKLSGNDNESTTYLNQA  317
               +V  R+    H D+A     +G VY   G   E+ +   Q+
Sbjct  715  IQLSVLGRN----HPDVAKSYSGLGNVYLAEGKHEEAISMYEQS  754


 Score = 94.4 bits (233),  Expect = 1e-17, Method: Compositional matrix adjust.
 Identities = 78/279 (28%), Positives = 136/279 (49%), Gaps = 11/279 (4%)

Query  43   AIVFHRNGQHKKSLEMYEKAF----GNIFNGEFALSDLFYSVNGMASMYQALGDYDIAIK  98
             +V+   G+  ++L+ Y K+       + N + +++ L+   N +   YQ LG YD A+ 
Sbjct  147  GLVYQNQGKRDEALKEYNKSLRIKLKILENNDPSMAVLY---NSIGQAYQDLGKYDDALS  203

Query  99   KYNSVIKIIKDMCLDNNSDLVYALMGIASISQIKGNYDEALSKYNEALEINEKLYGRNHI  158
             YN  +KI      DN+  +      IAS+   +G YD+ALS YN++L+I+    G NH 
Sbjct  204  MYNKSLKINLTQLGDNHPSIADTYHNIASVYDDQGKYDDALSMYNKSLKIDLTQLGDNHP  263

Query  159  ETAFVLNRLGMLYHELDDNDKSIDHFNESLKIYREKYPNKLFNIAFTISRLAQSLLKMGN  218
              A   N +  +Y      D ++  +N+SLKI   +  +   +IA T   +A      G 
Sbjct  264  SIADTYNNIANVYDNQGKYDDALSMYNKSLKIKLIQLGDNHPSIANTYHNIASVYYHQGK  323

Query  219  DSEALEKYQESIDIFNKIFTISHQAVAFSLYGIGTVYEFRSEYSKALEKYQESLQTYKNV  278
              +AL  Y +S+ I       +H ++A + + IG VY+ + +Y  AL  Y +SL+    +
Sbjct  324  YDDALSMYNKSLKIDLTQLGDNHPSIADTYHNIGNVYKDQGKYDDALSMYNKSLKI--KL  381

Query  279  YERSEKYQHYDIASCLYKIGLVYKLSGNDNESTTYLNQA  317
             +  +   H  IA   + IGLVY   G  +++ +  N++
Sbjct  382  TQLGD--NHPSIADTYHNIGLVYDDQGKYDDALSMYNKS  418


 Score = 93.2 bits (230),  Expect = 3e-17, Method: Compositional matrix adjust.
 Identities = 73/292 (25%), Positives = 140/292 (48%), Gaps = 11/292 (4%)

Query  30   DECYNLVHIFNKAAIVFHRNGQHKKSLEMYEKAF----GNIFNGEFALSDLFYSVNGMAS  85
            D   ++ + ++  A V++  G++  +L MY K+       + +   +++D ++++    +
Sbjct  302  DNHPSIANTYHNIASVYYHQGKYDDALSMYNKSLKIDLTQLGDNHPSIADTYHNI---GN  358

Query  86   MYQALGDYDIAIKKYNSVIKIIKDMCLDNNSDLVYALMGIASISQIKGNYDEALSKYNEA  145
            +Y+  G YD A+  YN  +KI      DN+  +      I  +   +G YD+ALS YN++
Sbjct  359  VYKDQGKYDDALSMYNKSLKIKLTQLGDNHPSIADTYHNIGLVYDDQGKYDDALSMYNKS  418

Query  146  LEINEKLYGRNHIETAFVLNRLGMLYHELDDNDKSIDHFNESLKIYREKYPNKLFNIAFT  205
            L+I     G NH   A   + +G +Y+     D ++  FN+SLK+   +  N   +IA T
Sbjct  419  LKIKLTQLGDNHPSIATTYHNIGRVYNRQGKYDDALSMFNKSLKMKLTQLGNNHPSIANT  478

Query  206  ISRLAQSLLKMGNDSEALEKYQESIDIFNKIFTISHQAVAFSLYGIGTVYEFRSEYSKAL  265
             + +A      G   +AL  Y +S+ I       +H ++  +   IG VY+ + +Y  AL
Sbjct  479  YNNIASVYDNQGKYDDALLMYNKSLKINLTQLGDNHPSITTTYNNIGLVYDHQGKYDDAL  538

Query  266  EKYQESLQTYKNVYERSEKYQHYDIASCLYKIGLVYKLSGNDNESTTYLNQA  317
              Y +SL+    + +      H  IA   + I  VY + G  +++ +  N++
Sbjct  539  SMYNKSLK----IRQTQLGDNHPSIADTYHNIASVYDIQGKYDDALSMYNKS  586


 Score = 88.2 bits (217),  Expect = 1e-15, Method: Compositional matrix adjust.
 Identities = 82/309 (27%), Positives = 143/309 (46%), Gaps = 26/309 (8%)

Query  30   DECYNLVHIFNKAAIVFHRNGQHKKSLEMYEKAF----GNIFNGEFALSDLFYSVNGMAS  85
            D   ++   ++  A V+   G++  +L MY K+       + +   +++D +   N +A+
Sbjct  218  DNHPSIADTYHNIASVYDDQGKYDDALSMYNKSLKIDLTQLGDNHPSIADTY---NNIAN  274

Query  86   MYQALGDYDIAIKKYNSVIKIIKDMCLDNNSDLVYALMGIASISQIKGNYDEALSKYNEA  145
            +Y   G YD A+  YN  +KI      DN+  +      IAS+   +G YD+ALS YN++
Sbjct  275  VYDNQGKYDDALSMYNKSLKIKLIQLGDNHPSIANTYHNIASVYYHQGKYDDALSMYNKS  334

Query  146  LEINEKLYGRNHIETAFVLNRLGMLYHELDDNDKSIDHFNESLKIYREKYPNKLFNIAFT  205
            L+I+    G NH   A   + +G +Y +    D ++  +N+SLKI   +  +   +IA T
Sbjct  335  LKIDLTQLGDNHPSIADTYHNIGNVYKDQGKYDDALSMYNKSLKIKLTQLGDNHPSIADT  394

Query  206  ISRLAQSLLKMGNDSEALEKYQESIDIFNKIFTISHQAVAFSLYGIGTVYEFRSEYSKAL  265
               +       G   +AL  Y +S+ I       +H ++A + + IG VY  + +Y  AL
Sbjct  395  YHNIGLVYDDQGKYDDALSMYNKSLKIKLTQLGDNHPSIATTYHNIGRVYNRQGKYDDAL  454

Query  266  EKYQESLQ---------------TYKNVYERSEKYQHYDIASCLYKIGLVYKLS--GNDN  308
              + +SL+               TY N+    +    YD A  +Y   L   L+  G+++
Sbjct  455  SMFNKSLKMKLTQLGNNHPSIANTYNNIASVYDNQGKYDDALLMYNKSLKINLTQLGDNH  514

Query  309  ES--TTYLN  315
             S  TTY N
Sbjct  515  PSITTTYNN  523


 Score = 85.1 bits (209),  Expect = 1e-14, Method: Compositional matrix adjust.
 Identities = 68/261 (26%), Positives = 123/261 (47%), Gaps = 8/261 (3%)

Query  17   MIEKVIETFQKE-NDECYNLVHIFNKAAIVFHRNGQHKKSLEMYEKAF----GNIFNGEF  71
            M  K ++  Q +  D   ++   ++  A V+   G++  +L MY K+       + +   
Sbjct  540  MYNKSLKIRQTQLGDNHPSIADTYHNIASVYDIQGKYDDALSMYNKSLKIDLTQLGDNHP  599

Query  72   ALSDLFYSVNGMASMYQALGDYDIAIKKYNSVIKIIKDMCLDNNSDLVYALMGIASISQI  131
            +++D +   N +AS+Y   G YD A+  YN  +KI      DN+  +      IA++   
Sbjct  600  SIADTY---NNIASVYNHQGKYDDALSMYNKSLKINLTQLGDNHPSIATTYHNIANVYHH  656

Query  132  KGNYDEALSKYNEALEINEKLYGRNHIETAFVLNRLGMLYHELDDNDKSIDHFNESLKIY  191
            +G YD+ALS YN++L+I     G NH   A     +G +Y +   + ++I  + +SLKI 
Sbjct  657  QGKYDDALSMYNKSLKIKLTQLGDNHPSIAITYCNIGHVYSDQSKHTEAISMYKQSLKIQ  716

Query  192  REKYPNKLFNIAFTISRLAQSLLKMGNDSEALEKYQESIDIFNKIFTISHQAVAFSLYGI  251
                     ++A + S L    L  G   EA+  Y++S +I   +   +H  VA S   +
Sbjct  717  LSVLGRNHPDVAKSYSGLGNVYLAEGKHEEAISMYEQSYNILLSVLGHNHPDVAKSYNNL  776

Query  252  GTVYEFRSEYSKALEKYQESL  272
              VY+   +  +A+   ++SL
Sbjct  777  RNVYQAEGKREEAISTNKKSL  797


>ref|XP_002118790.1| hypothetical protein TRIADDRAFT_62798 [Trichoplax adhaerens]
 gb|EDV18723.1| hypothetical protein TRIADDRAFT_62798, partial [Trichoplax adhaerens]
Length=690

 Score = 101 bits (252),  Expect = 5e-20, Method: Compositional matrix adjust.
 Identities = 84/280 (30%), Positives = 135/280 (48%), Gaps = 11/280 (4%)

Query  30   DECYNLVHIFNKAAIVFHRNGQHKKSLEMYEKAFGNIFNGEFALSDLFYSV----NGMAS  85
            D   ++   +N    V+   G++  +L MY K+  NI   +  L D   S+    N +AS
Sbjct  393  DNHPSIATTYNNIGQVYQDLGKYDDALSMYNKSL-NIR--QTQLGDNHPSIATTYNNIAS  449

Query  86   MYQALGDYDIAIKKYNSVIKIIKDMCLDNNSDLVYALMGIASISQIKGNYDEALSKYNEA  145
            +Y   G YD A+  YN  +KI      DN+  +      IAS+   +G YD+ALS YN++
Sbjct  450  VYDRQGKYDDALSMYNKSLKIALTQLGDNHPSIANTYNNIASVYNHQGKYDDALSMYNKS  509

Query  146  LEINEKLYGRNHIETAFVLNRLGMLYHELDDNDKSIDHFNESLKIYREKYPNKLFNIAFT  205
            L I +   G NH+  A   + +G +Y++    D ++  +N+SLKI   +  +   +IA T
Sbjct  510  LNIRQTQLGDNHLSVATTYDNIGRVYNDQGKYDDALLMYNKSLKINITQLGDNHPSIATT  569

Query  206  ISRLAQSLLKMGNDSEALEKYQESIDIFNKIFTISHQAVAFSLYGIGTVYEFRSEYSKAL  265
             + +A      G   +AL  Y +S+ I       +H +VA +   IG VY  + +Y  AL
Sbjct  570  YNNIASVYNHQGKYDDALSMYNKSLKINLTQLEDNHPSVATTYDNIGRVYNDQGKYDDAL  629

Query  266  EKYQESLQTYKNVYERSEKYQHYDIASCLYKIGLVYKLSG  305
              Y +SL+   N+ +  +   H  IA+    IG VY   G
Sbjct  630  SMYNKSLKI--NLIQLGDN--HPSIATTYDNIGRVYNHQG  665


 Score = 97.1 bits (240),  Expect = 1e-18, Method: Compositional matrix adjust.
 Identities = 71/248 (29%), Positives = 122/248 (49%), Gaps = 7/248 (3%)

Query  30   DECYNLVHIFNKAAIVFHRNGQHKKSLEMYEKAFGNIFNGEFALSDLFYSV----NGMAS  85
            D   ++   +N    V +  G++  +L MY K+   I N    L D   S+    + +AS
Sbjct  225  DNHPSIATTYNNIGRVCNDQGKYNDALSMYNKSL--IIN-LTQLGDNHPSIATTYDNIAS  281

Query  86   MYQALGDYDIAIKKYNSVIKIIKDMCLDNNSDLVYALMGIASISQIKGNYDEALSKYNEA  145
            +Y   G YD A+  YN  +KI      DN+  +      +  +   +G YD+ALS YN++
Sbjct  282  IYNHQGRYDDALSMYNKSLKINLTQLGDNHPSIATTYNNVGRVYNDQGKYDDALSMYNKS  341

Query  146  LEINEKLYGRNHIETAFVLNRLGMLYHELDDNDKSIDHFNESLKIYREKYPNKLFNIAFT  205
            L+IN    G NH   A   N +G +Y++    D ++  +N+SLKI   +  +   +IA T
Sbjct  342  LKINLTQLGDNHPSIATTYNNIGRVYNDQGKYDDALSMYNKSLKIDLTQLGDNHPSIATT  401

Query  206  ISRLAQSLLKMGNDSEALEKYQESIDIFNKIFTISHQAVAFSLYGIGTVYEFRSEYSKAL  265
             + + Q    +G   +AL  Y +S++I       +H ++A +   I +VY+ + +Y  AL
Sbjct  402  YNNIGQVYQDLGKYDDALSMYNKSLNIRQTQLGDNHPSIATTYNNIASVYDRQGKYDDAL  461

Query  266  EKYQESLQ  273
              Y +SL+
Sbjct  462  SMYNKSLK  469


 Score = 90.5 bits (223),  Expect = 2e-16, Method: Compositional matrix adjust.
 Identities = 78/280 (28%), Positives = 130/280 (46%), Gaps = 11/280 (4%)

Query  30   DECYNLVHIFNKAAIVFHRNGQHKKSLEMYEKAFGNIFNGEFALSDLFYSV----NGMAS  85
            D   ++   ++    V++  G++  +L MY K+  NI   +  L D   S+    N +AS
Sbjct  99   DNHPSIATTYDNIGRVYNHQGKYDDALSMYNKSL-NIR--QIQLGDNHPSIAITYNNIAS  155

Query  86   MYQALGDYDIAIKKYNSVIKIIKDMCLDNNSDLVYALMGIASISQIKGNYDEALSKYNEA  145
            +Y   G YD A+  YN  +KI      DN+  +      I  +   +G YD+ALS YN++
Sbjct  156  VYYRQGKYDDALSMYNKSLKINLTQLGDNHPSIATTYNNIGRVYNRQGKYDDALSMYNKS  215

Query  146  LEINEKLYGRNHIETAFVLNRLGMLYHELDDNDKSIDHFNESLKIYREKYPNKLFNIAFT  205
            L IN    G NH   A   N +G + ++    + ++  +N+SL I   +  +   +IA T
Sbjct  216  LNINLTQLGDNHPSIATTYNNIGRVCNDQGKYNDALSMYNKSLIINLTQLGDNHPSIATT  275

Query  206  ISRLAQSLLKMGNDSEALEKYQESIDIFNKIFTISHQAVAFSLYGIGTVYEFRSEYSKAL  265
               +A      G   +AL  Y +S+ I       +H ++A +   +G VY  + +Y  AL
Sbjct  276  YDNIASIYNHQGRYDDALSMYNKSLKINLTQLGDNHPSIATTYNNVGRVYNDQGKYDDAL  335

Query  266  EKYQESLQTYKNVYERSEKYQHYDIASCLYKIGLVYKLSG  305
              Y +SL+   N+ +  +   H  IA+    IG VY   G
Sbjct  336  SMYNKSLKI--NLTQLGDN--HPSIATTYNNIGRVYNDQG  371


 Score = 88.6 bits (218),  Expect = 7e-16, Method: Compositional matrix adjust.
 Identities = 71/277 (26%), Positives = 129/277 (47%), Gaps = 5/277 (2%)

Query  30   DECYNLVHIFNKAAIVFHRNGQHKKSLEMYEKAFG-NIFNGEFALSDLFYSVNGMASMYQ  88
            D   ++   ++    V++  G++  +L MY K+   N+         +  + + +  +Y 
Sbjct  57   DNHPSVATTYDNIGRVYNDQGKYDDALSMYNKSLKINLIQLGDNHPSIATTYDNIGRVYN  116

Query  89   ALGDYDIAIKKYNSVIKIIKDMCLDNNSDLVYALMGIASISQIKGNYDEALSKYNEALEI  148
              G YD A+  YN  + I +    DN+  +      IAS+   +G YD+ALS YN++L+I
Sbjct  117  HQGKYDDALSMYNKSLNIRQIQLGDNHPSIAITYNNIASVYYRQGKYDDALSMYNKSLKI  176

Query  149  NEKLYGRNHIETAFVLNRLGMLYHELDDNDKSIDHFNESLKIYREKYPNKLFNIAFTISR  208
            N    G NH   A   N +G +Y+     D ++  +N+SL I   +  +   +IA T + 
Sbjct  177  NLTQLGDNHPSIATTYNNIGRVYNRQGKYDDALSMYNKSLNINLTQLGDNHPSIATTYNN  236

Query  209  LAQSLLKMGNDSEALEKYQESIDIFNKIFTISHQAVAFSLYGIGTVYEFRSEYSKALEKY  268
            + +     G  ++AL  Y +S+ I       +H ++A +   I ++Y  +  Y  AL  Y
Sbjct  237  IGRVCNDQGKYNDALSMYNKSLIINLTQLGDNHPSIATTYDNIASIYNHQGRYDDALSMY  296

Query  269  QESLQTYKNVYERSEKYQHYDIASCLYKIGLVYKLSG  305
             +SL+   N+ +  +   H  IA+    +G VY   G
Sbjct  297  NKSLKI--NLTQLGDN--HPSIATTYNNVGRVYNDQG  329


 Score = 88.2 bits (217),  Expect = 1e-15, Method: Compositional matrix adjust.
 Identities = 69/237 (29%), Positives = 115/237 (49%), Gaps = 4/237 (2%)

Query  81   NGMASMYQALGDYDIAIKKYNSVIKIIKDMCLDNNSDLVYALMGIASISQIKGNYDEALS  140
            N +AS+Y   G YD A+  YN  +KI      DN+  +      I  +   +G YD+ALS
Sbjct  25   NNIASVYNHQGKYDDALSMYNKSLKINLTQLEDNHPSVATTYDNIGRVYNDQGKYDDALS  84

Query  141  KYNEALEINEKLYGRNHIETAFVLNRLGMLYHELDDNDKSIDHFNESLKIYREKYPNKLF  200
             YN++L+IN    G NH   A   + +G +Y+     D ++  +N+SL I + +  +   
Sbjct  85   MYNKSLKINLIQLGDNHPSIATTYDNIGRVYNHQGKYDDALSMYNKSLNIRQIQLGDNHP  144

Query  201  NIAFTISRLAQSLLKMGNDSEALEKYQESIDIFNKIFTISHQAVAFSLYGIGTVYEFRSE  260
            +IA T + +A    + G   +AL  Y +S+ I       +H ++A +   IG VY  + +
Sbjct  145  SIAITYNNIASVYYRQGKYDDALSMYNKSLKINLTQLGDNHPSIATTYNNIGRVYNRQGK  204

Query  261  YSKALEKYQESLQTYKNVYERSEKYQHYDIASCLYKIGLVYKLSGNDNESTTYLNQA  317
            Y  AL  Y +SL    N+ +  +   H  IA+    IG V    G  N++ +  N++
Sbjct  205  YDDALSMYNKSLNI--NLTQLGDN--HPSIATTYNNIGRVCNDQGKYNDALSMYNKS  257


 Score = 87.0 bits (214),  Expect = 2e-15, Method: Compositional matrix adjust.
 Identities = 66/247 (27%), Positives = 117/247 (47%), Gaps = 1/247 (0%)

Query  27   KENDECYNLVHIFNKAAIVFHRNGQHKKSLEMYEKAFG-NIFNGEFALSDLFYSVNGMAS  85
            K  D   ++   +N  A V++  G++  +L MY K+   N+   E     +  + + +  
Sbjct  12   KLGDNHPSIATTYNNIASVYNHQGKYDDALSMYNKSLKINLTQLEDNHPSVATTYDNIGR  71

Query  86   MYQALGDYDIAIKKYNSVIKIIKDMCLDNNSDLVYALMGIASISQIKGNYDEALSKYNEA  145
            +Y   G YD A+  YN  +KI      DN+  +      I  +   +G YD+ALS YN++
Sbjct  72   VYNDQGKYDDALSMYNKSLKINLIQLGDNHPSIATTYDNIGRVYNHQGKYDDALSMYNKS  131

Query  146  LEINEKLYGRNHIETAFVLNRLGMLYHELDDNDKSIDHFNESLKIYREKYPNKLFNIAFT  205
            L I +   G NH   A   N +  +Y+     D ++  +N+SLKI   +  +   +IA T
Sbjct  132  LNIRQIQLGDNHPSIAITYNNIASVYYRQGKYDDALSMYNKSLKINLTQLGDNHPSIATT  191

Query  206  ISRLAQSLLKMGNDSEALEKYQESIDIFNKIFTISHQAVAFSLYGIGTVYEFRSEYSKAL  265
             + + +   + G   +AL  Y +S++I       +H ++A +   IG V   + +Y+ AL
Sbjct  192  YNNIGRVYNRQGKYDDALSMYNKSLNINLTQLGDNHPSIATTYNNIGRVCNDQGKYNDAL  251

Query  266  EKYQESL  272
              Y +SL
Sbjct  252  SMYNKSL  258


 Score = 76.6 bits (187),  Expect = 6e-12, Method: Compositional matrix adjust.
 Identities = 60/206 (29%), Positives = 100/206 (49%), Gaps = 4/206 (2%)

Query  100  YNSVIKIIKDMCLDNNSDLVYALMGIASISQIKGNYDEALSKYNEALEINEKLYGRNHIE  159
            YN  +KI      DN+  +      IAS+   +G YD+ALS YN++L+IN      NH  
Sbjct  2    YNKSLKINITKLGDNHPSIATTYNNIASVYNHQGKYDDALSMYNKSLKINLTQLEDNHPS  61

Query  160  TAFVLNRLGMLYHELDDNDKSIDHFNESLKIYREKYPNKLFNIAFTISRLAQSLLKMGND  219
             A   + +G +Y++    D ++  +N+SLKI   +  +   +IA T   + +     G  
Sbjct  62   VATTYDNIGRVYNDQGKYDDALSMYNKSLKINLIQLGDNHPSIATTYDNIGRVYNHQGKY  121

Query  220  SEALEKYQESIDIFNKIFTISHQAVAFSLYGIGTVYEFRSEYSKALEKYQESLQTYKNVY  279
             +AL  Y +S++I       +H ++A +   I +VY  + +Y  AL  Y +SL+   N+ 
Sbjct  122  DDALSMYNKSLNIRQIQLGDNHPSIAITYNNIASVYYRQGKYDDALSMYNKSLKI--NLT  179

Query  280  ERSEKYQHYDIASCLYKIGLVYKLSG  305
            +  +   H  IA+    IG VY   G
Sbjct  180  QLGDN--HPSIATTYNNIGRVYNRQG  203


 Score = 74.3 bits (181),  Expect = 4e-11, Method: Compositional matrix adjust.
 Identities = 60/207 (29%), Positives = 102/207 (49%), Gaps = 7/207 (3%)

Query  30   DECYNLVHIFNKAAIVFHRNGQHKKSLEMYEKAFGNIFNGEFALSDLFYSV----NGMAS  85
            D   ++ + +N  A V++  G++  +L MY K+  NI   +  L D   SV    + +  
Sbjct  477  DNHPSIANTYNNIASVYNHQGKYDDALSMYNKSL-NIR--QTQLGDNHLSVATTYDNIGR  533

Query  86   MYQALGDYDIAIKKYNSVIKIIKDMCLDNNSDLVYALMGIASISQIKGNYDEALSKYNEA  145
            +Y   G YD A+  YN  +KI      DN+  +      IAS+   +G YD+ALS YN++
Sbjct  534  VYNDQGKYDDALLMYNKSLKINITQLGDNHPSIATTYNNIASVYNHQGKYDDALSMYNKS  593

Query  146  LEINEKLYGRNHIETAFVLNRLGMLYHELDDNDKSIDHFNESLKIYREKYPNKLFNIAFT  205
            L+IN      NH   A   + +G +Y++    D ++  +N+SLKI   +  +   +IA T
Sbjct  594  LKINLTQLEDNHPSVATTYDNIGRVYNDQGKYDDALSMYNKSLKINLIQLGDNHPSIATT  653

Query  206  ISRLAQSLLKMGNDSEALEKYQESIDI  232
               + +     G   +AL  Y +S++I
Sbjct  654  YDNIGRVYNHQGKYDDALSMYNKSLNI  680


 Score = 51.2 bits (121),  Expect = 0.001, Method: Compositional matrix adjust.
 Identities = 36/129 (28%), Positives = 61/129 (47%), Gaps = 1/129 (1%)

Query  30   DECYNLVHIFNKAAIVFHRNGQHKKSLEMYEKAFG-NIFNGEFALSDLFYSVNGMASMYQ  88
            D   ++   +N  A V++  G++  +L MY K+   N+   E     +  + + +  +Y 
Sbjct  561  DNHPSIATTYNNIASVYNHQGKYDDALSMYNKSLKINLTQLEDNHPSVATTYDNIGRVYN  620

Query  89   ALGDYDIAIKKYNSVIKIIKDMCLDNNSDLVYALMGIASISQIKGNYDEALSKYNEALEI  148
              G YD A+  YN  +KI      DN+  +      I  +   +G YD+ALS YN++L I
Sbjct  621  DQGKYDDALSMYNKSLKINLIQLGDNHPSIATTYDNIGRVYNHQGKYDDALSMYNKSLNI  680

Query  149  NEKLYGRNH  157
             +   G NH
Sbjct  681  RQIQLGDNH  689


>ref|XP_002602723.1| hypothetical protein BRAFLDRAFT_72915 [Branchiostoma floridae]
 gb|EEN58735.1| hypothetical protein BRAFLDRAFT_72915 [Branchiostoma floridae]
Length=774

 Score = 101 bits (252),  Expect = 5e-20, Method: Compositional matrix adjust.
 Identities = 82/303 (27%), Positives = 158/303 (52%), Gaps = 17/303 (6%)

Query  34   NLVHIFNKAAIVFHRNGQHKKSLEMYEKAFGN---IFNGEFALSDLFYSVNGMASMYQAL  90
            ++    N   I++   G H+K+   YE++      I+  + A  D+   +N + + ++ L
Sbjct  445  DIAATLNNLGIIWSNLGDHRKAGIYYERSLEMNRLIYGEKTAHRDIADLLNNLGNTWRHL  504

Query  91   GDYDIAIKKYNSVIKIIKDMCLDNNSDL-VYALM---GIASISQIKGNYDEALSKYNEAL  146
            GD+  A+  Y   +++ + +  D+ +   + AL+   GIA   +  G+  +A S Y  AL
Sbjct  505  GDHRKAVSYYEQSLQMNRSIYGDDTAHPNIAALLKNLGIAW--RTLGDNKKAGSYYERAL  562

Query  147  EINEKLYGRN--HIETAFVLNRLGMLYHELDDNDKSIDHFNESLKIYREKYPNKLF--NI  202
            ++N  +YG N  H + A +LN LG  +  L D+ K++ +  +SL++ R  + N     +I
Sbjct  563  QMNRLIYGENTAHRDIADLLNNLGNTWLALSDHKKAVCYHEQSLEMRRSIFGNGSAHPDI  622

Query  203  AFTISRLAQSLLKMGNDSEALEKYQESIDIFNKIFT--ISHQAVAFSLYGIGTVYEFRSE  260
            A +++ L  +    G+  +A+  Y++S+ I   I+    +H  +A SLY +G  +    +
Sbjct  623  AASLNNLGNAWRDTGDVRKAVSYYEQSLQIKRCIYGKDTAHPDIAASLYNLGKAWGNHGD  682

Query  261  YSKALEKYQESLQTYKNVYERSEKYQHYDIASCLYKIGLVYKLSGNDNESTTYLNQANQM  320
              KA+  ++ SLQ YK++Y+  E   H  IAS L  +G V+   G+  ++ +Y+  A QM
Sbjct  683  QEKAVICFEGSLQMYKSIYD--EDTVHPYIASSLINLGCVWGNLGDHRKAASYIEPAVQM  740

Query  321  FES  323
            ++S
Sbjct  741  YQS  743


>ref|WP_051463580.1| hypothetical protein [Leptolyngbya sp. PCC 6406]
Length=1390

 Score = 102 bits (253),  Expect = 5e-20, Method: Composition-based stats.
 Identities = 72/266 (27%), Positives = 132/266 (50%), Gaps = 7/266 (3%)

Query  39   FNKAAIVFHRNGQHKKSLEMYEKAFGNIFNGEFA--LSDLFYSVNGMASMYQALGDYDIA  96
             N  A+++   G++ ++  ++++A  +I + +      D+  S+N +A +YQ  G Y   
Sbjct  437  LNNLALLYQDQGRYGEAELLFQEAL-DIRHEQLGNRHPDVATSLNNLALLYQDQGRYGEV  495

Query  97   IKKYNSVIKIIKDMCLDNNSDLVYALMGIASISQIKGNYDEALSKYNEALEINEKLYGRN  156
               +   + I+++   + + D+  +L  +A + + +G Y EA   Y EAL+I  +  G  
Sbjct  496  EPLFQESLAILREQWGNRHPDVATSLNNLAGLYRAQGRYGEAEPLYQEALDIRREQLGER  555

Query  157  HIETAFVLNRLGMLYHELDDNDKSIDHFNESLKIYREKYPNKLFNIAFTISRLAQSLLKM  216
            H   A  LN L  LY       ++   + E+L IYRE++ N+  ++A +++ LA      
Sbjct  556  HPNVATSLNNLASLYRAQGRYGEAEPLYQEALDIYREQWGNRHPDVATSLNNLAGLYRAQ  615

Query  217  GNDSEALEKYQESIDIFNKIFTISHQAVAFSLYGIGTVYEFRSEYSKALEKYQESLQTYK  276
            G   EA   YQE++DI  + +   H  VA SL  + ++Y+ +  Y +A   YQESL   +
Sbjct  616  GRYGEAEPLYQEALDIRREQWGNRHPDVATSLNNLASLYQAQGRYGEAEPLYQESLAILR  675

Query  277  NVYERSEKYQHYDIASCLYKIGLVYK  302
                 S    H D+AS L  +  +Y+
Sbjct  676  EQLGES----HPDVASSLNNLASLYQ  697


 Score = 97.4 bits (241),  Expect = 2e-18, Method: Composition-based stats.
 Identities = 74/294 (25%), Positives = 143/294 (49%), Gaps = 11/294 (4%)

Query  28   ENDECYNLVHIFNKAAIVFHRNGQHKKSLEMYEKAFGNIFNGEFALSD----LFYSVNGM  83
            E  +  +     N+ AI  +R G++ ++  +Y+++  +I   +  L D    +  S+N +
Sbjct  132  EQSDALDRATTLNQGAIELYRAGRYMEAEPLYQESL-DIRREQ--LGDRHPAVATSLNNL  188

Query  84   ASMYQALGDYDIAIKKYNSVIKIIKDMCLDNNSDLVYALMGIASISQIKGNYDEALSKYN  143
            A +Y+A G Y      +   + I ++   D + D+  +L  +A +   +G Y EA   + 
Sbjct  189  AELYRAQGRYGEVEPLHQESLDIRREQLGDRHPDVATSLNNLALLYLNQGRYGEAEPLFQ  248

Query  144  EALEINEKLYGRNHIETAFVLNRLGMLYHELDDNDKSIDHFNESLKIYREKYPNKLFNIA  203
            E+L I  +  G  H   A  LN L  LY +     ++   F E+L IYRE+  ++  ++A
Sbjct  249  ESLAIRHEQLGERHPSVATSLNNLAGLYQDQGRYGEAEPLFQEALDIYREQLGDRHPDMA  308

Query  204  FTISRLAQSLLKMGNDSEALEKYQESIDIFNKIFTISHQAVAFSLYGIGTVYEFRSEYSK  263
             +++ LA      G   EA   +QE++DI+ + +   H +VA SL G+  +Y+ +  Y +
Sbjct  309  ASLNNLAGLYQDQGRYGEAEPLFQEALDIYREQWGNRHPSVATSLIGLANLYQAQGRYGE  368

Query  264  ALEKYQESLQTYKNVYERSEKYQHYDIASCLYKIGLVYKLSGNDNESTTYLNQA  317
            A   +QE+L    ++Y      +H ++A+ L  +  +Y+  G   E+     +A
Sbjct  369  AEPLFQEAL----DIYREQLGDRHPNVAASLNNLAGLYQAQGRYGEAELLFQEA  418


 Score = 94.7 bits (234),  Expect = 1e-17, Method: Composition-based stats.
 Identities = 66/231 (29%), Positives = 113/231 (49%), Gaps = 4/231 (2%)

Query  79   SVNGMASMYQALGDYDIAIKKYNSVIKIIKDMCLDNNSDLVYALMGIASISQIKGNYDEA  138
            S+N +A +YQ  G Y  A   +   + I ++   D + D+  +L  +A + Q +G Y EA
Sbjct  268  SLNNLAGLYQDQGRYGEAEPLFQEALDIYREQLGDRHPDMAASLNNLAGLYQDQGRYGEA  327

Query  139  LSKYNEALEINEKLYGRNHIETAFVLNRLGMLYHELDDNDKSIDHFNESLKIYREKYPNK  198
               + EAL+I  + +G  H   A  L  L  LY       ++   F E+L IYRE+  ++
Sbjct  328  EPLFQEALDIYREQWGNRHPSVATSLIGLANLYQAQGRYGEAEPLFQEALDIYREQLGDR  387

Query  199  LFNIAFTISRLAQSLLKMGNDSEALEKYQESIDIFNKIFTISHQAVAFSLYGIGTVYEFR  258
              N+A +++ LA      G   EA   +QE++DI ++     H  VA SL  +  +Y+ +
Sbjct  388  HPNVAASLNNLAGLYQAQGRYGEAELLFQEALDIRHEQLGNRHPDVATSLNNLALLYQDQ  447

Query  259  SEYSKALEKYQESLQTYKNVYERSEKYQHYDIASCLYKIGLVYKLSGNDNE  309
              Y +A   +QE+L    ++       +H D+A+ L  + L+Y+  G   E
Sbjct  448  GRYGEAELLFQEAL----DIRHEQLGNRHPDVATSLNNLALLYQDQGRYGE  494


 Score = 86.3 bits (212),  Expect = 6e-15, Method: Composition-based stats.
 Identities = 70/266 (26%), Positives = 127/266 (48%), Gaps = 10/266 (4%)

Query  52   HKKSLEMYEKAFGNIFNGEFALSDLFYSVNGMASMYQALGDYDIAIKKYNSVIKIIKDMC  111
            H++SL++  +  G+         D+  S+N +A +Y   G Y  A   +   + I  +  
Sbjct  205  HQESLDIRREQLGD------RHPDVATSLNNLALLYLNQGRYGEAEPLFQESLAIRHEQL  258

Query  112  LDNNSDLVYALMGIASISQIKGNYDEALSKYNEALEINEKLYGRNHIETAFVLNRLGMLY  171
             + +  +  +L  +A + Q +G Y EA   + EAL+I  +  G  H + A  LN L  LY
Sbjct  259  GERHPSVATSLNNLAGLYQDQGRYGEAEPLFQEALDIYREQLGDRHPDMAASLNNLAGLY  318

Query  172  HELDDNDKSIDHFNESLKIYREKYPNKLFNIAFTISRLAQSLLKMGNDSEALEKYQESID  231
             +     ++   F E+L IYRE++ N+  ++A ++  LA      G   EA   +QE++D
Sbjct  319  QDQGRYGEAEPLFQEALDIYREQWGNRHPSVATSLIGLANLYQAQGRYGEAEPLFQEALD  378

Query  232  IFNKIFTISHQAVAFSLYGIGTVYEFRSEYSKALEKYQESLQTYKNVYERSEKYQHYDIA  291
            I+ +     H  VA SL  +  +Y+ +  Y +A   +QE+L    ++       +H D+A
Sbjct  379  IYREQLGDRHPNVAASLNNLAGLYQAQGRYGEAELLFQEAL----DIRHEQLGNRHPDVA  434

Query  292  SCLYKIGLVYKLSGNDNESTTYLNQA  317
            + L  + L+Y+  G   E+     +A
Sbjct  435  TSLNNLALLYQDQGRYGEAELLFQEA  460


>ref|XP_002181068.1| predicted protein [Phaeodactylum tricornutum CCAP 1055/1]
 gb|EEC47720.1| predicted protein [Phaeodactylum tricornutum CCAP 1055/1]
Length=740

 Score = 101 bits (252),  Expect = 5e-20, Method: Compositional matrix adjust.
 Identities = 64/283 (23%), Positives = 137/283 (48%), Gaps = 4/283 (1%)

Query  24   TFQKENDECYNLVHIFNKAAIVFHRNGQHKKSLEMYEKAFGNIFNGEFALSDLFYSVNGM  83
               K   E  ++  I    A +FH+     ++L +Y +      +     +++   +N +
Sbjct  374  AIPKLGREHRDVCTILKCMAQIFHKKRDFPRALSLYHEVLSGYRSSMGEHAEVASIMNKI  433

Query  84   ASMYQALGDYDIAIKKYNSVIKIIKDMCLDNNSDLVYALMGIASISQIKGNYDEALSKYN  143
             +++   GD+D AI  Y   + + +++  D + ++   L  I  I + +G YD AL  Y 
Sbjct  434  GNLHYEAGDFDSAIDMYLQGLYMEREVLADAHPNIAVTLSNIGQIFKQRGEYDSALRLYE  493

Query  144  EALEINEKLYGRNHIETAFVLNRLGMLYHELDDNDKSIDHFNESLKIYREKYPNKLFNIA  203
            EA  +  + +G+     A  L+ +G++Y++  +   +++ + E+L I R+ Y     ++A
Sbjct  494  EAFSLQVRAFGKCDPNVALTLSNIGLIYYQSGNFAVALEMYQEALAIRRKLYTESNLDVA  553

Query  204  FTISRLAQSLLKMGNDSEALEKYQESIDIFNKIFTISHQAVAFSLYGIGTVYEFRSEYSK  263
             +++ +     K+   ++AL  + +S++I   +   SHQ VA  LY + TVY    +  +
Sbjct  554  SSLNSIGLVFFKLAQFTKALTSFGQSLNIRRNVLGDSHQDVAIILYNVATVYMELGQEDE  613

Query  264  ALEKYQESLQTYKNVYERSEKYQHYDIASCLYKIGLVYKLSGN  306
            A+E Y+E+++  K     +    H D+   L  +G +Y+  G+
Sbjct  614  AVEFYRETIRVEKTALGPT----HPDVCLTLRYVGQIYQQRGD  652


>ref|XP_002604523.1| hypothetical protein BRAFLDRAFT_79367 [Branchiostoma floridae]
 gb|EEN60534.1| hypothetical protein BRAFLDRAFT_79367 [Branchiostoma floridae]
Length=1306

 Score = 101 bits (252),  Expect = 6e-20, Method: Compositional matrix adjust.
 Identities = 75/329 (23%), Positives = 155/329 (47%), Gaps = 57/329 (17%)

Query  50    GQHKKSLEMYEKAF---GNIFNGEFALSDLFYSVNGMASMYQALGDYDIAIKKYNSVIKI  106
             G H+K++  +E+A     N++      +D+  S+N +A+ ++ LGDY  AI       ++
Sbjct  840   GDHRKAISYHEQALEMCRNVYGESNPHTDIARSLNNLAAAWRHLGDYKKAISYLEQAQQM  899

Query  107   IKDMCLDN--NSDLVYALMGIASISQIKGNYDEALSKYNEALEINEKLYGRN--HIETAF  162
              + +   +  +SD   AL    S+    G+Y +A+  Y +AL++   +YG+   H + A 
Sbjct  900   YRSIHGSDTAHSDFATALTNTGSVLDAMGDYRKAIIYYKQALQMRRSIYGQETAHADIAM  959

Query  163   VLNRLGMLYHELDDNDKSIDHFNESLKIYREKYPNKLF--NIAFTISRLAQSLLKMGNDS  220
              LN LG  +H+L D+ ++I +  E+L++ R  Y       +IA +++ +  +L K+G+  
Sbjct  960   SLNNLGAAFHKLSDHSRAITYHEEALQMRRSIYGETTAHPDIAQSLNNVGSALEKLGDYI  1019

Query  221   EALEKYQESIDIFNKIF-------------------------------------------  237
             +A++ Y++++ ++  ++                                           
Sbjct  1020  KAIDYYEQALQMYRSVYGENTPHPDIANELNNLGTAWHNLTDETKSIRYFEEALQMYRAI  1079

Query  238   ---TISHQAVAFSLYGIGTVYEFRSEYSKALEKYQESLQTYKNVYERSEKYQHYDIASCL  294
                +I+   +A +LY +G+ ++   +  KA   Y+E+LQ Y++++ ++    H  IA  L
Sbjct  1080  YDQSIARPDIAATLYNLGSAWDSMGQLEKASSYYEEALQMYRSIHGQNTALPH--IALLL  1137

Query  295   YKIGLVYKLSGNDNESTTYLNQANQMFES  323
               +G     SG    + ++L +A QMF S
Sbjct  1138  VSLGSALVNSGQSKSAMSHLEEALQMFRS  1166


 Score = 101 bits (251),  Expect = 1e-19, Method: Compositional matrix adjust.
 Identities = 73/289 (25%), Positives = 155/289 (54%), Gaps = 13/289 (4%)

Query  46    FHRNGQHKKSLEMYEKA---FGNIFNGEFALSDLFYSVNGMASMYQALGDYDIAIKKYNS  102
               + G +KKSL   E+A   + +I+    A  D+  S+N +   + +LGD+  AI  +  
Sbjct  792   LRQQGDYKKSLSYDEQALQMYRSIYGQNTAHPDIATSLNNLGETWDSLGDHRKAISYHEQ  851

Query  103   VIKIIKDMCLDNN--SDLVYALMGIASISQIKGNYDEALSKYNEALEINEKLYGRN--HI  158
              +++ +++  ++N  +D+  +L  +A+  +  G+Y +A+S   +A ++   ++G +  H 
Sbjct  852   ALEMCRNVYGESNPHTDIARSLNNLAAAWRHLGDYKKAISYLEQAQQMYRSIHGSDTAHS  911

Query  159   ETAFVLNRLGMLYHELDDNDKSIDHFNESLKIYREKYPNKLF--NIAFTISRLAQSLLKM  216
             + A  L   G +   + D  K+I ++ ++L++ R  Y  +    +IA +++ L  +  K+
Sbjct  912   DFATALTNTGSVLDAMGDYRKAIIYYKQALQMRRSIYGQETAHADIAMSLNNLGAAFHKL  971

Query  217   GNDSEALEKYQESIDIFNKIF--TISHQAVAFSLYGIGTVYEFRSEYSKALEKYQESLQT  274
              + S A+  ++E++ +   I+  T +H  +A SL  +G+  E   +Y KA++ Y+++LQ 
Sbjct  972   SDHSRAITYHEEALQMRRSIYGETTAHPDIAQSLNNVGSALEKLGDYIKAIDYYEQALQM  1031

Query  275   YKNVYERSEKYQHYDIASCLYKIGLVYKLSGNDNESTTYLNQANQMFES  323
             Y++VY   E   H DIA+ L  +G  +    ++ +S  Y  +A QM+ +
Sbjct  1032  YRSVY--GENTPHPDIANELNNLGTAWHNLTDETKSIRYFEEALQMYRA  1078


>ref|XP_002109176.1| hypothetical protein TRIADDRAFT_52943 [Trichoplax adhaerens]
 gb|EDV27342.1| hypothetical protein TRIADDRAFT_52943 [Trichoplax adhaerens]
Length=850

 Score = 101 bits (251),  Expect = 7e-20, Method: Compositional matrix adjust.
 Identities = 79/283 (28%), Positives = 142/283 (50%), Gaps = 11/283 (4%)

Query  39   FNKAAIVFHRNGQHKKSLEMYEKAFG----NIFNGEFALSDLFYSVNGMASMYQALGDYD  94
            +N  A ++   G++  +L  Y K+       + +   +++D   S N +  +Y   G +D
Sbjct  347  YNNIATIYWNQGKYNDALTKYNKSLDIKLKTLGDNHPSVAD---SYNNIGGVYCNQGKHD  403

Query  95   IAIKKYNSVIKIIKDMCLDNNSDLVYALMGIASISQIKGNYDEALSKYNEALEINEKLYG  154
             A+  +N  +KI   +  DN+  +  +   IAS+   +G YDEALS YN++L+I  + +G
Sbjct  404  DALPMFNKSLKIRLKILGDNHPSVADSYNNIASVYHRQGAYDEALSMYNKSLKIRLETHG  463

Query  155  RNHIETAFVLNRLGMLYHELDDNDKSIDHFNESLKIYREKYPNKLFNIAFTISRLAQSLL  214
             NH   A   N +  +YH     D ++  ++ SLKI  EK  +   ++A + + +A    
Sbjct  464  DNHPSLAESYNNIASVYHHQGKYDSALSTYHTSLKIALEKLGDNHPHVANSYNNIATVYD  523

Query  215  KMGNDSEALEKYQESIDIFNKIFTISHQAVAFSLYGIGTVYEFRSEYSKALEKYQESLQT  274
              G  ++AL +Y +S+ I  + F  +H  VA S   IG+VY+ + +Y  AL  Y +SL+ 
Sbjct  524  HQGKYNDALSRYNKSLKITLETFGDNHPHVATSYNNIGSVYKNQGKYYSALSMYNKSLK-  582

Query  275  YKNVYERSEKYQHYDIASCLYKIGLVYKLSGNDNESTTYLNQA  317
               +   +    H  +A+    I LVYK  G  +++   LN++
Sbjct  583  ---IRLATLGDNHPSVANSYNNIALVYKNQGKYDDALLMLNKS  622


 Score = 97.8 bits (242),  Expect = 9e-19, Method: Compositional matrix adjust.
 Identities = 76/266 (29%), Positives = 135/266 (51%), Gaps = 7/266 (3%)

Query  39   FNKAAIVFHRNGQHKKSLEMYEKAFGNIF--NGEFALSDLFYSVNGMASMYQALGDYDIA  96
            +N  A V+HR G + ++L MY K+       +G+   S L  S N +AS+Y   G YD A
Sbjct  431  YNNIASVYHRQGAYDEALSMYNKSLKIRLETHGDNHPS-LAESYNNIASVYHHQGKYDSA  489

Query  97   IKKYNSVIKIIKDMCLDNNSDLVYALMGIASISQIKGNYDEALSKYNEALEINEKLYGRN  156
            +  Y++ +KI  +   DN+  +  +   IA++   +G Y++ALS+YN++L+I  + +G N
Sbjct  490  LSTYHTSLKIALEKLGDNHPHVANSYNNIATVYDHQGKYNDALSRYNKSLKITLETFGDN  549

Query  157  HIETAFVLNRLGMLYHELDDNDKSIDHFNESLKIYREKYPNKLFNIAFTISRLAQSLLKM  216
            H   A   N +G +Y        ++  +N+SLKI      +   ++A + + +A      
Sbjct  550  HPHVATSYNNIGSVYKNQGKYYSALSMYNKSLKIRLATLGDNHPSVANSYNNIALVYKNQ  609

Query  217  GNDSEALEKYQESIDIFNKIFTISHQAVAFSLYGIGTVYEFRSEYSKALEKYQESLQTYK  276
            G   +AL    +S+ I  +    +H +VA S   I +VY+ + +Y+ AL  Y++SL+   
Sbjct  610  GKYDDALLMLNKSLKIRLETLGDNHSSVAMSYSNIASVYDNQGKYNDALPMYRKSLK---  666

Query  277  NVYERSEKYQHYDIASCLYKIGLVYK  302
             +   +    H  +A     IG +YK
Sbjct  667  -IRLETLGDNHSSVADSYNNIGGIYK  691


 Score = 75.5 bits (184),  Expect = 2e-11, Method: Compositional matrix adjust.
 Identities = 63/241 (26%), Positives = 113/241 (47%), Gaps = 3/241 (1%)

Query  35   LVHIFNKAAIVFHRNGQHKKSLEMYEKAFGNIFN--GEFALSDLFYSVNGMASMYQALGD  92
            +V  +N  A+V    G++  +L M  K+        G+  LS +  S N +A +Y+  G 
Sbjct  217  VVDSYNNIALVHDHRGKYVDALRMLNKSLKIRLRTLGDNHLS-VAESYNNIALVYRNQGK  275

Query  93   YDIAIKKYNSVIKIIKDMCLDNNSDLVYALMGIASISQIKGNYDEALSKYNEALEINEKL  152
            Y+ A+  +N  ++I      +N+  L  +   I  +   +G YD+ALS YN++L I    
Sbjct  276  YNDALPMFNKSLEIRLATLGENHPRLASSYNNIGGVYDSQGKYDDALSMYNKSLSIRLAT  335

Query  153  YGRNHIETAFVLNRLGMLYHELDDNDKSIDHFNESLKIYREKYPNKLFNIAFTISRLAQS  212
             G NH       N +  +Y      + ++  +N+SL I  +   +   ++A + + +   
Sbjct  336  LGCNHPSVTESYNNIATIYWNQGKYNDALTKYNKSLDIKLKTLGDNHPSVADSYNNIGGV  395

Query  213  LLKMGNDSEALEKYQESIDIFNKIFTISHQAVAFSLYGIGTVYEFRSEYSKALEKYQESL  272
                G   +AL  + +S+ I  KI   +H +VA S   I +VY  +  Y +AL  Y +SL
Sbjct  396  YCNQGKHDDALPMFNKSLKIRLKILGDNHPSVADSYNNIASVYHRQGAYDEALSMYNKSL  455

Query  273  Q  273
            +
Sbjct  456  K  456


 Score = 63.9 bits (154),  Expect = 1e-07, Method: Compositional matrix adjust.
 Identities = 45/158 (28%), Positives = 79/158 (50%), Gaps = 7/158 (4%)

Query  39   FNKAAIVFHRNGQHKKSLEMYEKAFG----NIFNGEFALSDLFYSVNGMASMYQALGDYD  94
            ++  A V+   G++  +L MY K+       + +   +++D   S N +  +Y+    YD
Sbjct  641  YSNIASVYDNQGKYNDALPMYRKSLKIRLETLGDNHSSVAD---SYNNIGGIYKNQCKYD  697

Query  95   IAIKKYNSVIKIIKDMCLDNNSDLVYALMGIASISQIKGNYDEALSKYNEALEINEKLYG  154
             A+  YN  +KI  +   DN+  +  +   I  +   +G YD+ALS YN+ LEI  K  G
Sbjct  698  DALSMYNKSLKIRLETLGDNHPSVANSYNNIGLVYAHQGKYDDALSMYNKTLEIQVKALG  757

Query  155  RNHIETAFVLNRLGMLYHELDDNDKSIDHFNESLKIYR  192
             NH   A   N +G+++  L   D ++   ++SL+I R
Sbjct  758  DNHPHVANSYNNIGIVFDHLGKYDDALSMHSKSLQIRR  795


>ref|XP_002602186.1| hypothetical protein BRAFLDRAFT_121480 [Branchiostoma floridae]
 gb|EEN58198.1| hypothetical protein BRAFLDRAFT_121480 [Branchiostoma floridae]
Length=1668

 Score = 101 bits (252),  Expect = 7e-20, Method: Composition-based stats.
 Identities = 64/241 (27%), Positives = 133/241 (55%), Gaps = 11/241 (5%)

Query  50    GQHKKSLEMYEKAFG---NIFNGEFALSDLFYSVNGMASMYQALGDYDIAIKKYNSVIKI  106
             G H+K+   Y++A     +I+  + A  D+  S+N +   ++ LGD  IAI  Y   +++
Sbjct  866   GDHRKAFSYYDQALEMRRSIYGEDTAHPDIAASLNNLGEAWRNLGDQRIAISYYEQALEM  925

Query  107   IKDMCLDNNS--DLVYALMGIASISQIKGNYDEALSKYNEALEINEKLYGRN--HIETAF  162
             ++ +  + N+  D+  +L  + ++    G++ +A+S Y +ALE+    YG+N  H + A 
Sbjct  926   MRGIYGEGNAHPDIAGSLNNLGNVWGNLGDHRKAISYYEQALEMTRSTYGKNTAHPDIAG  985

Query  163   VLNRLGMLYHELDDNDKSIDHFNESLKIYREKY--PNKLFNIAFTISRLAQSLLKMGNDS  220
              LN LG  + +L DN K+I ++ +SL++ R  Y   N   +IA +++ +  +   +G+  
Sbjct  986   SLNNLGNAWGDLGDNRKAISYYEQSLQMMRSVYGEDNAHPDIAGSLNNMGNAWGNLGDHR  1045

Query  221   EALEKYQESIDIFNKIF--TISHQAVAFSLYGIGTVYEFRSEYSKALEKYQESLQTYKNV  278
             +A+  Y +++++   IF    +H  +A  LY +G  +    ++ KA+  Y+++LQ  +++
Sbjct  1046  KAVSYYDQALEMRRSIFGEDNAHPDIADLLYNMGNAWGNLGDHRKAISYYEQALQMMRSI  1105

Query  279   Y  279
             Y
Sbjct  1106  Y  1106


 Score = 45.8 bits (107),  Expect = 0.068, Method: Composition-based stats.
 Identities = 26/84 (31%), Positives = 45/84 (54%), Gaps = 2/84 (2%)

Query  240  SHQAVAFSLYGIGTVYEFRSEYSKALEKYQESLQTYKNVYERSEKYQHYDIASCLYKIGL  299
            +H  +A SLY +G       +  +A+  Y++SLQ  ++VY   E   H DIA+ L  +G 
Sbjct  759  AHPDIAISLYNMGNACSDLGDNGRAISYYEQSLQMLRSVY--GEDTAHPDIAASLNNMGN  816

Query  300  VYKLSGNDNESTTYLNQANQMFES  323
             +   G+  ++ +Y +QA +M  S
Sbjct  817  AWGNLGDHRKAVSYFDQALEMRRS  840


>ref|WP_012473085.1| hypothetical protein [Candidatus Amoebophilus asiaticus]
 gb|ACE06321.1| hypothetical protein Aasi_0963 [Candidatus Amoebophilus asiaticus 
5a2]
Length=1550

 Score = 101 bits (251),  Expect = 1e-19, Method: Compositional matrix adjust.
 Identities = 74/271 (27%), Positives = 136/271 (50%), Gaps = 14/271 (5%)

Query  79    SVNGMASMYQALGDYDIAIKKYNSVIKIIKDMCLDNNSDLVYALMGIASISQIKGNYDEA  138
             +++ +   Y+ LG Y  A+K Y+  +++ KD+   N+  L  +L  +    +  G Y EA
Sbjct  1137  TLDNLGGTYKVLGQYQEALKYYHQALEVKKDLYTGNHIHLAESLTNVGLAHKALGQYQEA  1196

Query  139   LSKYNEALEINEKLYGRNHIETAFVLNRLGMLYHELDDNDKSIDHFNESLKIYREKYPNK  198
              +   +A E+ + LY  NH   A  L+ LG +Y  L    +S+ ++ + L++ +  Y   
Sbjct  1197  ATYLKQAFEMRQALYTGNHPHIAESLHNLGAIYKALGQYQESLKYYQQGLEMRQALYTGN  1256

Query  199   LFNIAFTISRLAQSLLKMGNDSEALEKYQESIDIFNKIFTISHQAVAFSLYGIGTVYEFR  258
               +IA + + L      +G   EAL+  ++ +++   ++T  H  VA S   +G+VY+  
Sbjct  1257  HPHIAQSFNNLGLIYKALGQYQEALKYLKQGLEMRKALYTDKHHRVAQSYNNVGSVYKSL  1316

Query  259   SEYSKALEKYQESLQTYKNVYERSEKYQHYDIASCLYKIGLVYKLSGNDNESTTYLNQAN  318
              +Y +AL+ YQ++L   K++Y  +    H  +A  L  IG +Y   G   E+  YL QA 
Sbjct  1317  KQYQEALKYYQQALDMKKSLYMGN----HPSMAISLNNIGNIYTALGQYQEALKYLKQAL  1372

Query  319   QMFES--------TSTNINDKN--YQACKKF  339
             +M ++        TS ++ND    YQA  ++
Sbjct  1373  EMRQALFTGNHPQTSISLNDLGDFYQASGEY  1403


 Score = 97.1 bits (240),  Expect = 2e-18, Method: Compositional matrix adjust.
 Identities = 59/254 (23%), Positives = 128/254 (50%), Gaps = 5/254 (2%)

Query  29    NDECYNLVHIFNKAAIVFHRNGQHKKSLEMYEKAFG---NIFNGEFALSDLFYSVNGMAS  85
              D+ + +   +N    V+    Q++++L+ Y++A     +++ G      +  S+N + +
Sbjct  1296  TDKHHRVAQSYNNVGSVYKSLKQYQEALKYYQQALDMKKSLYMGNH--PSMAISLNNIGN  1353

Query  86    MYQALGDYDIAIKKYNSVIKIIKDMCLDNNSDLVYALMGIASISQIKGNYDEALSKYNEA  145
             +Y ALG Y  A+K     +++ + +   N+     +L  +    Q  G Y EAL  Y +A
Sbjct  1354  IYTALGQYQEALKYLKQALEMRQALFTGNHPQTSISLNDLGDFYQASGEYQEALKYYQQA  1413

Query  146   LEINEKLYGRNHIETAFVLNRLGMLYHELDDNDKSIDHFNESLKIYREKYPNKLFNIAFT  205
             L + + LY  NH + A  LN +G +Y  L  + +++ ++ ++L +++  Y      IA +
Sbjct  1414  LTMRQSLYTGNHPDIAISLNSIGYVYQTLGQHQEALKYYQQALNMWKCVYTGNHPKIAIS  1473

Query  206   ISRLAQSLLKMGNDSEALEKYQESIDIFNKIFTISHQAVAFSLYGIGTVYEFRSEYSKAL  265
             ++ L      +G   EA++ YQ+++ +   ++  +H  +  SL  +G +Y    ++ +AL
Sbjct  1474  LNNLGSVYQALGEHQEAVKYYQQALVMRQALYPCNHPDIVISLNKLGDIYTALGQHQEAL  1533

Query  266   EKYQESLQTYKNVY  279
               YQ++L   + +Y
Sbjct  1534  TCYQQALVMRQALY  1547


 Score = 79.0 bits (193),  Expect = 1e-12, Method: Compositional matrix adjust.
 Identities = 60/249 (24%), Positives = 121/249 (49%), Gaps = 12/249 (5%)

Query  83    MASMYQALGDYDIAIK-------KYNS-VIKIIKDMCLDNNSDLVYALMGIASISQIKGN  134
             +A +   LG+Y+  ++       KYN   +++ + +   +N  +   L  +    ++ G 
Sbjct  1091  LADLISRLGNYNQQVERNFSQALKYNQQALEVRRSLYPGSNLQVAETLDNLGGTYKVLGQ  1150

Query  135   YDEALSKYNEALEINEKLYGRNHIETAFVLNRLGMLYHELDDNDKSIDHFNESLKIYREK  194
             Y EAL  Y++ALE+ + LY  NHI  A  L  +G+ +  L    ++  +  ++ ++ +  
Sbjct  1151  YQEALKYYHQALEVKKDLYTGNHIHLAESLTNVGLAHKALGQYQEAATYLKQAFEMRQAL  1210

Query  195   YPNKLFNIAFTISRLAQSLLKMGNDSEALEKYQESIDIFNKIFTISHQAVAFSLYGIGTV  254
             Y     +IA ++  L      +G   E+L+ YQ+ +++   ++T +H  +A S   +G +
Sbjct  1211  YTGNHPHIAESLHNLGAIYKALGQYQESLKYYQQGLEMRQALYTGNHPHIAQSFNNLGLI  1270

Query  255   YEFRSEYSKALEKYQESLQTYKNVYERSEKYQHYDIASCLYKIGLVYKLSGNDNESTTYL  314
             Y+   +Y +AL+  ++ L+  K +Y      +H+ +A     +G VYK      E+  Y 
Sbjct  1271  YKALGQYQEALKYLKQGLEMRKALYTD----KHHRVAQSYNNVGSVYKSLKQYQEALKYY  1326

Query  315   NQANQMFES  323
              QA  M +S
Sbjct  1327  QQALDMKKS  1335


>ref|XP_002117987.1| hypothetical protein TRIADDRAFT_62008 [Trichoplax adhaerens]
 gb|EDV19555.1| hypothetical protein TRIADDRAFT_62008 [Trichoplax adhaerens]
Length=1752

 Score = 101 bits (251),  Expect = 1e-19, Method: Compositional matrix adjust.
 Identities = 80/283 (28%), Positives = 133/283 (47%), Gaps = 11/283 (4%)

Query  39   FNKAAIVFHRNGQHKKSLEMYEKAFGNIFNGEFALSDLFYSV----NGMASMYQALGDYD  94
            +N  A V+   G++  +L M+ K+       +  LSD   S+    N +A +Y   G+YD
Sbjct  689  YNTIARVYDHQGKYHDALSMFNKSLKI---QQVQLSDNHPSIAKTCNAIALVYDRQGNYD  745

Query  95   IAIKKYNSVIKIIKDMCLDNNSDLVYALMGIASISQIKGNYDEALSKYNEALEINEKLYG  154
             A+  YN  +KI   +  DN+ D+      IAS+   +G YD+A S YN++L+I      
Sbjct  746  DAVSMYNKSLKIQLPLLSDNHPDVAATYSNIASVYDHQGKYDDAQSMYNKSLKIQPVQPD  805

Query  155  RNHIETAFVLNRLGMLYHELDDNDKSIDHFNESLKIYREKYPNKLFNIAFTISRLAQSLL  214
             N    A   N L   Y      + ++  +N+SL I   +  +K  ++A T S + Q   
Sbjct  806  ENRPSIATTYNNLASFYIHQGKYEDALSMYNKSLNIRLAQLGDKHPDVAITYSNIGQVYS  865

Query  215  KMGNDSEALEKYQESIDIFNKIFTISHQAVAFSLYGIGTVYEFRSEYSKALEKYQESLQT  274
              G   +AL    +S+DI       +H +VA + Y IG VY+ + +Y  A   + +SL+ 
Sbjct  866  HQGKYDDALSILNKSLDIELTKLGENHPSVAATYYYIGVVYDHQGKYDDAQSMHNKSLK-  924

Query  275  YKNVYERSEKYQHYDIASCLYKIGLVYKLSGNDNESTTYLNQA  317
               + +      H D+A+    IGL+Y   G  NE+    N++
Sbjct  925  ---IRQAQLGENHPDVATTYGSIGLIYNHQGKYNEALAMYNKS  964


 Score = 85.9 bits (211),  Expect = 8e-15, Method: Compositional matrix adjust.
 Identities = 71/254 (28%), Positives = 119/254 (47%), Gaps = 13/254 (5%)

Query  29    NDECYNLVHIFNKAAIVFHRNGQHKKSLEMYEKAF-------GNIFNGEFALSDLFYSVN  81
             +D   N+  I+N  A  ++  G ++++L M  K+        G+      A      + +
Sbjct  1225  DDNHPNIATIYNNIASAYNHLGNYEEALSMLSKSLKIEPAQPGDDHPNNAA------TYS  1278

Query  82    GMASMYQALGDYDIAIKKYNSVIKIIKDMCLDNNSDLVYALMGIASISQIKGNYDEALSK  141
              MAS+Y   G YD A+  YN  +KI      D++  +      IASI   +G YDEAL  
Sbjct  1279  NMASIYHHQGKYDDALSMYNKSLKIQLAQLDDDHPSIAKIRNKIASIYYHQGEYDEALLI  1338

Query  142   YNEALEINEKLYGRNHIETAFVLNRLGMLYHELDDNDKSIDHFNESLKIYREKYPNKLFN  201
              N++L+I       NH + A   N +G +YH    +D ++   N+SL I  E++ N   +
Sbjct  1339  LNKSLKIQLVKLKHNHPDVAITYNTMGQIYHYQGKHDDALSSLNKSLNIRLEQFGNNHPS  1398

Query  202   IAFTISRLAQSLLKMGNDSEALEKYQESIDIFNKIFTISHQAVAFSLYGIGTVYEFRSEY  261
             IA T + +A          +AL    +++ I    F  +H  +A +   IG VY  + +Y
Sbjct  1399  IATTYNNIASVYDYQRKYDDALSMCNKALKIQQAHFVNNHPDIATTYSNIGHVYHGQEKY  1458

Query  262   SKALEKYQESLQTY  275
             + AL  Y++SL  +
Sbjct  1459  TDALSMYKKSLTVF  1472


 Score = 74.3 bits (181),  Expect = 5e-11, Method: Compositional matrix adjust.
 Identities = 83/323 (26%), Positives = 133/323 (41%), Gaps = 53/323 (16%)

Query  30   DECYNLVHIFNKAAIVFHRNGQHKKSLEMYEKAFGNIFNGEFALSDLFYSV----NGMAS  85
            D   ++   +N  A  ++  G++ KSL    K+   I   +  L D    +    N +A 
Sbjct  344  DNHPSIATTYNNIASAYYHQGKYGKSLSTLHKSQKII---QAYLDDDHPDIAVINNNVAL  400

Query  86   MYQALGDYDIAIKKYNSVIKIIKDMCLDNNSDLVYALMGIASISQIKGNYDEALSKYNEA  145
            +Y   G Y  A+   N  +KI      +N+ D+  +   IAS+   +G YD+ALS YN++
Sbjct  401  IYNQQGKYKDALLILNKSLKIQLAQLGNNHPDVAASYNNIASVYWNQGKYDDALSTYNKS  460

Query  146  LEINEKLYGRNHIETAFVLNRLGMLYH---------------------ELDDNDKSI---  181
            L   +   G +H + A   + +G +Y                      +LDD+  SI   
Sbjct  461  LATQQVQLGDDHPDVAVTSSNIGQVYSSQGKYDEAHSILTKSLKIQQAQLDDDHPSIAIT  520

Query  182  --------DH----------FNESLKIYREKYPNKLFNIAFTISRLAQSLLKMGNDSEAL  223
                     H           N+SLKI R K  +   ++A T S + Q     G   +AL
Sbjct  521  RNNIASVYQHEGKYDNALSILNKSLKIQRAKLGDNHPDVAKTYSSIGQIYDYQGKYEDAL  580

Query  224  EKYQESIDIFNKIFTISHQAVAFSLYGIGTVYEFRSEYSKALEKYQESLQTYKNVYERSE  283
                +S+DI    F  +H ++A +   I +VY  + +Y  AL  +  SL+    + E   
Sbjct  581  SALNKSLDIRIAQFGDNHPSIATTYTSIASVYYHQGKYDDALSMHNISLK----IQETQL  636

Query  284  KYQHYDIASCLYKIGLVYKLSGN  306
               H DIA+    I  VY   GN
Sbjct  637  GDNHPDIAATYNNIARVYDHQGN  659


 Score = 61.6 bits (148),  Expect = 8e-07, Method: Compositional matrix adjust.
 Identities = 49/195 (25%), Positives = 93/195 (48%), Gaps = 4/195 (2%)

Query  123  MGIASISQIKGNYDEALSKYNEALEINEKLYGRNHIETAFVLNRLGMLYHELDDNDKSID  182
            + I ++   +G Y++ALS YN++L+I +   G NH   A   N +G +Y+     D ++ 
Sbjct  144  LNIGNVYDDQGMYNDALSMYNKSLQIQQVQLGENHPSIATTYNSIGKVYYHQGKYDDALL  203

Query  183  HFNESLKIYREKYPNKLFNIAFTISRLAQSLLKMGNDSEALEKYQESIDIFNKIFTISHQ  242
              ++S KI   +  +   ++A T S + Q     G   +AL    +S+ I    F  +H 
Sbjct  204  ILDKSSKIQLVQLGDNHPDVAITYSSIGQVYHYQGKYEDALLMLNKSLSIRQTQFGDNHP  263

Query  243  AVAFSLYGIGTVYEFRSEYSKALEKYQESLQTYKNVYERSEKYQHYDIASCLYKIGLVYK  302
            ++A +   I  VY  + +Y+ AL    +SL+  +     +  Y    IA+    IG +Y 
Sbjct  264  SIAITYNSIAAVYHHQGKYNDALSMCNKSLKIRRAQVGNNHPY----IAATYNCIGQIYN  319

Query  303  LSGNDNESTTYLNQA  317
                 +++ + LN++
Sbjct  320  HQSKYDDAISMLNKS  334


 Score = 57.4 bits (137),  Expect = 1e-05, Method: Compositional matrix adjust.
 Identities = 54/220 (25%), Positives = 101/220 (46%), Gaps = 6/220 (3%)

Query  53   KKSLEMYEKAFGNIFNGEFALSDLFYSVNGMASMYQALGDYDIAIKKYNSVIKIIKDMCL  112
            KKSLEM  K        E    ++  S   + ++Y   G Y+ A+  YN  ++I +    
Sbjct  122  KKSLEMKLKCL------ESEDINISQSYLNIGNVYDDQGMYNDALSMYNKSLQIQQVQLG  175

Query  113  DNNSDLVYALMGIASISQIKGNYDEALSKYNEALEINEKLYGRNHIETAFVLNRLGMLYH  172
            +N+  +      I  +   +G YD+AL   +++ +I     G NH + A   + +G +YH
Sbjct  176  ENHPSIATTYNSIGKVYYHQGKYDDALLILDKSSKIQLVQLGDNHPDVAITYSSIGQVYH  235

Query  173  ELDDNDKSIDHFNESLKIYREKYPNKLFNIAFTISRLAQSLLKMGNDSEALEKYQESIDI  232
                 + ++   N+SL I + ++ +   +IA T + +A      G  ++AL    +S+ I
Sbjct  236  YQGKYEDALLMLNKSLSIRQTQFGDNHPSIAITYNSIAAVYHHQGKYNDALSMCNKSLKI  295

Query  233  FNKIFTISHQAVAFSLYGIGTVYEFRSEYSKALEKYQESL  272
                   +H  +A +   IG +Y  +S+Y  A+    +SL
Sbjct  296  RRAQVGNNHPYIAATYNCIGQIYNHQSKYDDAISMLNKSL  335


>ref|WP_052712710.1| hypothetical protein [Methanosarcina barkeri]
 gb|AKB53980.1| photosystem I assembly protein Ycf3 [Methanosarcina barkeri MS]
Length=833

 Score = 100 bits (248),  Expect = 2e-19, Method: Compositional matrix adjust.
 Identities = 75/282 (27%), Positives = 161/282 (57%), Gaps = 21/282 (7%)

Query  39   FNKAAIVFHRNGQHKKSLEMYEKAFGNIFNGEFALSD---LFYSVNGMASMYQALGDYDI  95
             ++  ++ H+ G ++++++ Y K+       +  L D   +  +++ + ++Y   G+Y+ 
Sbjct  489  LHQLGVINHQQGNYEEAVKKYNKSL----KLKEELGDKRRIAITLHQLGNIYYDQGNYEE  544

Query  96   AIKKYNSVIKIIKDMCLDNNSDLVYALMGIASISQIKGNYDEALSKYNEALEINEKLYGR  155
            A+KKYN  +K+ ++  L + S +   L  + S+  ++ NY EAL KYN++L++ E+L  +
Sbjct  545  AVKKYNQSLKMKEE--LGDKSGIAQTLHQLGSVHFLQSNYKEALEKYNQSLKMKEELGDK  602

Query  156  NHIETAFVLNRLGMLYHELDDNDKSIDHFNESLKIYREKYPNKLFNIAFTISRLAQSLLK  215
                TA  L+++GM+Y    + ++++  +N+SLKI +E+  +K   IA T+ ++      
Sbjct  603  RG--TAITLHQIGMIYQNQGNYEEAMGKYNQSLKI-KEELGDK-NEIAQTLHQIGMIYQN  658

Query  216  MGNDSEALEKYQESIDIFNKIFTISHQAVAFSLYGIGTVYEFRSEYSKALEKYQESLQTY  275
             GN  EA+ KY +S+ I  ++   S   +A +L+ IG +Y+ +  Y +A++KY +SL+  
Sbjct  659  QGNYEEAMGKYNQSLKIKEELGNKS--GIAQTLHQIGMIYQQQGNYEEAVKKYNKSLKMK  716

Query  276  KNVYERSEKYQHYDIASCLYKIGLVYKLSGNDNESTTYLNQA  317
            + + ++S       IA  L+++G++++  GN  E+    N++
Sbjct  717  EELGDKS------GIAQTLHQLGMIHQQQGNYEEAVKKYNKS  752


 Score = 88.2 bits (217),  Expect = 1e-15, Method: Compositional matrix adjust.
 Identities = 79/288 (27%), Positives = 145/288 (50%), Gaps = 54/288 (19%)

Query  83   MASMYQALGDYDIAIKKYNSVIKIIKDMCLDNNSDLVYALMGIASISQIKGNYDEALSKY  142
            +A++Y  LGD   A+K  N +    ++M   NN  +   L  +  I Q +GNY EA++KY
Sbjct  372  LATIYHRLGDLTTALKICNKIKNKYEEMG--NNKGVAVILHEVGIIHQEQGNYKEAVNKY  429

Query  143  NEALEINEKL------------YGRNHI--------------------------ETAFVL  164
            N++L+I E+L             G  H+                          E A  L
Sbjct  430  NQSLKIAEELGDKRGTAQALHQLGNVHLLQGNYGEAVKKYKQALKIFEDMEDKSEIATTL  489

Query  165  NRLGMLYHELDDNDKSIDHFNESLKIYREKYPNKLFNIAFTISRLAQSLLKMGNDSEALE  224
            ++LG++ H+  + ++++  +N+SLK+ +E+  +K   IA T+ +L       GN  EA++
Sbjct  490  HQLGVINHQQGNYEEAVKKYNKSLKL-KEELGDK-RRIAITLHQLGNIYYDQGNYEEAVK  547

Query  225  KYQESIDIFNKIFTISHQAVAFSLYGIGTVYEFRSEYSKALEKYQESLQTYKNVYERSEK  284
            KY +S+ +  ++   S   +A +L+ +G+V+  +S Y +ALEKY +SL+  + + ++   
Sbjct  548  KYNQSLKMKEELGDKS--GIAQTLHQLGSVHFLQSNYKEALEKYNQSLKMKEELGDKR--  603

Query  285  YQHYDIASCLYKIGLVYKLSGNDNESTTYLNQANQMFESTSTNINDKN  332
                  A  L++IG++Y+  GN  E+    NQ+ ++ E     + DKN
Sbjct  604  ----GTAITLHQIGMIYQNQGNYEEAMGKYNQSLKIKEE----LGDKN  643


 Score = 88.2 bits (217),  Expect = 1e-15, Method: Compositional matrix adjust.
 Identities = 61/200 (31%), Positives = 122/200 (61%), Gaps = 8/200 (4%)

Query  79   SVNGMASMYQALGDYDIAIKKYNSVIKIIKDMCLDNNSDLVYALMGIASISQIKGNYDEA  138
            +++ +  +YQ  G+Y+ A+ KYN  +KI ++  L + +++   L  I  I Q +GNY+EA
Sbjct  608  TLHQIGMIYQNQGNYEEAMGKYNQSLKIKEE--LGDKNEIAQTLHQIGMIYQNQGNYEEA  665

Query  139  LSKYNEALEINEKLYGRNHIETAFVLNRLGMLYHELDDNDKSIDHFNESLKIYREKYPNK  198
            + KYN++L+I E+L  ++ I  A  L+++GM+Y +  + ++++  +N+SLK+ +E+  +K
Sbjct  666  MGKYNQSLKIKEELGNKSGI--AQTLHQIGMIYQQQGNYEEAVKKYNKSLKM-KEELGDK  722

Query  199  LFNIAFTISRLAQSLLKMGNDSEALEKYQESIDIFNKIFTISHQAVAFSLYGIGTVYEFR  258
               IA T+ +L     + GN  EA++KY +S+ I  ++   S   +A ++  +G +YE +
Sbjct  723  -SGIAQTLHQLGMIHQQQGNYEEAVKKYNKSLKIAKELGDKS--GIASTMGQLGVIYEAK  779

Query  259  SEYSKALEKYQESLQTYKNV  278
             EY  AL  Y ++   ++++
Sbjct  780  GEYVFALNAYIKAFSIFESL  799


>ref|XP_002585592.1| hypothetical protein BRAFLDRAFT_111776 [Branchiostoma floridae]
 gb|EEN41603.1| hypothetical protein BRAFLDRAFT_111776 [Branchiostoma floridae]
Length=984

 Score = 100 bits (248),  Expect = 2e-19, Method: Compositional matrix adjust.
 Identities = 74/317 (23%), Positives = 155/317 (49%), Gaps = 29/317 (9%)

Query  18   IEKVIETFQKENDECYNLVHIFNKAAIVFHRNGQHKKSLEMYEKAF---GNIFNGEFALS  74
            I  + E  ++  D     +H+F +   V+ + G  K +    E+A     +++ G+    
Sbjct  565  IHSLNEALKEAGDTAIEKMHLFKELGDVWRKVGDFKTARSYLERALQMETSLYGGKSP--  622

Query  75   DLFYSVNGMASMYQALGDYDIAIKKYNSVIKIIKDMCLDNNSDLVYALM---GIASISQI  131
             L Y+ N +   +  LGD  +AI+ +   +++      D+     Y ++   G+A   Q 
Sbjct  623  TLRYTTNKLGLTWHKLGDNKMAIRYFEQALQM-----FDHGEAQAYMVLNNLGLAW--QY  675

Query  132  KGNYDEALSKYNEALEINEKLYGRNHIETAFVLNRLGMLYHELDDNDKSIDHFNESLKI-  190
              ++ +A+  Y + L+    LYG+ H E A +LN LG  YH + D  ++I++  ++L++ 
Sbjct  676  LADFRQAIEYYQQGLKKCRNLYGQAHSEIAILLNNLGETYHHMGDYSQAINYHEQALRMK  735

Query  191  -----YREKYPNKLFNIAFTISRLAQSLLKMGNDSEALEKYQESIDIFNKIFTIS--HQA  243
                 +   YP    +IA ++  L  +   +G+  +A+  +++++ ++ +I   S  H  
Sbjct  736  KNIYGHNSAYP----DIAISLDDLGGAWCSLGDYKKAIWYHEQALQMYRRIHGQSAEHPE  791

Query  244  VAFSLYGIGTVYEFRSEYSKALEKYQESLQTYKNVYERSEKYQHYDIASCLYKIGLVYKL  303
            +A ++  IG V+E R ++ KA+  ++E+L+  + ++   +  ++ DIA  L  +G  Y  
Sbjct  792  IAVTISNIGGVWEARGDHRKAISHFEEALKMLRGIF--GQNAENPDIAILLNNLGNNYSA  849

Query  304  SGNDNESTTYLNQANQM  320
             GN   +  YL +A  M
Sbjct  850  LGNHRGAIIYLERALHM  866


>ref|WP_015710268.1| hypothetical protein [Treponema azotonutricium]
 gb|AEF81728.1| tetratricopeptide repeat protein [Treponema azotonutricium ZAS-9]
Length=1711

 Score = 100 bits (249),  Expect = 2e-19, Method: Compositional matrix adjust.
 Identities = 83/306 (27%), Positives = 144/306 (47%), Gaps = 31/306 (10%)

Query  19    EKVIETFQKE--------NDECYNLVHIFNKAAIVFHRNGQHKKSLEMYEKAF---GNIF  67
             E+ +E FQK+          E  +    +N    V+      +  LE Y+KA      + 
Sbjct  1227  ERALEFFQKDIAIRGKIFGPEHPSTATAYNNIGSVYLNMENKETGLEFYQKALVIQEKVL  1286

Query  68    NGEFALSDLFYSVNGMASMYQALGDYDIAIKKYNSVIKIIKDMCLDNNSDLVYALMGIAS  127
               E    D   S N +  +Y+ +G+ + A++ Y   I   + +    + D   +   I  
Sbjct  1287  GSEH--PDTAGSYNNIGVIYRTMGNNEKALEFYQKAIASKEKIFGLEHLDTAGSYSNIGV  1344

Query  128   ISQIKGNYDEALSKYNEALEINEKLYGRNHIETAFVLNRLGMLYHELDDNDKSIDHFNES  187
             I +  GN+ +AL  Y +AL I EK++G  H   A   + +G +Y+ L + +K+++ + +S
Sbjct  1345  IYEAMGNHGKALEFYQKALVIREKVFGLGHPSHAAAYDAIGSVYNNLGNKEKALEFYQKS  1404

Query  188   L----KIYREKYP---NKLFNIAFTISRLAQSLLKMGNDSEALEKYQESIDIFNKIFTIS  240
             L    K+   ++P    + +NI    S        MGN+  ALE +Q+++ +F K+F + 
Sbjct  1405  LAISEKVNGPEHPYTAAEYYNIGVVYS-------DMGNNERALEFHQKALVVFEKVFGLG  1457

Query  241   HQAVAFSLYGIGTVYEFRSEYSKALEKYQESLQTYKNVYERSEKYQHYDIASCLYKIGLV  300
             H   A S Y IG VY     Y KALE +Q++L  ++ V+      +H D A+    IG+ 
Sbjct  1458  HNRTAASYYSIGGVYWSMGNYEKALEFFQKTLAIHEKVF----GLEHLDTAASYNSIGIT  1513

Query  301   YKLSGN  306
             Y + GN
Sbjct  1514  YHVMGN  1519


 Score = 90.1 bits (222),  Expect = 4e-16, Method: Compositional matrix adjust.
 Identities = 88/356 (25%), Positives = 157/356 (44%), Gaps = 67/356 (19%)

Query  19    EKVIETFQK---ENDECYNLVHI-----FNKAAIVFHRNGQHKKSLEMYEKAFGNIFNGE  70
             EK +E +QK     ++ + L H+     ++   +++   G H K+LE Y+KA   I    
Sbjct  1311  EKALEFYQKAIASKEKIFGLEHLDTAGSYSNIGVIYEAMGNHGKALEFYQKAL-VIREKV  1369

Query  71    FALSDLFYSV--NGMASMYQALGDYDIAIKKYNSVIKIIKDMCLDN---------NSDLV  119
             F L    ++   + + S+Y  LG+ + A++ Y   + I + +             N  +V
Sbjct  1370  FGLGHPSHAAAYDAIGSVYNNLGNKEKALEFYQKSLAISEKVNGPEHPYTAAEYYNIGVV  1429

Query  120   YALMG---------------------------------IASISQIKGNYDEALSKYNEAL  146
             Y+ MG                                 I  +    GNY++AL  + + L
Sbjct  1430  YSDMGNNERALEFHQKALVVFEKVFGLGHNRTAASYYSIGGVYWSMGNYEKALEFFQKTL  1489

Query  147   EINEKLYGRNHIETAFVLNRLGMLYHELDDNDKSIDHFNESLKIYREK-----YPNKLFN  201
              I+EK++G  H++TA   N +G+ YH + + +K+++ + + L I REK     +P    +
Sbjct  1490  AIHEKVFGLEHLDTAASYNSIGITYHVMGNYEKTLEFYQKVLVI-REKVLGLNHP----D  1544

Query  202   IAFTISRLAQSLLKMGNDSEALEKYQESIDIFNKIFTISHQAVAFSLYGIGTVYEFRSEY  261
              A   + +      M N  + LE YQ+++ I  K+  + H   A S   IG VY      
Sbjct  1545  TARAYNNIGMVYSDMRNKEKTLEFYQKALAIQEKVLGLEHPDTATSYTTIGAVYRDMGNN  1604

Query  262   SKALEKYQESLQTYKNVYERSEKYQHYDIASCLYKIGLVYKLSGNDNESTTYLNQA  317
              KALE +Q++L  ++ V+     ++H   A     IGL+Y   GN  E+  +  +A
Sbjct  1605  EKALEFFQKTLAIHEKVF----GFEHPSTADSYNNIGLIYGAMGNYKEALEFFQKA  1656


 Score = 85.9 bits (211),  Expect = 8e-15, Method: Compositional matrix adjust.
 Identities = 79/325 (24%), Positives = 152/325 (47%), Gaps = 18/325 (6%)

Query  6     ACLKNVGVEENMI---EKVIETFQKEND---ECYNLVHIFNKAAI-----VFHRNGQHKK  54
             A   N+GV  N +   EK +E +QK  D   + + L H    A+      V++  G ++K
Sbjct  1043  ASYNNIGVVYNRMRNYEKALEFYQKALDVYEKVFGLEHPDTAASYASIGDVYYIRGNNEK  1102

Query  55    SLEMYEKAFGNIFNGEFALS--DLFYSVNGMASMYQALGDYDIAIKKYNSVIKIIKDMCL  112
             +L+ Y+KA   I      L   D   S N M  +Y  + + + A++ +   ++I + +  
Sbjct  1103  ALDFYQKAL-VIREKILGLGHLDTAASYNNMGVVYGGMRNNEKALEFHQKSLEIYEKVFG  1161

Query  113   DNNSDLVYALMGIASISQIKGNYDEALSKYNEALEINEKLYGRNHIETAFVLNRLGMLYH  172
               + +   +   I    +  GNY++AL  +  AL I EK++G NH       N + ++Y 
Sbjct  1162  LEHPNTATSYFNIGLECRNMGNYEKALEFFLRALAIREKVFGLNHPSVVDSYNSVALVYR  1221

Query  173   ELDDNDKSIDHFNESLKIYREKYPNKLFNIAFTISRLAQSLLKMGNDSEALEKYQESIDI  232
             ++ + +++++ F + + I  + +  +  + A   + +    L M N    LE YQ+++ I
Sbjct  1222  DMKNYERALEFFQKDIAIRGKIFGPEHPSTATAYNNIGSVYLNMENKETGLEFYQKALVI  1281

Query  233   FNKIFTISHQAVAFSLYGIGTVYEFRSEYSKALEKYQESLQTYKNVYERSEKYQHYDIAS  292
               K+    H   A S   IG +Y       KALE YQ+++ + + ++      +H D A 
Sbjct  1282  QEKVLGSEHPDTAGSYNNIGVIYRTMGNNEKALEFYQKAIASKEKIF----GLEHLDTAG  1337

Query  293   CLYKIGLVYKLSGNDNESTTYLNQA  317
                 IG++Y+  GN  ++  +  +A
Sbjct  1338  SYSNIGVIYEAMGNHGKALEFYQKA  1362


 Score = 49.3 bits (116),  Expect = 0.006, Method: Compositional matrix adjust.
 Identities = 46/182 (25%), Positives = 86/182 (47%), Gaps = 11/182 (6%)

Query  19    EKVIETFQKE---NDECYNLVH-----IFNKAAIVFHRNGQHKKSLEMYEKAFGNIFNGE  70
             EK +E +QK     ++   L H      +N   +V+      +K+LE Y+KA   I    
Sbjct  1521  EKTLEFYQKVLVIREKVLGLNHPDTARAYNNIGMVYSDMRNKEKTLEFYQKALA-IQEKV  1579

Query  71    FAL--SDLFYSVNGMASMYQALGDYDIAIKKYNSVIKIIKDMCLDNNSDLVYALMGIASI  128
               L   D   S   + ++Y+ +G+ + A++ +   + I + +    +     +   I  I
Sbjct  1580  LGLEHPDTATSYTTIGAVYRDMGNNEKALEFFQKTLAIHEKVFGFEHPSTADSYNNIGLI  1639

Query  129   SQIKGNYDEALSKYNEALEINEKLYGRNHIETAFVLNRLGMLYHELDDNDKSIDHFNESL  188
                 GNY EAL  + +AL I EK++G  H  TA   + LG++Y +L + ++++    ++L
Sbjct  1640  YGAMGNYKEALEFFQKALAIREKVFGFEHSATAASYSNLGLVYRDLGNKEEALKFNKKAL  1699

Query  189   KI  190
              I
Sbjct  1700  AI  1701


>ref|WP_018400173.1| hypothetical protein [filamentous cyanobacterium ESFC-1]
Length=1191

 Score = 100 bits (248),  Expect = 2e-19, Method: Composition-based stats.
 Identities = 75/279 (27%), Positives = 137/279 (49%), Gaps = 17/279 (6%)

Query  39   FNKAAIVFHRNGQH-------KKSLEMYEKAFGNIFNGEFALSDLFYSVNGMASMYQALG  91
             N  A++++  G +       ++SL + E+A G+         D   S+N +AS+Y+A+G
Sbjct  95   LNNLAVLYYNMGNYSEAEPLFQRSLAIDEQALGSDH------PDFADSLNNLASLYRAMG  148

Query  92   DYDIAIKKYNSVIKIIKDMCLDNNSDLVYALMGIASISQIKGNYDEALSKYNEALEINEK  151
            +Y  A   +   +   +     ++ D+  +L  +A +    GNY EA   +  AL I E+
Sbjct  149  NYTEAEPLHQRALVTREQALGSDHPDVATSLNNLALLYSDMGNYTEAEPLHQRALAIREQ  208

Query  152  LYGRNHIETAFVLNRLGMLYHELDDNDKSIDHFNESLKIYREKYPNKLFNIAFTISRLAQ  211
              G +H + A  LN L  LY  + +  ++   +  SL IY +   +   ++A +++ LA 
Sbjct  209  ALGNDHPDVAGSLNNLAALYQNMGNYTEAEPLYQRSLAIYEQALGSDHPSVAGSLNNLAL  268

Query  212  SLLKMGNDSEALEKYQESIDIFNKIFTISHQAVAFSLYGIGTVYEFRSEYSKALEKYQES  271
                MGN SEAL  +Q ++ I  +    +H  VA SL G+  +Y+    YS+A   YQ +
Sbjct  269  LYSDMGNYSEALPLFQRALAIVEQALGSNHPNVAKSLSGLAALYQNMGNYSEAEPLYQRA  328

Query  272  LQTYKNVYERSEKYQHYDIASCLYKIGLVYKLSGNDNES  310
            +     + E++    H D+A+ L  +  +Y+  GN +E+
Sbjct  329  IA----ILEQALGSDHPDVATSLNNLAELYRNMGNYSEA  363


>ref|XP_004989455.1| mbre TPR repeat protein [Salpingoeca rosetta]
 gb|EGD78506.1| mbre TPR repeat protein [Salpingoeca rosetta]
Length=858

 Score = 99.8 bits (247),  Expect = 2e-19, Method: Compositional matrix adjust.
 Identities = 77/289 (27%), Positives = 138/289 (48%), Gaps = 9/289 (3%)

Query  39   FNKAAIVFHRNGQHKKSLEMYEKAFGNIFN--GEFALSDLFYSVNGMASMYQALGDYDIA  96
            + K   V+  NG++ +++E Y+K+     +  GE  L D+  + NG+  +Y + G+YD A
Sbjct  556  YGKLGGVYESNGEYDRAIEYYQKSLKIQLDTLGEKHL-DIATTYNGLGQVYSSKGEYDRA  614

Query  97   IKKYNSVIKIIKDMCLDNNSDLVYALMGIASISQIKGNYDEALSKYNEALEINEKLYGRN  156
            I  Y+  ++   +     +     A   +  + + KG +D A+  + ++L+I     G  
Sbjct  615  IHYYHKCLQTYLETLGKKHPYTATAYNNLGLVYKSKGEHDHAVEYFQQSLQIKLDTLGEE  674

Query  157  HIETAFVLNRLGMLYHELDDNDKSIDHFNESLKIYREKYPNKLFNIAFTISRLAQSLLKM  216
            H  TA   N LG +++   + D++I H+++ L+IY      K  + A T + L Q     
Sbjct  675  HPSTAGTYNNLGQMHYSKGEYDRAIHHYHKCLQIYLGTLGEKHPSTATTFNVLGQVHNSK  734

Query  217  GNDSEALEKYQESIDIFNKIFTISHQAVAFSLYGIGTVYEFRSEYSKALEKYQESLQ-TY  275
            G    ALE YQ+ + I        H + A +   +G VY+ + EY +ALE YQ+ L+ T 
Sbjct  735  GEYDRALEYYQKCLQIDLDTLGEEHPSTANTYNSLGQVYKNQGEYGRALECYQKDLKITL  794

Query  276  KNVYERSEKYQHYDIASCLYKIGLVYKLSGNDNESTTYLNQANQMFEST  324
              + E+     H D A+  + +G VY   G  + +     QA  ++  T
Sbjct  795  DTLGEK-----HPDTATTYHDLGQVYNSKGEYDRAKQLFQQAVDIWMDT  838


 Score = 98.2 bits (243),  Expect = 8e-19, Method: Compositional matrix adjust.
 Identities = 71/285 (25%), Positives = 133/285 (47%), Gaps = 11/285 (4%)

Query  25   FQKENDECYNLVHIFNKAAIVFHRNGQHKKSLEMYEKAFGNIFNGEFALSDLFYSVNG--  82
             ++   E  N+  +++  A V+   G+H ++ E ++K+     +    L +   S  G  
Sbjct  500  LERHGPEHANVAGVYDAMAQVYESKGEHDRAQEYFQKSLQIALD---TLGEEHPSTAGTY  556

Query  83   --MASMYQALGDYDIAIKKYNSVIKIIKDMCLDNNSDLVYALMGIASISQIKGNYDEALS  140
              +  +Y++ G+YD AI+ Y   +KI  D   + + D+     G+  +   KG YD A+ 
Sbjct  557  GKLGGVYESNGEYDRAIEYYQKSLKIQLDTLGEKHLDIATTYNGLGQVYSSKGEYDRAIH  616

Query  141  KYNEALEINEKLYGRNHIETAFVLNRLGMLYHELDDNDKSIDHFNESLKIYREKYPNKLF  200
             Y++ L+   +  G+ H  TA   N LG++Y    ++D ++++F +SL+I  +    +  
Sbjct  617  YYHKCLQTYLETLGKKHPYTATAYNNLGLVYKSKGEHDHAVEYFQQSLQIKLDTLGEEHP  676

Query  201  NIAFTISRLAQSLLKMGNDSEALEKYQESIDIFNKIFTISHQAVAFSLYGIGTVYEFRSE  260
            + A T + L Q     G    A+  Y + + I+       H + A +   +G V+  + E
Sbjct  677  STAGTYNNLGQMHYSKGEYDRAIHHYHKCLQIYLGTLGEKHPSTATTFNVLGQVHNSKGE  736

Query  261  YSKALEKYQESLQTYKNVYERSEKYQHYDIASCLYKIGLVYKLSG  305
            Y +ALE YQ+ LQ   +        +H   A+    +G VYK  G
Sbjct  737  YDRALEYYQKCLQIDLDTLGE----EHPSTANTYNSLGQVYKNQG  777


>ref|WP_024125348.1| tetratricopeptide repeat protein [Thermosynechococcus sp. NK55a]
 gb|AHB88961.1| tetratricopeptide repeat protein [Thermosynechococcus sp. NK55a]
Length=896

 Score = 99.8 bits (247),  Expect = 3e-19, Method: Compositional matrix adjust.
 Identities = 68/239 (28%), Positives = 112/239 (47%), Gaps = 4/239 (2%)

Query  79   SVNGMASMYQALGDYDIAIKKYNSVIKIIKDMCLDNNSDLVYALMGIASISQIKGNYDEA  138
            ++N +A  Y+ LG++  AI  Y   + I +     N+ D+  +L  +A++   +GNY EA
Sbjct  116  ALNNLAVTYKELGNFSEAIPLYQRSLAIREQALGPNHPDVATSLNNLANLYTDQGNYGEA  175

Query  139  LSKYNEALEINEKLYGRNHIETAFVLNRLGMLYHELDDNDKSIDHFNESLKIYREKYPNK  198
            L  Y  AL I E+  G+NH +    ++ L ++ H       ++  +  SL +       +
Sbjct  176  LPLYQRALRIREQALGKNHPDVGLSVHNLAVMDHLQGSLTTALPLYQRSLGLLEPALGAE  235

Query  199  LFNIAFTISRLAQSLLKMGNDSEALEKYQESIDIFNKIFTISHQAVAFSLYGIGTVYEFR  258
               +A  ++ LA+     GN   AL  YQ S+ I  K+    H  VA SL  +  +Y  +
Sbjct  236  HPLVATVLNNLAELYRAQGNYGAALPLYQRSLTIREKVLGTDHPDVATSLNNLAELYRVQ  295

Query  259  SEYSKALEKYQESLQTYKNVYERSEKYQHYDIASCLYKIGLVYKLSGNDNESTTYLNQA  317
              Y  AL  YQ S+     + +R+    H  +A  L  +   Y   GN NE+ T LN+A
Sbjct  296  GNYGAALPLYQRSIA----LRQRTLGGDHPYLALSLANLAKAYWAQGNINEALTALNRA  350


>ref|XP_002118767.1| hypothetical protein TRIADDRAFT_62778 [Trichoplax adhaerens]
 gb|EDV18747.1| hypothetical protein TRIADDRAFT_62778 [Trichoplax adhaerens]
Length=904

 Score = 99.8 bits (247),  Expect = 3e-19, Method: Compositional matrix adjust.
 Identities = 79/280 (28%), Positives = 138/280 (49%), Gaps = 8/280 (3%)

Query  40   NKAAIVFHRNGQHKKSLEMYEKAFGNIFNGEFALSDLFYSV--NGMASMYQALGDYDIAI  97
            N  ++  H+ G++  +L MY K+   I   +F  + L  +V  + +  +Y   G YD A+
Sbjct  547  NIGSVYIHQ-GKYDDALSMYNKSL-KIQLTQFGDNHLSITVTYSNIGQVYNHQGKYDDAL  604

Query  98   KKYNSVIKIIKDMCLDNNSDLVYALMGIASISQIKGNYDEALSKYNEALEINEKLYGRNH  157
              YN  +KI      DN+  +    + I S+ + +G YD+ALS YN++L+I     G NH
Sbjct  605  SMYNKSLKIELTQLGDNHPSIATTYINIGSVYKDQGKYDDALSMYNKSLKILLTQLGDNH  664

Query  158  IETAFVLNRLGMLYHELDDNDKSIDHFNESLKIYREKYPNKLFNIAFTISRLAQSLLKMG  217
               A   N +G +Y +    D ++  +N+SLKI   +  +   +IA T S + Q     G
Sbjct  665  PSIALTYNNIGQVYRDQGKYDDALSMYNKSLKIRLTQLDDNHPSIAITYSNVGQVYNDQG  724

Query  218  NDSEALEKYQESIDIFNKIFTISHQAVAFSLYGIGTVYEFRSEYSKALEKYQESLQTYKN  277
               +AL  Y +S+ I       +H ++A + + I  VY+ + +Y  AL  Y +SL+    
Sbjct  725  KYDDALSMYNKSLKIKLTQLGHNHPSIAATYHSIADVYKDQGKYDDALSMYNKSLK----  780

Query  278  VYERSEKYQHYDIASCLYKIGLVYKLSGNDNESTTYLNQA  317
            +        H  IA+  + IG+VYK  G  +++ +  N++
Sbjct  781  IKLTQLNDNHPSIATTYHNIGVVYKDQGEYDDALSMCNKS  820


 Score = 91.7 bits (226),  Expect = 9e-17, Method: Compositional matrix adjust.
 Identities = 78/330 (24%), Positives = 151/330 (46%), Gaps = 22/330 (7%)

Query  3    IINACLKNVG---VEENMIEKVIETFQKE--------NDECYNLVHIFNKAAIVFHRNGQ  51
            II A   N+G   + +   +  +  + K          D   ++   ++    V++  G+
Sbjct  540  IIPATYHNIGSVYIHQGKYDDALSMYNKSLKIQLTQFGDNHLSITVTYSNIGQVYNHQGK  599

Query  52   HKKSLEMYEKAF----GNIFNGEFALSDLFYSVNGMASMYQALGDYDIAIKKYNSVIKII  107
            +  +L MY K+       + +   +++  + ++    S+Y+  G YD A+  YN  +KI+
Sbjct  600  YDDALSMYNKSLKIELTQLGDNHPSIATTYINI---GSVYKDQGKYDDALSMYNKSLKIL  656

Query  108  KDMCLDNNSDLVYALMGIASISQIKGNYDEALSKYNEALEINEKLYGRNHIETAFVLNRL  167
                 DN+  +      I  + + +G YD+ALS YN++L+I       NH   A   + +
Sbjct  657  LTQLGDNHPSIALTYNNIGQVYRDQGKYDDALSMYNKSLKIRLTQLDDNHPSIAITYSNV  716

Query  168  GMLYHELDDNDKSIDHFNESLKIYREKYPNKLFNIAFTISRLAQSLLKMGNDSEALEKYQ  227
            G +Y++    D ++  +N+SLKI   +  +   +IA T   +A      G   +AL  Y 
Sbjct  717  GQVYNDQGKYDDALSMYNKSLKIKLTQLGHNHPSIAATYHSIADVYKDQGKYDDALSMYN  776

Query  228  ESIDIFNKIFTISHQAVAFSLYGIGTVYEFRSEYSKALEKYQESLQTYKNVYERSEKYQH  287
            +S+ I       +H ++A + + IG VY+ + EY  AL    +SL+    +      + H
Sbjct  777  KSLKIKLTQLNDNHPSIATTYHNIGVVYKDQGEYDDALSMCNKSLK----IQLTQLGHNH  832

Query  288  YDIASCLYKIGLVYKLSGNDNESTTYLNQA  317
              IA+    IG +YK  G  +++ +  N++
Sbjct  833  PGIAATYNSIGSIYKDQGKYDDALSMYNKS  862


 Score = 91.3 bits (225),  Expect = 1e-16, Method: Compositional matrix adjust.
 Identities = 73/282 (26%), Positives = 131/282 (46%), Gaps = 11/282 (4%)

Query  29   NDECYNLVHIFNKAAIVFHRNGQHKKSLEMYEKAF----GNIFNGEFALSDLFYSVNGMA  84
            ND   ++   ++    V+  +G++  +L MY K+       + N   +++  ++S+    
Sbjct  182  NDNHPSIAMTYHNIGDVYSDSGKYDDALSMYNKSLKIQLTQLNNNHPSIATTYHSI---G  238

Query  85   SMYQALGDYDIAIKKYNSVIKIIKDMCLDNNSDLVYALMGIASISQIKGNYDEALSKYNE  144
             +Y+  G YD A+  YN  +KI+     DN+  +      I  + + +G YD+ALS YN+
Sbjct  239  KVYKDQGKYDDALSMYNKSLKILLTQLDDNHPSIAVTYSNIGLVYKYQGKYDDALSMYNK  298

Query  145  ALEINEKLYGRNHIETAFVLNRLGMLYHELDDNDKSIDHFNESLKIYREKYPNKLFNIAF  204
            +L+I       NH   A   + +G +Y +    D ++  +N+SLKI   +  +   +IA 
Sbjct  299  SLKIQLIQLDDNHPSIATTYHNIGSVYRDQGKYDDALSMYNKSLKILLTQLNDNHPSIAA  358

Query  205  TISRLAQSLLKMGNDSEALEKYQESIDIFNKIFTISHQAVAFSLYGIGTVYEFRSEYSKA  264
            T   +A          +AL  Y +S+ I       +H ++A + + IG VY  +  Y  A
Sbjct  359  TYHNIADVYNHQAKYDDALSMYNKSLKIKLTQLDDNHPSIATTYHNIGGVYNDQGNYDDA  418

Query  265  LEKYQESLQTYKNVYERSEKYQHYDIASCLYKIGLVYKLSGN  306
            L  Y +SL+    +        H  IA+  + IG+VY   GN
Sbjct  419  LSMYNKSLK----IQLTQLGDNHPSIAATYHNIGVVYNHQGN  456


 Score = 89.0 bits (219),  Expect = 7e-16, Method: Compositional matrix adjust.
 Identities = 70/277 (25%), Positives = 133/277 (48%), Gaps = 11/277 (4%)

Query  45   VFHRNGQHKKSLEMYEKAF----GNIFNGEFALSDLFYSVNGMASMYQALGDYDIAIKKY  100
            V++  G++  +L +Y K+       + N   +++  + ++ G+   Y   G YD A+  +
Sbjct  72   VYNHQGKYDDALSVYNKSLKINLTQVNNNHPSIATTYLNIGGV---YIHQGKYDDALSMF  128

Query  101  NSVIKIIKDMCLDNNSDLVYALMGIASISQIKGNYDEALSKYNEALEINEKLYGRNHIET  160
            N  +KI      DN+  +      I  +   +G YD+ALS YN++L+I       NH   
Sbjct  129  NKSLKIRLTQLGDNHPSIAVTYSNIGLVYNHQGKYDDALSMYNKSLKIQLTQLNDNHPSI  188

Query  161  AFVLNRLGMLYHELDDNDKSIDHFNESLKIYREKYPNKLFNIAFTISRLAQSLLKMGNDS  220
            A   + +G +Y +    D ++  +N+SLKI   +  N   +IA T   + +     G   
Sbjct  189  AMTYHNIGDVYSDSGKYDDALSMYNKSLKIQLTQLNNNHPSIATTYHSIGKVYKDQGKYD  248

Query  221  EALEKYQESIDIFNKIFTISHQAVAFSLYGIGTVYEFRSEYSKALEKYQESLQTYKNVYE  280
            +AL  Y +S+ I       +H ++A +   IG VY+++ +Y  AL  Y +SL+    + +
Sbjct  249  DALSMYNKSLKILLTQLDDNHPSIAVTYSNIGLVYKYQGKYDDALSMYNKSLKI--QLIQ  306

Query  281  RSEKYQHYDIASCLYKIGLVYKLSGNDNESTTYLNQA  317
              +   H  IA+  + IG VY+  G  +++ +  N++
Sbjct  307  LDDN--HPSIATTYHNIGSVYRDQGKYDDALSMYNKS  341


 Score = 89.0 bits (219),  Expect = 7e-16, Method: Compositional matrix adjust.
 Identities = 71/281 (25%), Positives = 134/281 (48%), Gaps = 8/281 (3%)

Query  38   IFNKA-AIVFHRNGQHKKSLEMYEKAFGNIFNGEFALSDLFYSVNGMASMYQALGDYDIA  96
            ++NK+  I   + G +  S+       G ++N +  ++ +++++     +Y+  G YD A
Sbjct  421  MYNKSLKIQLTQLGDNHPSIAATYHNIGVVYNHQGNIATIYHNI---GVVYEDQGKYDDA  477

Query  97   IKKYNSVIKIIKDMCLDNNSDLVYALMGIASISQIKGNYDEALSKYNEALEINEKLYGRN  156
            +  YN  +KI +    DN+  +      I  +   +G YD+ALS YN++L+I     G N
Sbjct  478  LSMYNKSLKIRQTQLGDNHPSIATTYNNIGGVYLHQGKYDDALSMYNKSLKIQPTQLGDN  537

Query  157  HIETAFVLNRLGMLYHELDDNDKSIDHFNESLKIYREKYPNKLFNIAFTISRLAQSLLKM  216
            H+      + +G +Y      D ++  +N+SLKI   ++ +   +I  T S + Q     
Sbjct  538  HLIIPATYHNIGSVYIHQGKYDDALSMYNKSLKIQLTQFGDNHLSITVTYSNIGQVYNHQ  597

Query  217  GNDSEALEKYQESIDIFNKIFTISHQAVAFSLYGIGTVYEFRSEYSKALEKYQESLQTYK  276
            G   +AL  Y +S+ I       +H ++A +   IG+VY+ + +Y  AL  Y +SL+   
Sbjct  598  GKYDDALSMYNKSLKIELTQLGDNHPSIATTYINIGSVYKDQGKYDDALSMYNKSLK---  654

Query  277  NVYERSEKYQHYDIASCLYKIGLVYKLSGNDNESTTYLNQA  317
             +        H  IA     IG VY+  G  +++ +  N++
Sbjct  655  -ILLTQLGDNHPSIALTYNNIGQVYRDQGKYDDALSMYNKS  694


 Score = 85.9 bits (211),  Expect = 7e-15, Method: Compositional matrix adjust.
 Identities = 74/277 (27%), Positives = 127/277 (46%), Gaps = 12/277 (4%)

Query  45   VFHRNGQHKKSLEMYEKAFGNIFNGEFALSDLFYSV----NGMASMYQALGDYDIAIKKY  100
            V+   G++  +L MY K+   +      L D   S+    N +  +Y+  G YD A+  Y
Sbjct  635  VYKDQGKYDDALSMYNKSLKILLT---QLGDNHPSIALTYNNIGQVYRDQGKYDDALSMY  691

Query  101  NSVIKIIKDMCLDNNSDLVYALMGIASISQIKGNYDEALSKYNEALEINEKLYGRNHIET  160
            N  +KI      DN+  +      +  +   +G YD+ALS YN++L+I     G NH   
Sbjct  692  NKSLKIRLTQLDDNHPSIAITYSNVGQVYNDQGKYDDALSMYNKSLKIKLTQLGHNHPSI  751

Query  161  AFVLNRLGMLYHELDDNDKSIDHFNESLKIYREKYPNKLFNIAFTISRLAQSLLKMGNDS  220
            A   + +  +Y +    D ++  +N+SLKI   +  +   +IA T   +       G   
Sbjct  752  AATYHSIADVYKDQGKYDDALSMYNKSLKIKLTQLNDNHPSIATTYHNIGVVYKDQGEYD  811

Query  221  EALEKYQESIDIFNKIFTISHQAVAFSLYGIGTVYEFRSEYSKALEKYQESLQTYKNVYE  280
            +AL    +S+ I       +H  +A +   IG++Y+ + +Y  AL  Y +SL+    +  
Sbjct  812  DALSMCNKSLKIQLTQLGHNHPGIAATYNSIGSIYKDQGKYDDALSMYNKSLK----IKL  867

Query  281  RSEKYQHYDIASCLYKIGLVYKLSGN-DNESTTYLNQ  316
                + H  IA+  + IG VYK  GN D+  + Y N+
Sbjct  868  TQLGHNHPSIATTYHNIGNVYKDQGNYDDALSMYTNR  904


 Score = 84.7 bits (208),  Expect = 2e-14, Method: Compositional matrix adjust.
 Identities = 67/235 (29%), Positives = 108/235 (46%), Gaps = 4/235 (2%)

Query  83   MASMYQALGDYDIAIKKYNSVIKIIKDMCLDNNSDLVYALMGIASISQIKGNYDEALSKY  142
            +  +Y   G YD A+  YN  +KI      DN+  +      I  +   +G YD+ALS Y
Sbjct  27   IGQVYNDQGKYDDALSMYNKSLKIDLTQLGDNHPSIAVTYCNIGQVYNHQGKYDDALSVY  86

Query  143  NEALEINEKLYGRNHIETAFVLNRLGMLYHELDDNDKSIDHFNESLKIYREKYPNKLFNI  202
            N++L+IN      NH   A     +G +Y      D ++  FN+SLKI   +  +   +I
Sbjct  87   NKSLKINLTQVNNNHPSIATTYLNIGGVYIHQGKYDDALSMFNKSLKIRLTQLGDNHPSI  146

Query  203  AFTISRLAQSLLKMGNDSEALEKYQESIDIFNKIFTISHQAVAFSLYGIGTVYEFRSEYS  262
            A T S +       G   +AL  Y +S+ I       +H ++A + + IG VY    +Y 
Sbjct  147  AVTYSNIGLVYNHQGKYDDALSMYNKSLKIQLTQLNDNHPSIAMTYHNIGDVYSDSGKYD  206

Query  263  KALEKYQESLQTYKNVYERSEKYQHYDIASCLYKIGLVYKLSGNDNESTTYLNQA  317
             AL  Y +SL+    +        H  IA+  + IG VYK  G  +++ +  N++
Sbjct  207  DALSMYNKSLK----IQLTQLNNNHPSIATTYHSIGKVYKDQGKYDDALSMYNKS  257


 Score = 73.2 bits (178),  Expect = 9e-11, Method: Compositional matrix adjust.
 Identities = 59/218 (27%), Positives = 101/218 (46%), Gaps = 4/218 (2%)

Query  100  YNSVIKIIKDMCLDNNSDLVYALMGIASISQIKGNYDEALSKYNEALEINEKLYGRNHIE  159
            YN  +KI      D++  +      I  +   +G YD+ALS YN++L+I+    G NH  
Sbjct  2    YNKSLKIKLTQLGDSHPSIAVTYSNIGQVYNDQGKYDDALSMYNKSLKIDLTQLGDNHPS  61

Query  160  TAFVLNRLGMLYHELDDNDKSIDHFNESLKIYREKYPNKLFNIAFTISRLAQSLLKMGND  219
             A     +G +Y+     D ++  +N+SLKI   +  N   +IA T   +    +  G  
Sbjct  62   IAVTYCNIGQVYNHQGKYDDALSVYNKSLKINLTQVNNNHPSIATTYLNIGGVYIHQGKY  121

Query  220  SEALEKYQESIDIFNKIFTISHQAVAFSLYGIGTVYEFRSEYSKALEKYQESLQTYKNVY  279
             +AL  + +S+ I       +H ++A +   IG VY  + +Y  AL  Y +SL+    + 
Sbjct  122  DDALSMFNKSLKIRLTQLGDNHPSIAVTYSNIGLVYNHQGKYDDALSMYNKSLK----IQ  177

Query  280  ERSEKYQHYDIASCLYKIGLVYKLSGNDNESTTYLNQA  317
                   H  IA   + IG VY  SG  +++ +  N++
Sbjct  178  LTQLNDNHPSIAMTYHNIGDVYSDSGKYDDALSMYNKS  215


>ref|XP_002185196.1| beta-glucan elicitor receptor [Phaeodactylum tricornutum CCAP 
1055/1]
 gb|EEC43328.1| beta-glucan elicitor receptor [Phaeodactylum tricornutum CCAP 
1055/1]
Length=708

 Score = 99.4 bits (246),  Expect = 3e-19, Method: Compositional matrix adjust.
 Identities = 85/289 (29%), Positives = 145/289 (50%), Gaps = 9/289 (3%)

Query  16   NMIEKVIETFQKE-NDECYNLVHIFNKAAIVFHRNGQHKKSLEMYEKAF--GNIFNGEFA  72
            NM ++ ++ F+ +   +   +  + N    V +  G +  +L +Y++A        GE +
Sbjct  247  NMFKESLKIFRSQLCSQSSEVATVLNNIGRVHYLEGNYDCALAVYKEALLIRRKVLGEKS  306

Query  73   LSDLFYSVNGMASMYQALGDYDIAIKKYNSVIKIIKDMCLDNNSDLVYALMGIASISQIK  132
            + DL  ++          GD D A+  Y+  +K+       N+ D+   L  +A I   +
Sbjct  307  I-DLAATMCNTGQTLHQRGDLDEAMVYYSEFLKLAGFHLGSNHRDVAIILKCMAEIHHGR  365

Query  133  GNYDEALSKYNEALEINEKLYGRNHIETAFVLNRLGMLYHELDDNDKSIDHFNESLKIYR  192
            G  D+A S Y EAL       G +H E A  +N+LG LY+E+ D D ++ ++NE LKI +
Sbjct  366  GQLDKARSMYEEALRTGRIALGNHHPELASTINKLGNLYYEMQDLDTALQYYNEGLKIEQ  425

Query  193  EKYPNKLFNIAFTISRLAQSLLKMGNDSEALEKYQESIDIFNKIFTISHQAVAFSLYGIG  252
                    +I  T+  +AQ     G+ + AL KY E  ++  K +  ++ AVA +L  +G
Sbjct  426  ILLDPHHPHIMVTLMNIAQIHRHRGHFAAALVKYTEVHELQMKAYGPNNLAVASTLSSMG  485

Query  253  TV-YEFRSEYSKALEKYQESLQTYKNVYERSEKYQHYDIASCLYKIGLV  300
             + Y+ +S YS A + YQE+L+  ++ YE  E   + D+AS L  IGLV
Sbjct  486  LMQYQLKS-YSSAFDLYQEALRIQRDHYESDE---NADVASTLNSIGLV  530


>dbj|BAQ62620.1| kinesin light chain [Geminocystis sp. NIES-3708]
Length=1122

 Score = 99.8 bits (247),  Expect = 3e-19, Method: Compositional matrix adjust.
 Identities = 84/293 (29%), Positives = 138/293 (47%), Gaps = 11/293 (4%)

Query  34   NLVHIFNKAAIVFHRNGQHKKSLEMYEKAFGNIFNGEFAL----SDLFYSVNGMASMYQA  89
            N+    N   ++ +  G ++++  +Y++A       E AL     D   S N +A MY  
Sbjct  285  NIAQTLNNFGLLLYSLGDYQEAESLYQQAL--TIRKE-ALGENHPDTAQSFNNLALMYNT  341

Query  90   LGDYDIAIKKYNSVIKIIKDMCLDNNSDLVYALMGIASISQIKGNYDEALSKYNEALEIN  149
             G+Y  A   Y   + I K    +N+ D +  L  +A + + +GNY EA   Y + L   
Sbjct  342  QGNYQEAESYYLQALNIYKKALGENHPDTLTTLNNLAELYRSQGNYQEAEPIYLQVLTAR  401

Query  150  EKLYGRNHIETAFVLNRLGMLYHELDDNDKSIDHFNESLKIYREKYPNKLFNIAFTISRL  209
             K+ G NH +T   LN L ++YHE  +  K+   + ESL IY++ +     + A +++ L
Sbjct  402  RKVLGDNHSDTGQSLNNLALMYHEQGNLQKAEPLYLESLAIYQKNFGENNPDTATSLNNL  461

Query  210  AQSLLKMGNDSEALEKYQESIDIFNKIFTISHQAVAFSLYGIGTVYEFRSEYSKALEKYQ  269
            A+         EA   Y +S+ I  K+    H  +A SL  +   Y F+SEY KA   +Q
Sbjct  462  AELYRIQKRYKEAEPLYLQSLAIRKKLLGEKHSDIAQSLNNLALFYNFQSEYDKAEPLFQ  521

Query  270  ESLQTYKNVYERSEKYQHYDIASCLYKIGLVYKLSGNDNESTTYLNQANQMFE  322
            +SL     +Y+ S   +H +IA+ L  +G +Y    N   +  YL Q   + E
Sbjct  522  QSL----TIYQESLGKKHPNIATLLNNLGGLYWDKNNIPLALDYLTQGTNLEE  570


 Score = 78.6 bits (192),  Expect = 2e-12, Method: Compositional matrix adjust.
 Identities = 79/304 (26%), Positives = 145/304 (48%), Gaps = 10/304 (3%)

Query  18   IEKVIETFQKENDE--CYNLVHIFNKAAIVFHRNGQHKKSLEMYEKAFG--NIFNGEFAL  73
            +EK++   + E  E   Y  + ++N    ++   G ++K+  +Y++      I + E  L
Sbjct  58   MEKILAIIKGELGENNTYTAI-LYNNLGELYFSVGDYQKAQSLYQQGLTIIKIVSQEDTL  116

Query  74   SDLFYSVNGMASMYQALGDYDIAIKKYNSVIKIIKDMCLDNNSDLVYALMGIASISQIKG  133
            +   ++ N +  +   LG+Y  A   Y   + I K +  + N  +   L  +  + +++G
Sbjct  117  NTAIFT-NNLGKVQHILGNYPEAESLYQQALTITKKLSGEKNLTVATLLNNLGDLQRLQG  175

Query  134  NYDEALSKYNEALEINEKLYGRNHIETAFVLNRLGMLYHELDDNDKSIDHFNESLKIYRE  193
            NY  A S Y +AL I +++ G N+ ++A  LN LG+LY+   DN+K+   + E+LKI + 
Sbjct  176  NYPPAESFYLQALSIAKEVSGENNPDSAIFLNNLGLLYYLQGDNEKAEPFYLEALKIKKA  235

Query  194  KYPNKLFNIAFTISRLAQSLLKMGNDSEALEKYQESIDIFNKIFTISHQAVAFSLYGIGT  253
             +     ++A  ++ LA+     G   +A   YQES+ +  KI    H  +A +L   G 
Sbjct  236  IFGENHPDVAILLNNLAELYRSQGQYEKAKSFYQESLTLSKKILGEKHPNIAQTLNNFGL  295

Query  254  VYEFRSEYSKALEKYQESLQTYKNVYERSEKYQHYDIASCLYKIGLVYKLSGNDNESTTY  313
            +     +Y +A   YQ++L   K     +    H D A     + L+Y   GN  E+ +Y
Sbjct  296  LLYSLGDYQEAESLYQQALTIRKEALGEN----HPDTAQSFNNLALMYNTQGNYQEAESY  351

Query  314  LNQA  317
              QA
Sbjct  352  YLQA  355


>ref|XP_002602190.1| hypothetical protein BRAFLDRAFT_76877 [Branchiostoma floridae]
 gb|EEN58202.1| hypothetical protein BRAFLDRAFT_76877 [Branchiostoma floridae]
Length=1812

 Score = 99.8 bits (247),  Expect = 4e-19, Method: Composition-based stats.
 Identities = 75/283 (27%), Positives = 146/283 (52%), Gaps = 15/283 (5%)

Query  50    GQHKKSLEMYEKAFG---NIFNGEFALSDLFYSVNGMASMYQALGDYDIAIKKYNSVIKI  106
             G H+K++  YE+A      I+  + A  D+  S+N + +    LGD   AI  Y   +++
Sbjct  941   GDHRKAISYYEQALEMKRGIYGEDNAHPDIADSLNNLGNARGDLGDNSKAISYYEQSLQM  1000

Query  107   IKDMCLDNNS--DLVYALMGIASISQIKGNYDEALSKYNEALEINEKLYGRN--HIETAF  162
              + +  ++ +  D+  +L  + S  +  G++ +AL  Y ++L++   +YG +  H + A 
Sbjct  1001  RRSIYGEDTAHPDIAASLNNLGSAWRNLGDHGKALCYYEQSLQMRRSIYGEDTAHPDIAD  1060

Query  163   VLNRLGMLYHELDDNDKSIDHFNESLKIYREKY--PNKLFNIAFTISRLAQSLLKMGNDS  220
              LN LG  +  L D+ K I +  ++L++    Y   N   NIA +++ +  +   +G+  
Sbjct  1061  SLNNLGNAWGNLGDHRKKISYNEQALEMMMGIYGEDNAHPNIAGSLNNMGNAWGNLGDHR  1120

Query  221   EALEKYQESIDIFNKIF---TISHQAVAFSLYGIGTVYEFRSEYSKALEKYQESLQTYKN  277
             +A+  Y++S+ +   I+   TI H  +A SLY +G  +    ++ KA+  Y++SLQ   +
Sbjct  1121  KAISYYEQSLQMKRSIYGEGTI-HPGIAASLYNLGATWSDLGDHRKAISYYEQSLQMKLS  1179

Query  278   VYERSEKYQHYDIASCLYKIGLVYKLSGNDNESTTYLNQANQM  320
             +Y   E   H DIA  L  +G  +   G++ ++ +Y  QA +M
Sbjct  1180  IY--GEDNAHPDIADSLNNLGATWSNLGDNRKAISYYEQALEM  1220


>ref|XP_002118426.1| hypothetical protein TRIADDRAFT_34167 [Trichoplax adhaerens]
 gb|EDV19088.1| hypothetical protein TRIADDRAFT_34167, partial [Trichoplax adhaerens]
Length=263

 Score = 95.1 bits (235),  Expect = 4e-19, Method: Compositional matrix adjust.
 Identities = 73/250 (29%), Positives = 120/250 (48%), Gaps = 24/250 (10%)

Query  54   KSLEMYEKAFGNIFNGEFALSDLFYSVNGMASMYQALGDYDIAIKKYNSVIKIIKDMCLD  113
            KSL++  K+ G+         D+  S + +  +YQ  G +D A+K+YN  +KI      D
Sbjct  9    KSLQIKLKSLGSEH------LDVCKSYHNVGLVYQNQGKHDEALKEYNKSLKIKLTQLGD  62

Query  114  NNSDLVYALMGIASISQIKGNYDEALSKYNEALEINEKLYGRNHIETAFVLNRLGMLYHE  173
            N+  +      I  +   +G YD+ALS YN++L+I +   G NH   A   N +G++YH 
Sbjct  63   NHPSIADTYSNIGLVYDRQGKYDDALSMYNKSLKIRQTQLGDNHPSIATTYNNIGLVYHH  122

Query  174  LDDNDKSIDHFNESLKIYREKYPNKLFNIAFTISRLAQSLLKMGNDSEALEKYQESIDIF  233
                D ++  +N+SLKI + +  +   +IA T   +A      G   +AL  Y +S+ I 
Sbjct  123  QGKYDDALSMYNKSLKIRQTQLGDNHPSIATTYHNIASVYDNQGKYDDALSMYNKSLKIN  182

Query  234  NKIFTISHQAVAFSLYGIGTVYEFRSEYSKALEKYQESLQ---------------TYK--  276
                  +H ++A + + I +VY+ + +Y  AL  Y +SL+               TY   
Sbjct  183  QTQLGDNHPSIATTYHNIASVYDNQGKYDDALSMYNKSLKIKLTQLGDNHPSIADTYNNI  242

Query  277  -NVYERSEKY  285
             NVY R  KY
Sbjct  243  ANVYHRQGKY  252


>gb|ETO15599.1| hypothetical protein RFI_21766 [Reticulomyxa filosa]
Length=919

 Score = 99.0 bits (245),  Expect = 4e-19, Method: Compositional matrix adjust.
 Identities = 78/278 (28%), Positives = 144/278 (52%), Gaps = 21/278 (8%)

Query  39   FNKAAIVFHRNGQHKKSLEMYEKAFGNIFNGEFALSDLFYSVNGMASMYQALGD------  92
            +N   I +  + QH K+++++EKA   I N  F  + +F     +A +Y  +GD      
Sbjct  575  YNIIGITYDDSEQHDKAIQLFEKALKIILNI-FGSNCIF-----VAQLYHNIGDTYYNKK  628

Query  93   -YDIAIKKYNSVIKIIKDMCLDNNSDLVYALMGIASISQIKGNYDEALSKYNEALEINEK  151
             YD +I+ Y   +KI  D+  DN+ D+ ++   + +  Q K  YD+A+  Y  AL+I   
Sbjct  629  QYDKSIEYYEKALKIRLDIFGDNHEDVAWSYNNLGNAYQNKKQYDKAMEFYESALKIRIN  688

Query  152  LYGRNHIETAFVLNRLGMLYHELDDNDKSIDHFNESLKIYREKYPNKLFNIAFTISRLAQ  211
            ++G NH + A     +G L  +   N+++++ + + LKI  E + N   ++A +   L  
Sbjct  689  VFGVNHEDVASSYYCVGFLNEQRGQNNEAVEFYEKCLKIRLEIFGNNHSSVADSYYALGN  748

Query  212  SLLKMGNDSEALEKYQESIDIFNKIFTISHQAVAFSLYGIGTVYEFRSEYSKALEKYQES  271
            +       S+A+E Y++++ I   IF ++H  VA S   +G  Y  + EY K++E ++++
Sbjct  749  TYRNAKQYSKAIEFYEKTLKIRLDIFGMNHCDVANSYNNLGISYNRKGEYDKSIECHEKA  808

Query  272  LQTYKNVYERSEKYQHYDIASCLYKIGLVYKLSGNDNE  309
            L+   N+Y  +    H D+AS    +G+ Y    N+NE
Sbjct  809  LKIRLNIYGPN----HIDVASSYNNLGVAY----NNNE  838


 Score = 58.5 bits (140),  Expect = 7e-06, Method: Compositional matrix adjust.
 Identities = 44/150 (29%), Positives = 80/150 (53%), Gaps = 7/150 (5%)

Query  48   RNGQHKKSLEMYEKAFG---NIF-NGEFALSDLFYSVNGMASMYQALGDYDIAIKKYNSV  103
            + GQ+ +++E YEK       IF N   +++D +Y+   + + Y+    Y  AI+ Y   
Sbjct  710  QRGQNNEAVEFYEKCLKIRLEIFGNNHSSVADSYYA---LGNTYRNAKQYSKAIEFYEKT  766

Query  104  IKIIKDMCLDNNSDLVYALMGIASISQIKGNYDEALSKYNEALEINEKLYGRNHIETAFV  163
            +KI  D+   N+ D+  +   +      KG YD+++  + +AL+I   +YG NHI+ A  
Sbjct  767  LKIRLDIFGMNHCDVANSYNNLGISYNRKGEYDKSIECHEKALKIRLNIYGPNHIDVASS  826

Query  164  LNRLGMLYHELDDNDKSIDHFNESLKIYRE  193
             N LG+ Y+  +   K+I++   +LKI R+
Sbjct  827  YNNLGVAYNNNEYYHKAIEYHENALKIRRQ  856


>ref|XP_001011798.2| tetratricopeptide repeat protein [Tetrahymena thermophila SB210]
 gb|EAR91553.2| tetratricopeptide repeat protein [Tetrahymena thermophila SB210]
Length=1227

 Score = 99.0 bits (245),  Expect = 5e-19, Method: Compositional matrix adjust.
 Identities = 66/244 (27%), Positives = 133/244 (55%), Gaps = 4/244 (2%)

Query  79    SVNGMASMYQALGDYDIAIKKYNSVIKIIKDMCLDNNSDLVYALMGIASISQIKGNYDEA  138
             ++N +   Y  + DYDIA+      ++I K +  +N+ ++  +L  IAS     G  D+A
Sbjct  893   TLNNIGLCYLNIADYDIALNHLLKSLEIKKRIYSENHQEIAQSLHNIASCYTQNGQNDKA  952

Query  139   LSKYNEALEINEKLYGRNHIETAFVLNRLGMLYHELDDNDKSIDHFNESLKIYREKYPNK  198
             L  + E+L+I   +Y  NHI+ A  L+ +   Y + DDN +++ ++ ESL+I +  + N 
Sbjct  953   LEYFKESLKIERLIYPENHIQIALSLDGIASYYSDTDDNQQALGYYLESLQIRKSNFENA  1012

Query  199   LFNIAFTISRLAQSLLKMGNDSEALEKYQESIDIFNKIFTISHQAVAFSLYGIGTVYEFR  258
               +++ +++ +    L +    +AL+  +ES+++  K++   +++VA SL  IG+ Y   
Sbjct  1013  NPHVSASLNNVGFCYLGLKECEKALKFLEESLEMDKKLYQGDNESVATSLNNIGSCYLKM  1072

Query  259   SEYSKALEKYQESLQTYKNVYERSEKYQHYDIASCLYKIGLVYKLSGNDNESTTYLNQAN  318
              + ++AL+    SLQ  K +Y++     H  IA+ L ++G+ Y+   +   +  YL ++ 
Sbjct  1073  GDKNQALKNLMSSLQMRKRIYKKD----HPSIATSLDRVGVCYQDLQDQKNAEKYLLESL  1128

Query  319   QMFE  322
             +M E
Sbjct  1129  KMRE  1132


 Score = 63.5 bits (153),  Expect = 2e-07, Method: Compositional matrix adjust.
 Identities = 47/167 (28%), Positives = 89/167 (53%), Gaps = 4/167 (2%)

Query  135  YDEALSKYNEALEINEKLYGRNHIETAFVLNRLGMLYHELDDNDKSIDHFNESLKIYREK  194
            + +AL    ++L++ ++L+  NHI  A   + +G+ Y EL+D  K++ +F +S ++ +  
Sbjct  739  FQQALKYQLKSLKLTKQLFKGNHINVAVSHSNVGVCYRELNDQQKALQYFLQSYQMSKHV  798

Query  195  YPNKLFNIAFTISRLAQSLLKMGNDSEALEKYQESIDIFNKIFTISHQAVAFSLYGIGTV  254
            Y     +IA  ++ +      + +   AL+ Y++S+ +  +I+  SH  +A SL  IG  
Sbjct  799  YKGNNSSIATVLNNIGACYYSLYDYRNALDYYEKSLFMRRQIYKGSHPEIAQSLNNIGMY  858

Query  255  YEFRSEYSKALEKYQESLQTYKNVYERSEKYQHYDIASCLYKIGLVY  301
            Y+  S +  AL+   ESL+  + ++    K  H  +AS L  IGL Y
Sbjct  859  YKDISCFELALQYLNESLEMIRVIH----KEDHPLVASTLNNIGLCY  901


>ref|XP_002611187.1| hypothetical protein BRAFLDRAFT_88414 [Branchiostoma floridae]
 gb|EEN67197.1| hypothetical protein BRAFLDRAFT_88414 [Branchiostoma floridae]
Length=1957

 Score = 99.4 bits (246),  Expect = 5e-19, Method: Compositional matrix adjust.
 Identities = 73/283 (26%), Positives = 150/283 (53%), Gaps = 13/283 (5%)

Query  50    GQHKKSLEMYEKAF---GNIFNGEFALSDLFYSVNGMASMYQALGDYDIAIKKYNSVIKI  106
             G  KK++  YE+A     +I+  +    D+  S++ + + +  LGD+  A+  Y   +++
Sbjct  1058  GDLKKAVSYYEQALQMNRSIYGEDTEHPDIAGSLHNLGNTWGDLGDHKKAVSYYEQALQM  1117

Query  107   IKDMCLDN--NSDLVYALMGIASISQIKGNYDEALSKYNEALEINEKLYGRN--HIETAF  162
              + +  ++  + D+  +L  + +     G++ +A+S Y +ALE+   +YG+N  H + A 
Sbjct  1118  NRSIYGEDTEHPDIASSLNNLGATRSDLGDHRKAVSYYEQALEMRWSIYGKNTSHPDIAK  1177

Query  163   VLNRLGMLYHELDDNDKSIDHFNESLKIYREKYPNKL--FNIAFTISRLAQSLLKMGNDS  220
              LN LG +++ L D  K++ ++ +SL++ R  Y       +IA +++ L  +  K+G+  
Sbjct  1178  SLNNLGAVWYNLGDLKKAVSYYEQSLQMKRSIYGKDTEHPDIASSLNNLGNAWGKLGDYR  1237

Query  221   EALEKYQESIDIFNKI--FTISHQAVAFSLYGIGTVYEFRSEYSKALEKYQESLQTYKNV  278
             +AL  +++S+ +   I     +H  +A SL  +G  +    +Y KA+  Y+++LQ  +++
Sbjct  1238  KALSYHEQSLQMKRSINGEDTAHFDIARSLNNLGAAWGKLGDYRKAVSYYEQALQMNRSI  1297

Query  279   YERSEKYQHYDIASCLYKIGLVYKLSGNDNESTTYLNQANQMF  321
             Y   E   H DIAS L  +G  +   G+  ++ +Y  Q+ QM 
Sbjct  1298  Y--GEDTAHRDIASSLNNLGKAWGDLGDHRKAISYYEQSLQMM  1338


>ref|WP_008180082.1| hypothetical protein [Moorea producens]
 gb|EGJ34556.1| hypothetical protein LYNGBM3L_15000 [Moorea producens 3L]
Length=1758

 Score = 98.6 bits (244),  Expect = 7e-19, Method: Compositional matrix adjust.
 Identities = 78/275 (28%), Positives = 139/275 (51%), Gaps = 17/275 (6%)

Query  45   VFHRNGQHKKSLEMYEKAF--GNIFNGEFALSDLFYSVNGMASMYQALGDYDIAIKKYNS  102
            V+   G++ ++L+ Y++        N + +   LF   N +  +Y   G+Y  A+  Y  
Sbjct  507  VYESQGKYDQALDYYQQGLVIAKKINDKKSTGTLF---NNIGLVYSNWGNYKQALDYYQQ  563

Query  103  VIKIIKDMCLDNNSDLVYALMGIASISQIKGNYDEALSKYNEALEINEKLYGRNHIETAF  162
             + I K   L+++  +   L  I SI + +G Y +AL  Y +AL IN+KL     +  A 
Sbjct  564  GLAISK--SLNDSIGIATKLNNIGSIYEKQGKYSQALDYYQQALAINQKLGDLARVRVAP  621

Query  163  VLNRLGMLYHELDDNDKSIDHFNESLKIYREKYPNKLFNIAFTISRLAQSLLKMGNDSEA  222
             LN +G +YH     D++++++ ++L I+++   ++      T++ + +     G    A
Sbjct  622  NLNNIGSVYHSQGKYDRALEYYQQALVIHQDL--SERSGEGTTLNNIGEVYKSQGEYDRA  679

Query  223  LEKYQESIDIFNKIFTISHQAVAFSLYGIGTVYEFRSEYSKALEKYQESLQTYKNVYERS  282
            LE YQ+++ I+  I   S +A   +L  IG VY  + EY +ALE YQ++L  Y+++ ERS
Sbjct  680  LEYYQQALAIYKDIGVGSQKAT--TLNNIGGVYHSKGEYDRALEYYQQTLVIYQDLSERS  737

Query  283  EKYQHYDIASCLYKIGLVYKLSGNDNESTTYLNQA  317
             +       + L  IGLVY   G  + +  Y  QA
Sbjct  738  GE------GTTLNNIGLVYDSQGEYDRANEYYQQA  766


 Score = 89.7 bits (221),  Expect = 5e-16, Method: Compositional matrix adjust.
 Identities = 69/236 (29%), Positives = 124/236 (53%), Gaps = 14/236 (6%)

Query  82   GMASMYQALGDYDIAIKKYNSVIKIIKDMCLDNNSDLVYALMGIASISQIKGNYDEALSK  141
            G+A + Q  G+Y+ A   Y  V+ + +   + + S+ + AL  I  + + +G YD+AL  
Sbjct  465  GLAQIRQ--GNYEKARDSYQQVLALARQ--IKDRSEEITALNFIGQVYESQGKYDQALDY  520

Query  142  YNEALEINEKLYGRNHIETAFVLNRLGMLYHELDDNDKSIDHFNESLKIYREKYPNKLFN  201
            Y + L I +K+  +    T F  N +G++Y    +  +++D++ + L I   K  N    
Sbjct  521  YQQGLVIAKKINDKKSTGTLF--NNIGLVYSNWGNYKQALDYYQQGLAI--SKSLNDSIG  576

Query  202  IAFTISRLAQSLLKMGNDSEALEKYQESIDIFNKIFTISHQAVAFSLYGIGTVYEFRSEY  261
            IA  ++ +     K G  S+AL+ YQ+++ I  K+  ++   VA +L  IG+VY  + +Y
Sbjct  577  IATKLNNIGSIYEKQGKYSQALDYYQQALAINQKLGDLARVRVAPNLNNIGSVYHSQGKY  636

Query  262  SKALEKYQESLQTYKNVYERSEKYQHYDIASCLYKIGLVYKLSGNDNESTTYLNQA  317
             +ALE YQ++L  ++++ ERS +       + L  IG VYK  G  + +  Y  QA
Sbjct  637  DRALEYYQQALVIHQDLSERSGE------GTTLNNIGEVYKSQGEYDRALEYYQQA  686


 Score = 75.1 bits (183),  Expect = 3e-11, Method: Compositional matrix adjust.
 Identities = 70/280 (25%), Positives = 143/280 (51%), Gaps = 17/280 (6%)

Query  39    FNKAAIVFHRNGQHKKSLEMYEKAFGNIFN-GEFALSDLFYSVNGMASMYQALGDYDIAI  97
              N    V++  G++ ++ E ++++     N G  +L     +++ + ++Y   GDY  A+
Sbjct  903   LNNIGRVYNARGEYAQAQEYFQQSLAISQNIGVRSLQAT--TLDNIGTVYSNWGDYTKAL  960

Query  98    KKYNSVIKIIKDMCLDNNSDLVYALMGIASISQIKGNYDEALSKYNEALEINEKLYGRNH  157
               +   ++I +D+   +N  +   L  I ++   +G YD A   + +AL I +++ G   
Sbjct  961   NYHQQSLEISQDIG--DNQGVGTTLNNIGTVYGDQGEYDRANEYFQQALAIQQEI-GDPS  1017

Query  158   IETAFVLNRLGMLYHELDDNDKSIDHFNESLKIYREKYPNKLFNIAFTISRLAQSLLKMG  217
              E A  L  +G++Y +     K++++  ++L I R+   ++   I  T + +  + L +G
Sbjct  1018  GE-ATTLGNIGIVYDDWGKYPKALEYQQKALAI-RQDIGDQA-GIGTTYNAIGVNYLDLG  1074

Query  218   NDSEALEKYQESIDIFNKIFTISHQAVAFSLYGIGTVYEFRSEYSKALEKYQESLQTYKN  277
             +  +AL+ + ++  IFNKI     + +  +L  IGTVY+ + +Y K+L+ YQ+SL   + 
Sbjct  1075  DYPQALDYFNQAKAIFNKIG--DKEGIGVTLTNIGTVYQKQKQYPKSLKFYQQSLAISQQ  1132

Query  278   VYERSEKYQHYDIASCLYKIGLVYKLSGNDNESTTYLNQA  317
             +  R +K      A+ L  IG+VY+  G   ++  Y  QA
Sbjct  1133  IGNRLQK------ANTLTTIGIVYEKLGEYTKANDYHQQA  1166


 Score = 73.6 bits (179),  Expect = 8e-11, Method: Compositional matrix adjust.
 Identities = 80/337 (24%), Positives = 151/337 (45%), Gaps = 57/337 (17%)

Query  39   FNKAAIVFHRNGQHKKSLEMYEKAFGNIFNGEFA-LSDLFYSVNGMASMYQALGDYDIAI  97
             N    V+H  G++ ++LE Y++A   + + + +  S    ++N +  +Y++ G+YD A+
Sbjct  623  LNNIGSVYHSQGKYDRALEYYQQAL--VIHQDLSERSGEGTTLNNIGEVYKSQGEYDRAL  680

Query  98   KKYNSVIKIIKDMCLDNNSDLVYALMGIASISQIKGNYDEALSKYNEALEINEKLYGRNH  157
            + Y   + I KD+ +   S     L  I  +   KG YD AL  Y + L I + L  R+ 
Sbjct  681  EYYQQALAIYKDIGV--GSQKATTLNNIGGVYHSKGEYDRALEYYQQTLVIYQDLSERSG  738

Query  158  IETAFVLNRLGMLYHELDDNDKSIDHFNESLKIYREKYPNKLFNIAFTISRLAQSLLKMG  217
              T   LN +G++Y    + D++ +++ ++L I+++    +    A T++ +       G
Sbjct  739  EGT--TLNNIGLVYDSQGEYDRANEYYQQALVIHQD--IGERSGEATTLNNIGAVYYARG  794

Query  218  NDSEALEKYQESIDIFNKIFTISHQAVAF-------------------------------  246
              ++A E +Q+S+ I   I   S +A +                                
Sbjct  795  KYAQAKEYFQQSLVIRKDIGERSGEANSLNNIGAVYKSQGEYDRANDYYQQALVIYQDIG  854

Query  247  -------SLYGIGTVYEFRSEYSKALEKYQESLQTYKNVYERSEKYQHYDIASCLYKIGL  299
                   +L  IG+VY+ + EY +A E YQ+SL   +++ +RS +      ++ L  IG 
Sbjct  855  ERLGEGTTLNNIGSVYDNQGEYDQASEYYQQSLGIRQDLGDRSGE------STTLNNIGR  908

Query  300  VYKLSGNDNESTTYLNQANQMFESTSTNINDKNYQAC  336
            VY   G   ++  Y  Q+     + S NI  ++ QA 
Sbjct  909  VYNARGEYAQAQEYFQQS----LAISQNIGVRSLQAT  941


 Score = 61.6 bits (148),  Expect = 6e-07, Method: Compositional matrix adjust.
 Identities = 65/253 (26%), Positives = 124/253 (49%), Gaps = 28/253 (11%)

Query  52    HKKSLEMYEKAFGNIFNGEFALSDLFYSVNGMASMYQALGDYDIAIKKYNSVIKIIKDMC  111
             H++SLE+ +    N   G         ++N + ++Y   G+YD A + +   + I +++ 
Sbjct  963   HQQSLEISQDIGDNQGVGT--------TLNNIGTVYGDQGEYDRANEYFQQALAIQQEIG  1014

Query  112   LDNNSDLVYALMGIASISQIKGNYDEALSKYNEALEINEKLYGRNHIETAFVLNRLGMLY  171
               + S     L  I  +    G Y +AL    +AL I + +  +  I T +  N +G+ Y
Sbjct  1015  --DPSGEATTLGNIGIVYDDWGKYPKALEYQQKALAIRQDIGDQAGIGTTY--NAIGVNY  1070

Query  172   HELDDNDKSIDHFNESLKIYREKYPNKLFN---IAFTISRLAQSLLKMGNDSEALEKYQE  228
              +L D  +++D+FN++  I+     NK+ +   I  T++ +     K     ++L+ YQ+
Sbjct  1071  LDLGDYPQALDYFNQAKAIF-----NKIGDKEGIGVTLTNIGTVYQKQKQYPKSLKFYQQ  1125

Query  229   SIDIFNKIFTISHQAVAFSLYGIGTVYEFRSEYSKALEKYQESLQTYKNVYERSEKYQHY  288
             S+ I  +I     +A   +L  IG VYE   EY+KA + +Q++L+  + +  ++      
Sbjct  1126  SLAISQQIGNRLQKA--NTLTTIGIVYEKLGEYTKANDYHQQALEINQKIGVKA------  1177

Query  289   DIASCLYKIGLVY  301
              I+  LY IG+VY
Sbjct  1178  GISFTLYNIGIVY  1190


 Score = 55.5 bits (132),  Expect = 6e-05, Method: Compositional matrix adjust.
 Identities = 50/199 (25%), Positives = 91/199 (46%), Gaps = 21/199 (11%)

Query  131  IKGNYDEALSKYNEALEINEKLYGRNHIETAFVLNRLGMLYHELDDNDKSIDHFNESLKI  190
            +KG   +A   Y + L I  +L   N    A  LN LG +Y+ L    K+++   E+LKI
Sbjct  61   VKGQLPQAKESYQQLLTIYREL--GNSTGVAQALNGLGQVYNLLSQQSKALEVLQEALKI  118

Query  191  YREKYPNKLFNIAFTISRLAQSLLKMGNDSEALEKYQESIDIFNKIFTISHQ-----AVA  245
             +     K            ++L  +G    + E Y +++++  +  +I+ +      + 
Sbjct  119  QQGNGDRK---------GEGETLTHIGTVYSSQEDYAKALELLEQALSINQEVGNQLGIG  169

Query  246  FSLYGIGTVYEFRSEYSKALEKYQESLQTYKNVYERSEK----YQHYDIASCLYKIGLVY  301
            ++L  +G+VY  + EY KAL++ Q+ L   K V  ++EK       Y  A  L      Y
Sbjct  170  YALVNLGSVYSSQGEYDKALDRLQQGLSIIKEV-AKTEKSVRILARYYQAETLIVFSSAY  228

Query  302  KLSGNDNESTTYLNQANQM  320
              SG  N++  ++ QA+ +
Sbjct  229  IRSGKLNQAWEFVEQAHAL  247


>ref|WP_013325063.1| hypothetical protein [Cyanothece sp. PCC 7822]
 gb|ADN17025.1| TPR repeat-containing protein [Cyanothece sp. PCC 7822]
Length=965

 Score = 97.4 bits (241),  Expect = 1e-18, Method: Compositional matrix adjust.
 Identities = 71/297 (24%), Positives = 146/297 (49%), Gaps = 17/297 (6%)

Query  28   ENDECYNLVHIFNKAAIVFHRNGQH-------KKSLEMYEKAFGNIFNGEFALSDLFYSV  80
            E ++   L    N+ A++++  G++       K++LE+ ++  G+         D+  S+
Sbjct  439  EGNQDTQLAFSLNQLALLYYSQGRYEQAEPLYKQALELRKRLLGDNH------PDVASSL  492

Query  81   NGMASMYQALGDYDIAIKKYNSVIKIIKDMCLDNNSDLVYALMGIASISQIKGNYDEALS  140
            N +A +Y + G Y+ A   Y   +++ K +  DN+ D+  +L  +A +   +G Y+EA  
Sbjct  493  NNLAGLYYSQGRYEQAEPLYKQALELRKRLLGDNHPDVASSLNNLAGLYSSQGRYEEAEP  552

Query  141  KYNEALEINEKLYGRNHIETAFVLNRLGMLYHELDDNDKSIDHFNESLKIYREKYPNKLF  200
             Y +ALE+ ++L G NH + A  LN L  LY      +++   + ++L++ +    +   
Sbjct  553  LYKQALELRKRLLGDNHPDVASSLNNLAGLYSSQGRYEEAEPLYKQALELRKRLLGDNHP  612

Query  201  NIAFTISRLAQSLLKMGNDSEALEKYQESIDIFNKIFTISHQAVAFSLYGIGTVYEFRSE  260
            N+A +++ LA      G   EA   Y++++++  ++   +H  VA SL  +  +Y  +  
Sbjct  613  NVATSLNNLAGLYDSQGRYEEAEPLYKQALELSKRLLGDNHPDVATSLNNLAGLYSSQGR  672

Query  261  YSKALEKYQESLQTYKNVYERSEKYQHYDIASCLYKIGLVYKLSGNDNESTTYLNQA  317
            Y +A   Y+++L+  K +   +    H D+A+ L  +  +Y   G   E+     QA
Sbjct  673  YEQAEPLYKQALELSKRLLGDN----HPDVATSLNNLAALYDSQGRYEEAEPLYKQA  725


 Score = 92.8 bits (229),  Expect = 4e-17, Method: Compositional matrix adjust.
 Identities = 64/266 (24%), Positives = 135/266 (51%), Gaps = 10/266 (4%)

Query  52   HKKSLEMYEKAFGNIFNGEFALSDLFYSVNGMASMYQALGDYDIAIKKYNSVIKIIKDMC  111
            +K++LE+ ++  G+         D+  S+N +A +Y + G Y+ A   Y   +++ K + 
Sbjct  554  YKQALELRKRLLGDNH------PDVASSLNNLAGLYSSQGRYEEAEPLYKQALELRKRLL  607

Query  112  LDNNSDLVYALMGIASISQIKGNYDEALSKYNEALEINEKLYGRNHIETAFVLNRLGMLY  171
             DN+ ++  +L  +A +   +G Y+EA   Y +ALE++++L G NH + A  LN L  LY
Sbjct  608  GDNHPNVATSLNNLAGLYDSQGRYEEAEPLYKQALELSKRLLGDNHPDVATSLNNLAGLY  667

Query  172  HELDDNDKSIDHFNESLKIYREKYPNKLFNIAFTISRLAQSLLKMGNDSEALEKYQESID  231
                  +++   + ++L++ +    +   ++A +++ LA      G   EA   Y+++++
Sbjct  668  SSQGRYEQAEPLYKQALELSKRLLGDNHPDVATSLNNLAALYDSQGRYEEAEPLYKQALE  727

Query  232  IFNKIFTISHQAVAFSLYGIGTVYEFRSEYSKALEKYQESLQTYKNVYERSEKYQHYDIA  291
            +  ++   +H  VA SL  +  +Y+ +  Y +A   Y+++L+  K +   +    H D+A
Sbjct  728  LSKRLLGDNHPNVATSLNNLAALYDSQGRYEEAEPLYKQALELIKRLLGDN----HPDVA  783

Query  292  SCLYKIGLVYKLSGNDNESTTYLNQA  317
            + L  +  +Y   G   E+     QA
Sbjct  784  TSLNNLAALYDSQGRYEEAEPLYKQA  809


 Score = 92.8 bits (229),  Expect = 4e-17, Method: Compositional matrix adjust.
 Identities = 64/266 (24%), Positives = 135/266 (51%), Gaps = 10/266 (4%)

Query  52   HKKSLEMYEKAFGNIFNGEFALSDLFYSVNGMASMYQALGDYDIAIKKYNSVIKIIKDMC  111
            +K++LE+ ++  G+         ++  S+N +A +Y + G Y+ A   Y   +++ K + 
Sbjct  596  YKQALELRKRLLGDNH------PNVATSLNNLAGLYDSQGRYEEAEPLYKQALELSKRLL  649

Query  112  LDNNSDLVYALMGIASISQIKGNYDEALSKYNEALEINEKLYGRNHIETAFVLNRLGMLY  171
             DN+ D+  +L  +A +   +G Y++A   Y +ALE++++L G NH + A  LN L  LY
Sbjct  650  GDNHPDVATSLNNLAGLYSSQGRYEQAEPLYKQALELSKRLLGDNHPDVATSLNNLAALY  709

Query  172  HELDDNDKSIDHFNESLKIYREKYPNKLFNIAFTISRLAQSLLKMGNDSEALEKYQESID  231
                  +++   + ++L++ +    +   N+A +++ LA      G   EA   Y+++++
Sbjct  710  DSQGRYEEAEPLYKQALELSKRLLGDNHPNVATSLNNLAALYDSQGRYEEAEPLYKQALE  769

Query  232  IFNKIFTISHQAVAFSLYGIGTVYEFRSEYSKALEKYQESLQTYKNVYERSEKYQHYDIA  291
            +  ++   +H  VA SL  +  +Y+ +  Y +A   Y+++L+  K +   +    H ++A
Sbjct  770  LIKRLLGDNHPDVATSLNNLAALYDSQGRYEEAEPLYKQALELRKRLLGDN----HPNVA  825

Query  292  SCLYKIGLVYKLSGNDNESTTYLNQA  317
            S L  +  +Y   G   E+     QA
Sbjct  826  SSLNNLAGLYDSQGRYEEAEPLYKQA  851


 Score = 91.7 bits (226),  Expect = 1e-16, Method: Compositional matrix adjust.
 Identities = 64/266 (24%), Positives = 135/266 (51%), Gaps = 10/266 (4%)

Query  52   HKKSLEMYEKAFGNIFNGEFALSDLFYSVNGMASMYQALGDYDIAIKKYNSVIKIIKDMC  111
            +K++LE+ ++  G+         D+  S+N +A +Y + G Y+ A   Y   +++ K + 
Sbjct  638  YKQALELSKRLLGDNH------PDVATSLNNLAGLYSSQGRYEQAEPLYKQALELSKRLL  691

Query  112  LDNNSDLVYALMGIASISQIKGNYDEALSKYNEALEINEKLYGRNHIETAFVLNRLGMLY  171
             DN+ D+  +L  +A++   +G Y+EA   Y +ALE++++L G NH   A  LN L  LY
Sbjct  692  GDNHPDVATSLNNLAALYDSQGRYEEAEPLYKQALELSKRLLGDNHPNVATSLNNLAALY  751

Query  172  HELDDNDKSIDHFNESLKIYREKYPNKLFNIAFTISRLAQSLLKMGNDSEALEKYQESID  231
                  +++   + ++L++ +    +   ++A +++ LA      G   EA   Y+++++
Sbjct  752  DSQGRYEEAEPLYKQALELIKRLLGDNHPDVATSLNNLAALYDSQGRYEEAEPLYKQALE  811

Query  232  IFNKIFTISHQAVAFSLYGIGTVYEFRSEYSKALEKYQESLQTYKNVYERSEKYQHYDIA  291
            +  ++   +H  VA SL  +  +Y+ +  Y +A   Y+++L+  K +   +    H ++A
Sbjct  812  LRKRLLGDNHPNVASSLNNLAGLYDSQGRYEEAEPLYKQALELSKRLLGDN----HPNVA  867

Query  292  SCLYKIGLVYKLSGNDNESTTYLNQA  317
            + L  +  +Y   G   E+     QA
Sbjct  868  TSLNNLAGLYSSQGRYEEAEPLYKQA  893


 Score = 91.7 bits (226),  Expect = 1e-16, Method: Compositional matrix adjust.
 Identities = 66/273 (24%), Positives = 139/273 (51%), Gaps = 10/273 (4%)

Query  52   HKKSLEMYEKAFGNIFNGEFALSDLFYSVNGMASMYQALGDYDIAIKKYNSVIKIIKDMC  111
            +K++LE+ ++  G+         D+  S+N +A++Y + G Y+ A   Y   +++ K + 
Sbjct  680  YKQALELSKRLLGDNH------PDVATSLNNLAALYDSQGRYEEAEPLYKQALELSKRLL  733

Query  112  LDNNSDLVYALMGIASISQIKGNYDEALSKYNEALEINEKLYGRNHIETAFVLNRLGMLY  171
             DN+ ++  +L  +A++   +G Y+EA   Y +ALE+ ++L G NH + A  LN L  LY
Sbjct  734  GDNHPNVATSLNNLAALYDSQGRYEEAEPLYKQALELIKRLLGDNHPDVATSLNNLAALY  793

Query  172  HELDDNDKSIDHFNESLKIYREKYPNKLFNIAFTISRLAQSLLKMGNDSEALEKYQESID  231
                  +++   + ++L++ +    +   N+A +++ LA      G   EA   Y+++++
Sbjct  794  DSQGRYEEAEPLYKQALELRKRLLGDNHPNVASSLNNLAGLYDSQGRYEEAEPLYKQALE  853

Query  232  IFNKIFTISHQAVAFSLYGIGTVYEFRSEYSKALEKYQESLQTYKNVYERSEKYQHYDIA  291
            +  ++   +H  VA SL  +  +Y  +  Y +A   Y+++L+  K +   +    H ++A
Sbjct  854  LSKRLLGDNHPNVATSLNNLAGLYSSQGRYEEAEPLYKQALELRKRLLGDN----HPNVA  909

Query  292  SCLYKIGLVYKLSGNDNESTTYLNQANQMFEST  324
            + L  +  +Y   G   ++     QA Q+ E T
Sbjct  910  TSLNNLAGLYYSQGRYEQAEPLYKQALQICEQT  942


 Score = 90.5 bits (223),  Expect = 2e-16, Method: Compositional matrix adjust.
 Identities = 63/271 (23%), Positives = 136/271 (50%), Gaps = 10/271 (4%)

Query  52   HKKSLEMYEKAFGNIFNGEFALSDLFYSVNGMASMYQALGDYDIAIKKYNSVIKIIKDMC  111
            +K++LE+ ++  G+         D+  S+N +A +Y + G Y+ A   Y   +++ K + 
Sbjct  512  YKQALELRKRLLGDNH------PDVASSLNNLAGLYSSQGRYEEAEPLYKQALELRKRLL  565

Query  112  LDNNSDLVYALMGIASISQIKGNYDEALSKYNEALEINEKLYGRNHIETAFVLNRLGMLY  171
             DN+ D+  +L  +A +   +G Y+EA   Y +ALE+ ++L G NH   A  LN L  LY
Sbjct  566  GDNHPDVASSLNNLAGLYSSQGRYEEAEPLYKQALELRKRLLGDNHPNVATSLNNLAGLY  625

Query  172  HELDDNDKSIDHFNESLKIYREKYPNKLFNIAFTISRLAQSLLKMGNDSEALEKYQESID  231
                  +++   + ++L++ +    +   ++A +++ LA      G   +A   Y+++++
Sbjct  626  DSQGRYEEAEPLYKQALELSKRLLGDNHPDVATSLNNLAGLYSSQGRYEQAEPLYKQALE  685

Query  232  IFNKIFTISHQAVAFSLYGIGTVYEFRSEYSKALEKYQESLQTYKNVYERSEKYQHYDIA  291
            +  ++   +H  VA SL  +  +Y+ +  Y +A   Y+++L+  K +   +    H ++A
Sbjct  686  LSKRLLGDNHPDVATSLNNLAALYDSQGRYEEAEPLYKQALELSKRLLGDN----HPNVA  741

Query  292  SCLYKIGLVYKLSGNDNESTTYLNQANQMFE  322
            + L  +  +Y   G   E+     QA ++ +
Sbjct  742  TSLNNLAALYDSQGRYEEAEPLYKQALELIK  772


 Score = 73.6 bits (179),  Expect = 8e-11, Method: Compositional matrix adjust.
 Identities = 51/220 (23%), Positives = 108/220 (49%), Gaps = 13/220 (6%)

Query  29   NDECYNLVHIFNKAAIVFHRNGQH-------KKSLEMYEKAFGNIFNGEFALSDLFYSVN  81
             D   N+    N  A ++   G++       K++LE+ ++  G+         D+  S+N
Sbjct  734  GDNHPNVATSLNNLAALYDSQGRYEEAEPLYKQALELIKRLLGDNH------PDVATSLN  787

Query  82   GMASMYQALGDYDIAIKKYNSVIKIIKDMCLDNNSDLVYALMGIASISQIKGNYDEALSK  141
             +A++Y + G Y+ A   Y   +++ K +  DN+ ++  +L  +A +   +G Y+EA   
Sbjct  788  NLAALYDSQGRYEEAEPLYKQALELRKRLLGDNHPNVASSLNNLAGLYDSQGRYEEAEPL  847

Query  142  YNEALEINEKLYGRNHIETAFVLNRLGMLYHELDDNDKSIDHFNESLKIYREKYPNKLFN  201
            Y +ALE++++L G NH   A  LN L  LY      +++   + ++L++ +    +   N
Sbjct  848  YKQALELSKRLLGDNHPNVATSLNNLAGLYSSQGRYEEAEPLYKQALELRKRLLGDNHPN  907

Query  202  IAFTISRLAQSLLKMGNDSEALEKYQESIDIFNKIFTISH  241
            +A +++ LA      G   +A   Y++++ I  +   ++H
Sbjct  908  VATSLNNLAGLYYSQGRYEQAEPLYKQALQICEQTLGVAH  947


>ref|XP_002109101.1| hypothetical protein TRIADDRAFT_18878 [Trichoplax adhaerens]
 gb|EDV29899.1| hypothetical protein TRIADDRAFT_18878, partial [Trichoplax adhaerens]
Length=216

 Score = 92.8 bits (229),  Expect = 1e-18, Method: Compositional matrix adjust.
 Identities = 60/190 (32%), Positives = 99/190 (52%), Gaps = 0/190 (0%)

Query  83   MASMYQALGDYDIAIKKYNSVIKIIKDMCLDNNSDLVYALMGIASISQIKGNYDEALSKY  142
            + ++Y   G YD A+  YN  +KI      DN+  +      IAS+   +G YD+ALS Y
Sbjct  27   IGNVYDHQGKYDDALSMYNKSLKINLTQLGDNHPSIATTYNNIASVYDDQGKYDDALSMY  86

Query  143  NEALEINEKLYGRNHIETAFVLNRLGMLYHELDDNDKSIDHFNESLKIYREKYPNKLFNI  202
            N++L+IN    G NH   A   N +G +Y + D  D ++  +N+SLKI   +  +   +I
Sbjct  87   NKSLKINLTQLGDNHPSIANTYNNIGRVYDDQDKYDDALSMYNKSLKINLTQLGDNHPSI  146

Query  203  AFTISRLAQSLLKMGNDSEALEKYQESIDIFNKIFTISHQAVAFSLYGIGTVYEFRSEYS  262
            A T + +A      G   +AL  Y +S+ I       +H ++A +   IG VY  +S++ 
Sbjct  147  ATTYNNIASVYDDQGKYDDALSMYNKSLKITQTQLGDNHPSIAITYSNIGHVYSNQSKHK  206

Query  263  KALEKYQESL  272
            +A+  Y++SL
Sbjct  207  EAISMYKQSL  216


 Score = 70.1 bits (170),  Expect = 1e-10, Method: Compositional matrix adjust.
 Identities = 56/209 (27%), Positives = 96/209 (46%), Gaps = 18/209 (9%)

Query  100  YNSVIKIIKDMCLDNNSDLVYALMGIASISQIKGNYDEALSKYNEALEINEKLYGRNHIE  159
            YN  +KI      DN+  +      I ++   +G YD+ALS YN++L+IN    G NH  
Sbjct  2    YNKSLKIKLTQLGDNHPSIANTYDNIGNVYDHQGKYDDALSMYNKSLKINLTQLGDNHPS  61

Query  160  TAFVLNRLGMLYHELDDNDKSIDHFNESLKIYREKYPNKLFNIAFTISRLAQSLLKMGND  219
             A   N +  +Y +    D ++  +N+SLKI        L  +      +A +   +G  
Sbjct  62   IATTYNNIASVYDDQGKYDDALSMYNKSLKI-------NLTQLGDNHPSIANTYNNIGRV  114

Query  220  SEALEKYQESIDIFNKIFTI-------SHQAVAFSLYGIGTVYEFRSEYSKALEKYQESL  272
             +  +KY +++ ++NK   I       +H ++A +   I +VY+ + +Y  AL  Y +SL
Sbjct  115  YDDQDKYDDALSMYNKSLKINLTQLGDNHPSIATTYNNIASVYDDQGKYDDALSMYNKSL  174

Query  273  QTYKNVYERSEKYQHYDIASCLYKIGLVY  301
            +    + +      H  IA     IG VY
Sbjct  175  K----ITQTQLGDNHPSIAITYSNIGHVY  199


>ref|XP_002118739.1| hypothetical protein TRIADDRAFT_62755 [Trichoplax adhaerens]
 gb|EDV18775.1| hypothetical protein TRIADDRAFT_62755 [Trichoplax adhaerens]
Length=873

 Score = 97.4 bits (241),  Expect = 1e-18, Method: Compositional matrix adjust.
 Identities = 76/292 (26%), Positives = 139/292 (48%), Gaps = 11/292 (4%)

Query  30   DECYNLVHIFNKAAIVFHRNGQHKKSLEMYEKAF----GNIFNGEFALSDLFYSVNGMAS  85
            D   ++   +N   +V++  G++  +L MY K+       + +   +++D +   N +  
Sbjct  218  DNHPSIADTYNNIGLVYYHQGKYDDALSMYNKSLKIKLTQLGDNHPSIADTY---NNIGL  274

Query  86   MYQALGDYDIAIKKYNSVIKIIKDMCLDNNSDLVYALMGIASISQIKGNYDEALSKYNEA  145
            +Y   G YD A+  YN  +KI      DN+  +      IA++   +G YD+ALS YN++
Sbjct  275  VYHRQGKYDDALSMYNKSLKIKLTQLGDNHPSIADTYNNIANVYDNQGKYDDALSMYNKS  334

Query  146  LEINEKLYGRNHIETAFVLNRLGMLYHELDDNDKSIDHFNESLKIYREKYPNKLFNIAFT  205
            L+I     G NH   A   N +G +Y +    D ++  +N+SLKI   +  +   +IA T
Sbjct  335  LKIKLTQLGDNHPSIATTYNNIGRVYKDQGKYDDALSMYNKSLKIKLTQLGDNHPSIADT  394

Query  206  ISRLAQSLLKMGNDSEALEKYQESIDIFNKIFTISHQAVAFSLYGIGTVYEFRSEYSKAL  265
               +A      G   +AL  Y +S+ I       +H ++A+  + I +VY  + +Y  AL
Sbjct  395  YCNIASVYDDQGKYDDALSMYNKSLKINLTQLGDNHPSIAYIYHNIASVYHHQGKYDDAL  454

Query  266  EKYQESLQTYKNVYERSEKYQHYDIASCLYKIGLVYKLSGNDNESTTYLNQA  317
              Y +SL+    + +  +   H  IA   + IG VY   G  +++ +  N++
Sbjct  455  SMYNKSLKI--KLTQLGD--NHPSIADTYHNIGCVYDDQGKYDDALSMYNKS  502


 Score = 95.9 bits (237),  Expect = 4e-18, Method: Compositional matrix adjust.
 Identities = 81/292 (28%), Positives = 137/292 (47%), Gaps = 11/292 (4%)

Query  30   DECYNLVHIFNKAAIVFHRNGQHKKSLEMYEKAFGNIFNGEFALSDLFYSV----NGMAS  85
            D   ++   +N  A V+   G++  +L MY K+          L D   S+    N +  
Sbjct  302  DNHPSIADTYNNIANVYDNQGKYDDALSMYNKSLKIKLT---QLGDNHPSIATTYNNIGR  358

Query  86   MYQALGDYDIAIKKYNSVIKIIKDMCLDNNSDLVYALMGIASISQIKGNYDEALSKYNEA  145
            +Y+  G YD A+  YN  +KI      DN+  +      IAS+   +G YD+ALS YN++
Sbjct  359  VYKDQGKYDDALSMYNKSLKIKLTQLGDNHPSIADTYCNIASVYDDQGKYDDALSMYNKS  418

Query  146  LEINEKLYGRNHIETAFVLNRLGMLYHELDDNDKSIDHFNESLKIYREKYPNKLFNIAFT  205
            L+IN    G NH   A++ + +  +YH     D ++  +N+SLKI   +  +   +IA T
Sbjct  419  LKINLTQLGDNHPSIAYIYHNIASVYHHQGKYDDALSMYNKSLKIKLTQLGDNHPSIADT  478

Query  206  ISRLAQSLLKMGNDSEALEKYQESIDIFNKIFTISHQAVAFSLYGIGTVYEFRSEYSKAL  265
               +       G   +AL  Y +S+ I       +H ++A +   IG VY  + +Y  AL
Sbjct  479  YHNIGCVYDDQGKYDDALSMYNKSLKIKLTQLGDNHPSIADTYNNIGLVYHHQGKYDDAL  538

Query  266  EKYQESLQTYKNVYERSEKYQHYDIASCLYKIGLVYKLSGNDNESTTYLNQA  317
              Y +SL+    + +  +   H  IA+    IG VYK  G  +++ +  N++
Sbjct  539  SMYNKSLKM--ELTQLGD--NHPSIANTYNNIGRVYKDQGKYDDALSMYNKS  586


 Score = 95.9 bits (237),  Expect = 4e-18, Method: Compositional matrix adjust.
 Identities = 82/305 (27%), Positives = 146/305 (48%), Gaps = 14/305 (5%)

Query  30   DECYNLVHIFNKAAIVFHRNGQHKKSLEMYEKAF----GNIFNGEFALSDLFYSVNGMAS  85
            D   ++   +N    V+   G++  +L MY K+       + +   +++D + ++   AS
Sbjct  344  DNHPSIATTYNNIGRVYKDQGKYDDALSMYNKSLKIKLTQLGDNHPSIADTYCNI---AS  400

Query  86   MYQALGDYDIAIKKYNSVIKIIKDMCLDNNSDLVYALMGIASISQIKGNYDEALSKYNEA  145
            +Y   G YD A+  YN  +KI      DN+  + Y    IAS+   +G YD+ALS YN++
Sbjct  401  VYDDQGKYDDALSMYNKSLKINLTQLGDNHPSIAYIYHNIASVYHHQGKYDDALSMYNKS  460

Query  146  LEINEKLYGRNHIETAFVLNRLGMLYHELDDNDKSIDHFNESLKIYREKYPNKLFNIAFT  205
            L+I     G NH   A   + +G +Y +    D ++  +N+SLKI   +  +   +IA T
Sbjct  461  LKIKLTQLGDNHPSIADTYHNIGCVYDDQGKYDDALSMYNKSLKIKLTQLGDNHPSIADT  520

Query  206  ISRLAQSLLKMGNDSEALEKYQESIDIFNKIFTISHQAVAFSLYGIGTVYEFRSEYSKAL  265
             + +       G   +AL  Y +S+ +       +H ++A +   IG VY+ + +Y  AL
Sbjct  521  YNNIGLVYHHQGKYDDALSMYNKSLKMELTQLGDNHPSIANTYNNIGRVYKDQGKYDDAL  580

Query  266  EKYQESLQTYKNVYERSEKYQHYDIASCLYKIGLVYKLSGNDNESTTYLNQANQMFESTS  325
              Y +SL+   N+ +  +   H  IA+    IG VY   G  +++   L+  N+  + T 
Sbjct  581  SMYNKSLKI--NLTQLGD--NHPSIANTYNNIGRVYNRQGKYDDA---LSMYNKSLKITQ  633

Query  326  TNIND  330
            T + D
Sbjct  634  TQLGD  638


 Score = 95.1 bits (235),  Expect = 7e-18, Method: Compositional matrix adjust.
 Identities = 76/276 (28%), Positives = 130/276 (47%), Gaps = 5/276 (2%)

Query  43   AIVFHRNGQHKKSLEMYEKAFG-NIFNGEFALSDLFYSVNGMASMYQALGDYDIAIKKYN  101
            A V+   G++  +L MY K+   N+         + Y  + +AS+Y   G YD A+  YN
Sbjct  399  ASVYDDQGKYDDALSMYNKSLKINLTQLGDNHPSIAYIYHNIASVYHHQGKYDDALSMYN  458

Query  102  SVIKIIKDMCLDNNSDLVYALMGIASISQIKGNYDEALSKYNEALEINEKLYGRNHIETA  161
              +KI      DN+  +      I  +   +G YD+ALS YN++L+I     G NH   A
Sbjct  459  KSLKIKLTQLGDNHPSIADTYHNIGCVYDDQGKYDDALSMYNKSLKIKLTQLGDNHPSIA  518

Query  162  FVLNRLGMLYHELDDNDKSIDHFNESLKIYREKYPNKLFNIAFTISRLAQSLLKMGNDSE  221
               N +G++YH     D ++  +N+SLK+   +  +   +IA T + + +     G   +
Sbjct  519  DTYNNIGLVYHHQGKYDDALSMYNKSLKMELTQLGDNHPSIANTYNNIGRVYKDQGKYDD  578

Query  222  ALEKYQESIDIFNKIFTISHQAVAFSLYGIGTVYEFRSEYSKALEKYQESLQTYKNVYER  281
            AL  Y +S+ I       +H ++A +   IG VY  + +Y  AL  Y +SL+    + + 
Sbjct  579  ALSMYNKSLKINLTQLGDNHPSIANTYNNIGRVYNRQGKYDDALSMYNKSLK----ITQT  634

Query  282  SEKYQHYDIASCLYKIGLVYKLSGNDNESTTYLNQA  317
                 H  IA+    IG VY   G  +++ +  N++
Sbjct  635  QLGDNHPSIANTYNNIGRVYNRQGKYDDALSMYNKS  670


 Score = 94.4 bits (233),  Expect = 1e-17, Method: Compositional matrix adjust.
 Identities = 80/297 (27%), Positives = 139/297 (47%), Gaps = 24/297 (8%)

Query  39   FNKAAIVFHRNGQHKKSLEMYEKAF----GNIFNGEFALSDLFYSVNGMASMYQALGDYD  94
            ++   +V+H  G+H ++L+ Y K+       + N + +++ L+   N +  +Y   G YD
Sbjct  143  YHNIGLVYHNQGKHDEALKEYNKSLRIKLKILKNNDPSIAVLY---NSIGQVYANQGKYD  199

Query  95   IAIKKYNSVIKIIKDMCLDNNSDLVYALMGIASISQIKGNYDEALSKYNEALEINEKLYG  154
             A+  YN  +KI      DN+  +      I  +   +G YD+ALS YN++L+I     G
Sbjct  200  GALSMYNKSLKIKLTQLGDNHPSIADTYNNIGLVYYHQGKYDDALSMYNKSLKIKLTQLG  259

Query  155  RNHIETAFVLNRLGMLYHELDDNDKSIDHFNESLKIYREKYPNKLFNIAFTISRLAQSLL  214
             NH   A   N +G++YH     D ++  +N+SLKI   +  +   +IA T + +A    
Sbjct  260  DNHPSIADTYNNIGLVYHRQGKYDDALSMYNKSLKIKLTQLGDNHPSIADTYNNIANVYD  319

Query  215  KMGNDSEALEKYQESIDIFNKIFTISHQAVAFSLYGIGTVYEFRSEYSKALEKYQESLQ-  273
              G   +AL  Y +S+ I       +H ++A +   IG VY+ + +Y  AL  Y +SL+ 
Sbjct  320  NQGKYDDALSMYNKSLKIKLTQLGDNHPSIATTYNNIGRVYKDQGKYDDALSMYNKSLKI  379

Query  274  --------------TYKNVYERSEKYQHYDIASCLYKIGLVYKLS--GNDNESTTYL  314
                          TY N+    +    YD A  +Y   L   L+  G+++ S  Y+
Sbjct  380  KLTQLGDNHPSIADTYCNIASVYDDQGKYDDALSMYNKSLKINLTQLGDNHPSIAYI  436


 Score = 89.0 bits (219),  Expect = 6e-16, Method: Compositional matrix adjust.
 Identities = 69/281 (25%), Positives = 131/281 (47%), Gaps = 11/281 (4%)

Query  30   DECYNLVHIFNKAAIVFHRNGQHKKSLEMYEKAF----GNIFNGEFALSDLFYSVNGMAS  85
            D   ++   ++    V+   G++  +L MY K+       + +   +++D +   N +  
Sbjct  470  DNHPSIADTYHNIGCVYDDQGKYDDALSMYNKSLKIKLTQLGDNHPSIADTY---NNIGL  526

Query  86   MYQALGDYDIAIKKYNSVIKIIKDMCLDNNSDLVYALMGIASISQIKGNYDEALSKYNEA  145
            +Y   G YD A+  YN  +K+      DN+  +      I  + + +G YD+ALS YN++
Sbjct  527  VYHHQGKYDDALSMYNKSLKMELTQLGDNHPSIANTYNNIGRVYKDQGKYDDALSMYNKS  586

Query  146  LEINEKLYGRNHIETAFVLNRLGMLYHELDDNDKSIDHFNESLKIYREKYPNKLFNIAFT  205
            L+IN    G NH   A   N +G +Y+     D ++  +N+SLKI + +  +   +IA T
Sbjct  587  LKINLTQLGDNHPSIANTYNNIGRVYNRQGKYDDALSMYNKSLKITQTQLGDNHPSIANT  646

Query  206  ISRLAQSLLKMGNDSEALEKYQESIDIFNKIFTISHQAVAFSLYGIGTVYEFRSEYSKAL  265
             + + +   + G   +AL  Y +S+ I       +H ++A +   +G VY+ + ++  A+
Sbjct  647  YNNIGRVYNRQGKYDDALSMYNKSLKIKLTQLGDNHPSIAITYNNMGRVYDDQGKHDDAV  706

Query  266  EKYQESLQTYKNVYERSEKYQHYDIASCLYKIGLVYKLSGN  306
              Y +SL+    + +      H  I +    I  VY   GN
Sbjct  707  SMYNKSLK----IRQTQLGDNHPSITTTYNNIASVYSDQGN  743


 Score = 80.5 bits (197),  Expect = 4e-13, Method: Compositional matrix adjust.
 Identities = 65/243 (27%), Positives = 119/243 (49%), Gaps = 4/243 (2%)

Query  75   DLFYSVNGMASMYQALGDYDIAIKKYNSVIKIIKDMCLDNNSDLVYALMGIASISQIKGN  134
            D+  S + +  +Y   G +D A+K+YN  ++I   +  +N+  +      I  +   +G 
Sbjct  138  DVSESYHNIGLVYHNQGKHDEALKEYNKSLRIKLKILKNNDPSIAVLYNSIGQVYANQGK  197

Query  135  YDEALSKYNEALEINEKLYGRNHIETAFVLNRLGMLYHELDDNDKSIDHFNESLKIYREK  194
            YD ALS YN++L+I     G NH   A   N +G++Y+     D ++  +N+SLKI   +
Sbjct  198  YDGALSMYNKSLKIKLTQLGDNHPSIADTYNNIGLVYYHQGKYDDALSMYNKSLKIKLTQ  257

Query  195  YPNKLFNIAFTISRLAQSLLKMGNDSEALEKYQESIDIFNKIFTISHQAVAFSLYGIGTV  254
              +   +IA T + +     + G   +AL  Y +S+ I       +H ++A +   I  V
Sbjct  258  LGDNHPSIADTYNNIGLVYHRQGKYDDALSMYNKSLKIKLTQLGDNHPSIADTYNNIANV  317

Query  255  YEFRSEYSKALEKYQESLQTYKNVYERSEKYQHYDIASCLYKIGLVYKLSGNDNESTTYL  314
            Y+ + +Y  AL  Y +SL+    + +  +   H  IA+    IG VYK  G  +++ +  
Sbjct  318  YDNQGKYDDALSMYNKSLKI--KLTQLGD--NHPSIATTYNNIGRVYKDQGKYDDALSMY  373

Query  315  NQA  317
            N++
Sbjct  374  NKS  376


 Score = 67.8 bits (164),  Expect = 7e-09, Method: Compositional matrix adjust.
 Identities = 66/244 (27%), Positives = 111/244 (45%), Gaps = 19/244 (8%)

Query  91   GDYDIAIKKYNSVIKIIKDMCLDNNSDLVYALMGIASISQIKGNYDEALSKYNEALEINE  150
            GD+  A++ YN  ++I        + D+  +   I  +   +G +DEAL +YN++L I  
Sbjct  112  GDFMGALRDYNKSLQIKLKSLGSEHLDVSESYHNIGLVYHNQGKHDEALKEYNKSLRIKL  171

Query  151  KLYGRNHIETAFVLNRLGMLYHELDDNDKSIDHFNESLKIYREKYPNKLFNIAFTISRLA  210
            K+   N    A + N +G +Y      D ++  +N+SLKI   +  +   +IA T + + 
Sbjct  172  KILKNNDPSIAVLYNSIGQVYANQGKYDGALSMYNKSLKIKLTQLGDNHPSIADTYNNIG  231

Query  211  QSLLKMGNDSEALEKYQESIDIFNKIFTISHQAVAFSLYGIGTVYEFRSEYSKALEKYQE  270
                  G   +AL  Y +S+ I       +H ++A +   IG VY  + +Y  AL  Y +
Sbjct  232  LVYYHQGKYDDALSMYNKSLKIKLTQLGDNHPSIADTYNNIGLVYHRQGKYDDALSMYNK  291

Query  271  SLQ---------------TYKNVYERSEKYQHYDIASCLYKIGLVYKLS--GNDNES--T  311
            SL+               TY N+    +    YD A  +Y   L  KL+  G+++ S  T
Sbjct  292  SLKIKLTQLGDNHPSIADTYNNIANVYDNQGKYDDALSMYNKSLKIKLTQLGDNHPSIAT  351

Query  312  TYLN  315
            TY N
Sbjct  352  TYNN  355


 Score = 66.6 bits (161),  Expect = 1e-08, Method: Compositional matrix adjust.
 Identities = 50/188 (27%), Positives = 95/188 (51%), Gaps = 4/188 (2%)

Query  130  QIKGNYDEALSKYNEALEINEKLYGRNHIETAFVLNRLGMLYHELDDNDKSIDHFNESLK  189
            +++G++  AL  YN++L+I  K  G  H++ +   + +G++YH    +D+++  +N+SL+
Sbjct  109  RLQGDFMGALRDYNKSLQIKLKSLGSEHLDVSESYHNIGLVYHNQGKHDEALKEYNKSLR  168

Query  190  IYREKYPNKLFNIAFTISRLAQSLLKMGNDSEALEKYQESIDIFNKIFTISHQAVAFSLY  249
            I  +   N   +IA   + + Q     G    AL  Y +S+ I       +H ++A +  
Sbjct  169  IKLKILKNNDPSIAVLYNSIGQVYANQGKYDGALSMYNKSLKIKLTQLGDNHPSIADTYN  228

Query  250  GIGTVYEFRSEYSKALEKYQESLQTYKNVYERSEKYQHYDIASCLYKIGLVYKLSGNDNE  309
             IG VY  + +Y  AL  Y +SL+    + +  +   H  IA     IGLVY   G  ++
Sbjct  229  NIGLVYYHQGKYDDALSMYNKSLKI--KLTQLGD--NHPSIADTYNNIGLVYHRQGKYDD  284

Query  310  STTYLNQA  317
            + +  N++
Sbjct  285  ALSMYNKS  292


>ref|WP_025042075.1| hypothetical protein [Nitrosospira briensis]
Length=1101

 Score = 97.4 bits (241),  Expect = 1e-18, Method: Composition-based stats.
 Identities = 72/268 (27%), Positives = 134/268 (50%), Gaps = 13/268 (5%)

Query  39   FNKAAIVFHRNGQHKKSLEMYEKAFG----NIFNGEFALSDLFYSVNGMASMYQALGDYD  94
             N  A+++    Q+ K+L +Y++A       + +G  A +    S+N +A++Y  LG+YD
Sbjct  202  LNNLAVLYRSIDQYDKALPLYQRALAIREKVLGSGHTATAT---SLNSLAALYGTLGEYD  258

Query  95   IAIKKYNSVIKIIKDMCLDNNSDLVYALMGIASISQIKGNYDEALSKYNEALEINEKLYG  154
             A+  Y   +++ +      +++   +L  +A++    G YD+A+  Y  AL+I E++ G
Sbjct  259  KAMPLYQRALEVREKALGPEHTETATSLNNLAALYDTLGEYDKAMPLYQRALKIREEILG  318

Query  155  RNHIETAFVLNRLGMLYHELDDNDKSIDHFNESLKIYREKYPN-KLFNIAFTISRLAQSL  213
              HI+TA  ++ L +L  +L   DK++  +  +L I REK+      + A +++ LA   
Sbjct  319  SEHIDTANSMDILAVLNQKLSAYDKALPLYERALAI-REKFLGLNHVDTAGSLNNLAALY  377

Query  214  LKMGNDSEALEKYQESIDIFNKIFTISHQAVAFSLYGIGTVYEFRSEYSKALEKYQESLQ  273
              +G   +A+  YQ ++ I  K     H   A SL  +  +Y    EY +AL   Q +L 
Sbjct  378  RILGEYHKAMPLYQRALVIREKALGPEHTDTASSLNNLAVLYNTLDEYDRALPLLQRALA  437

Query  274  TYKNVYERSEKYQHYDIASCLYKIGLVY  301
                + E+    +H D AS L  + ++Y
Sbjct  438  ----IREKVLGPEHTDTASSLNNLAVLY  461


 Score = 93.2 bits (230),  Expect = 3e-17, Method: Composition-based stats.
 Identities = 71/266 (27%), Positives = 127/266 (48%), Gaps = 10/266 (4%)

Query  52   HKKSLEMYEKAFGNIFNGEFALSDLFYSVNGMASMYQALGDYDIAIKKYNSVIKIIKDMC  111
            ++++LE+ EKA G         ++   S+N +A++Y  LG+YD A+  Y   +KI +++ 
Sbjct  264  YQRALEVREKALGP------EHTETATSLNNLAALYDTLGEYDKAMPLYQRALKIREEIL  317

Query  112  LDNNSDLVYALMGIASISQIKGNYDEALSKYNEALEINEKLYGRNHIETAFVLNRLGMLY  171
               + D   ++  +A ++Q    YD+AL  Y  AL I EK  G NH++TA  LN L  LY
Sbjct  318  GSEHIDTANSMDILAVLNQKLSAYDKALPLYERALAIREKFLGLNHVDTAGSLNNLAALY  377

Query  172  HELDDNDKSIDHFNESLKIYREKYPNKLFNIAFTISRLAQSLLKMGNDSEALEKYQESID  231
              L +  K++  +  +L I  +    +  + A +++ LA     +     AL   Q ++ 
Sbjct  378  RILGEYHKAMPLYQRALVIREKALGPEHTDTASSLNNLAVLYNTLDEYDRALPLLQRALA  437

Query  232  IFNKIFTISHQAVAFSLYGIGTVYEFRSEYSKALEKYQESLQTYKNVYERSEKYQHYDIA  291
            I  K+    H   A SL  +  +Y    EY +AL   Q +L     + E+    +H + A
Sbjct  438  IREKVLGPEHTDTASSLNNLAVLYNTLDEYDRALPLLQHALA----IREKVLGPEHPETA  493

Query  292  SCLYKIGLVYKLSGNDNESTTYLNQA  317
            + L  +  +Y   G  +++     +A
Sbjct  494  ASLNNLAALYDSLGEYDKAMPLYRRA  519


>gb|ETO20897.1| hypothetical protein RFI_16308, partial [Reticulomyxa filosa]
Length=737

 Score = 97.1 bits (240),  Expect = 2e-18, Method: Compositional matrix adjust.
 Identities = 69/303 (23%), Positives = 149/303 (49%), Gaps = 9/303 (3%)

Query  39   FNKAAIVFHRNGQHKKSLEMYEKAFG---NIFNGEFALSDLFYSVNGMASMYQALGDYDI  95
            +N     ++  G + +++E+YEK+     ++   +    ++ +S N + + +   G YD 
Sbjct  435  YNYIGNTYYAKGYYNRAIEIYEKSLKIRLDVLGCDNV--EVAWSYNNLGNTFYKKGQYDK  492

Query  96   AIKKYNSVIKIIKDMCLDNNSDLVYALMGIASISQIKGNYDEALSKYNEALEINEKLYGR  155
            AI+ Y   +KI   +  + + D+      +      KG YD+A+  Y +AL I   ++G 
Sbjct  493  AIESYEMSLKIRLHIFGEKHDDVANLYNSLGYCYGNKGCYDKAIDLYEKALNIKLHIFGA  552

Query  156  NHIETAFVLNRLGMLYHELDDNDKSIDHFNESLKIYREKYPNKLFNIAFTISRLAQSLLK  215
            NH + A+    +   +   + N K+I+++ ++L+I    + N    +A   + L  +L K
Sbjct  553  NHADVAWSHINIANAWDNTEQNSKAIEYYEKALQIRLCVFGNDHIEVANAYNILGNALYK  612

Query  216  MGNDSEALEKYQESIDIFNKIFTISHQAVAFSLYGIGTVYEFRSEYSKALEKYQESLQTY  275
             G   +A+E ++ ++      F   H  VA+S + +G VY+ R++Y K +E Y+ +L+  
Sbjct  613  QGQYDKAIECHESALKTRLNTFGTHHSDVAWSYHNLGNVYQNRTQYDKCIEYYKIALEIR  672

Query  276  KNVYERSEKYQHYDIASCLYKIGLVYKLSGNDNESTTYLNQANQMFESTSTNINDKNYQA  335
            K +++++ K    D+   L+ +GL +K     + +  Y   A +++ +     N +  +A
Sbjct  673  KKIFQKANK----DVGDSLWNLGLAFKGKREKDVACKYYEGAWKVYSALLGEYNHETLEA  728

Query  336  CKK  338
             +K
Sbjct  729  KEK  731


>ref|XP_002118506.1| hypothetical protein TRIADDRAFT_62542 [Trichoplax adhaerens]
 gb|EDV19007.1| hypothetical protein TRIADDRAFT_62542, partial [Trichoplax adhaerens]
Length=1485

 Score = 97.4 bits (241),  Expect = 2e-18, Method: Compositional matrix adjust.
 Identities = 74/277 (27%), Positives = 136/277 (49%), Gaps = 11/277 (4%)

Query  45   VFHRNGQHKKSLEMYEKAF----GNIFNGEFALSDLFYSVNGMASMYQALGDYDIAIKKY  100
            V++  G++  +L MY K+       + +   + +  ++S+ G+   Y+  G YD A+  Y
Sbjct  531  VYYHQGKYDDALSMYNKSLKIKLTQLGDNHPSNATTYHSIGGV---YEDQGKYDDALSMY  587

Query  101  NSVIKIIKDMCLDNNSDLVYALMGIASISQIKGNYDEALSKYNEALEINEKLYGRNHIET  160
            N  +KI      DN+  +      I S+ + +G YD+ALS YN++L+I     G NH   
Sbjct  588  NKSLKIKLTQLGDNHPSIAMTYHNIGSVYKDQGKYDDALSMYNKSLKIKLTQLGDNHPSI  647

Query  161  AFVLNRLGMLYHELDDNDKSIDHFNESLKIYREKYPNKLFNIAFTISRLAQSLLKMGNDS  220
            A   + +G +Y +    D ++  +N+SLKI   +  +   +IA T   +       G   
Sbjct  648  ATTYHYIGSVYEDQGKYDDALSMYNKSLKIKLTQLGDNHPSIATTYHNIGNVYNDQGKYD  707

Query  221  EALEKYQESIDIFNKIFTISHQAVAFSLYGIGTVYEFRSEYSKALEKYQESLQTYKNVYE  280
            +AL  Y +S+ I       +H ++A + + IG+VYE + +Y  AL  Y +SL+    ++ 
Sbjct  708  DALSMYNKSLKIKLTQLGDNHPSIAMTYHNIGSVYEDQGKYDDALSIYNKSLK----IHL  763

Query  281  RSEKYQHYDIASCLYKIGLVYKLSGNDNESTTYLNQA  317
                  H  IA+  + IG VY+  G  +++ +  N++
Sbjct  764  TQLGDNHPSIATTYHNIGSVYEDQGKYDDALSMYNKS  800


 Score = 95.9 bits (237),  Expect = 6e-18, Method: Compositional matrix adjust.
 Identities = 74/277 (27%), Positives = 138/277 (50%), Gaps = 11/277 (4%)

Query  45   VFHRNGQHKKSLEMYEKAF----GNIFNGEFALSDLFYSVNGMASMYQALGDYDIAIKKY  100
            V+   G++  +L MY K+       + +   +++  ++++    S+Y+  G YD A+  Y
Sbjct  573  VYEDQGKYDDALSMYNKSLKIKLTQLGDNHPSIAMTYHNI---GSVYKDQGKYDDALSMY  629

Query  101  NSVIKIIKDMCLDNNSDLVYALMGIASISQIKGNYDEALSKYNEALEINEKLYGRNHIET  160
            N  +KI      DN+  +      I S+ + +G YD+ALS YN++L+I     G NH   
Sbjct  630  NKSLKIKLTQLGDNHPSIATTYHYIGSVYEDQGKYDDALSMYNKSLKIKLTQLGDNHPSI  689

Query  161  AFVLNRLGMLYHELDDNDKSIDHFNESLKIYREKYPNKLFNIAFTISRLAQSLLKMGNDS  220
            A   + +G +Y++    D ++  +N+SLKI   +  +   +IA T   +       G   
Sbjct  690  ATTYHNIGNVYNDQGKYDDALSMYNKSLKIKLTQLGDNHPSIAMTYHNIGSVYEDQGKYD  749

Query  221  EALEKYQESIDIFNKIFTISHQAVAFSLYGIGTVYEFRSEYSKALEKYQESLQTYKNVYE  280
            +AL  Y +S+ I       +H ++A + + IG+VYE + +Y  AL  Y +SL+    + +
Sbjct  750  DALSIYNKSLKIHLTQLGDNHPSIATTYHNIGSVYEDQGKYDDALSMYNKSLKI--QLTQ  807

Query  281  RSEKYQHYDIASCLYKIGLVYKLSGNDNESTTYLNQA  317
              +   H  IA+  + IG VYK  G  +++ +  N++
Sbjct  808  LGD--NHPSIAATYHNIGGVYKDQGKYDDALSMYNKS  842


 Score = 93.6 bits (231),  Expect = 3e-17, Method: Compositional matrix adjust.
 Identities = 72/277 (26%), Positives = 135/277 (49%), Gaps = 11/277 (4%)

Query  45   VFHRNGQHKKSLEMYEKAF----GNIFNGEFALSDLFYSVNGMASMYQALGDYDIAIKKY  100
            V+   G++  +L MY K+       + +   +++  ++++    ++Y   G YD A+  Y
Sbjct  657  VYEDQGKYDDALSMYNKSLKIKLTQLGDNHPSIATTYHNI---GNVYNDQGKYDDALSMY  713

Query  101  NSVIKIIKDMCLDNNSDLVYALMGIASISQIKGNYDEALSKYNEALEINEKLYGRNHIET  160
            N  +KI      DN+  +      I S+ + +G YD+ALS YN++L+I+    G NH   
Sbjct  714  NKSLKIKLTQLGDNHPSIAMTYHNIGSVYEDQGKYDDALSIYNKSLKIHLTQLGDNHPSI  773

Query  161  AFVLNRLGMLYHELDDNDKSIDHFNESLKIYREKYPNKLFNIAFTISRLAQSLLKMGNDS  220
            A   + +G +Y +    D ++  +N+SLKI   +  +   +IA T   +       G   
Sbjct  774  ATTYHNIGSVYEDQGKYDDALSMYNKSLKIQLTQLGDNHPSIAATYHNIGGVYKDQGKYD  833

Query  221  EALEKYQESIDIFNKIFTISHQAVAFSLYGIGTVYEFRSEYSKALEKYQESLQTYKNVYE  280
            +AL  Y +S+ I       +H ++A + + IG VY ++S++  AL  Y +SL+    ++ 
Sbjct  834  DALSMYNKSLKIQLTQLGDNHPSIATTYHNIGGVYYYQSKFDDALSMYNKSLK----IHL  889

Query  281  RSEKYQHYDIASCLYKIGLVYKLSGNDNESTTYLNQA  317
                  H  IA   + IG VYK  G  +++ +  N++
Sbjct  890  TQLGDNHPSIAMTYHNIGSVYKDQGKYDDALSMYNKS  926


 Score = 93.2 bits (230),  Expect = 4e-17, Method: Compositional matrix adjust.
 Identities = 74/292 (25%), Positives = 140/292 (48%), Gaps = 11/292 (4%)

Query  30    DECYNLVHIFNKAAIVFHRNGQHKKSLEMYEKAF----GNIFNGEFALSDLFYSVNGMAS  85
             D   ++   ++    V+   G++  +L +Y K+       + +   +++  ++++    S
Sbjct  726   DNHPSIAMTYHNIGSVYEDQGKYDDALSIYNKSLKIHLTQLGDNHPSIATTYHNI---GS  782

Query  86    MYQALGDYDIAIKKYNSVIKIIKDMCLDNNSDLVYALMGIASISQIKGNYDEALSKYNEA  145
             +Y+  G YD A+  YN  +KI      DN+  +      I  + + +G YD+ALS YN++
Sbjct  783   VYEDQGKYDDALSMYNKSLKIQLTQLGDNHPSIAATYHNIGGVYKDQGKYDDALSMYNKS  842

Query  146   LEINEKLYGRNHIETAFVLNRLGMLYHELDDNDKSIDHFNESLKIYREKYPNKLFNIAFT  205
             L+I     G NH   A   + +G +Y+     D ++  +N+SLKI+  +  +   +IA T
Sbjct  843   LKIQLTQLGDNHPSIATTYHNIGGVYYYQSKFDDALSMYNKSLKIHLTQLGDNHPSIAMT  902

Query  206   ISRLAQSLLKMGNDSEALEKYQESIDIFNKIFTISHQAVAFSLYGIGTVYEFRSEYSKAL  265
                +       G   +AL  Y +S+ I       +H ++A +   IG VY ++S+Y  AL
Sbjct  903   YHNIGSVYKDQGKYDDALSMYNKSLKIQLTQLGDNHPSIATTYCNIGGVYYYQSKYDDAL  962

Query  266   EKYQESLQTYKNVYERSEKYQHYDIASCLYKIGLVYKLSGNDNESTTYLNQA  317
               Y +SL+    + +  +   H  IA     IGLVYK  G  +++ +  N++
Sbjct  963   SMYNKSLKI--KLTQLGD--NHPSIAVTYTNIGLVYKNQGKYDDALSMYNKS  1010


 Score = 90.1 bits (222),  Expect = 3e-16, Method: Compositional matrix adjust.
 Identities = 73/277 (26%), Positives = 133/277 (48%), Gaps = 11/277 (4%)

Query  45   VFHRNGQHKKSLEMYEKAF----GNIFNGEFALSDLFYSVNGMASMYQALGDYDIAIKKY  100
            V++  G++  +L MY K+       + +   +++  ++S+ G+   Y   G YD A+  Y
Sbjct  447  VYNDQGKYDDALSMYNKSLKIKLTQLGDNHPSIATTYHSIGGV---YYHQGKYDDALSMY  503

Query  101  NSVIKIIKDMCLDNNSDLVYALMGIASISQIKGNYDEALSKYNEALEINEKLYGRNHIET  160
            N  +KI      DN+         I  +   +G YD+ALS YN++L+I     G NH   
Sbjct  504  NKSLKIKLTQLGDNHPSNATTYHSIGDVYYHQGKYDDALSMYNKSLKIKLTQLGDNHPSN  563

Query  161  AFVLNRLGMLYHELDDNDKSIDHFNESLKIYREKYPNKLFNIAFTISRLAQSLLKMGNDS  220
            A   + +G +Y +    D ++  +N+SLKI   +  +   +IA T   +       G   
Sbjct  564  ATTYHSIGGVYEDQGKYDDALSMYNKSLKIKLTQLGDNHPSIAMTYHNIGSVYKDQGKYD  623

Query  221  EALEKYQESIDIFNKIFTISHQAVAFSLYGIGTVYEFRSEYSKALEKYQESLQTYKNVYE  280
            +AL  Y +S+ I       +H ++A + + IG+VYE + +Y  AL  Y +SL+    + +
Sbjct  624  DALSMYNKSLKIKLTQLGDNHPSIATTYHYIGSVYEDQGKYDDALSMYNKSLKI--KLTQ  681

Query  281  RSEKYQHYDIASCLYKIGLVYKLSGNDNESTTYLNQA  317
              +   H  IA+  + IG VY   G  +++ +  N++
Sbjct  682  LGD--NHPSIATTYHNIGNVYNDQGKYDDALSMYNKS  716


 Score = 90.1 bits (222),  Expect = 3e-16, Method: Compositional matrix adjust.
 Identities = 73/271 (27%), Positives = 124/271 (46%), Gaps = 17/271 (6%)

Query  39    FNKAAIVFHRNGQHKKSLEMYEKAFGNIFNGEFALSDLFYSVNGMASMYQALG-------  91
             +    +V+   G++  +L MY K+       +  L+ L  +   +A+ Y  +G       
Sbjct  987   YTNIGLVYKNQGKYDDALSMYNKSL------KIQLTQLGDNYPSIAATYTNIGLVYNDQG  1040

Query  92    DYDIAIKKYNSVIKIIKDMCLDNNSDLVYALMGIASISQIKGNYDEALSKYNEALEINEK  151
              YD A+  YN  +KI      DN+  +      I S+ + +G YD+ALS YN++L+I   
Sbjct  1041  KYDDALSMYNKSLKINLTQLGDNHPSIATTYCNIGSVYKDQGKYDDALSMYNKSLKIQLT  1100

Query  152   LYGRNHIETAFVLNRLGMLYHELDDNDKSIDHFNESLKIYREKYPNKLFNIAFTISRLAQ  211
               G NH   A   + +G +Y +    D ++  +N+SLKI   +  +   NIA T   +  
Sbjct  1101  QLGDNHPSIATTYHNIGSVYEDQGKYDDALSIYNKSLKIDLTQLGDNHSNIATTYHNIGS  1160

Query  212   SLLKMGNDSEALEKYQESIDIFNKIFTISHQAVAFSLYGIGTVYEFRSEYSKALEKYQES  271
                  G   +AL  Y +S+ I       +H ++A +   IG VY  + +Y  AL  Y +S
Sbjct  1161  VYEDQGKYDDALSMYNKSLKIKLTQLGDNHPSIAATYRNIGQVYNDQGKYDDALSMYNKS  1220

Query  272   LQTYKNVYERSEKYQHYDIASCLYKIGLVYK  302
             L+    ++       H  IA+  + IG VY+
Sbjct  1221  LK----IHLTQLGDNHPSIATTYHNIGSVYQ  1247


 Score = 89.7 bits (221),  Expect = 4e-16, Method: Compositional matrix adjust.
 Identities = 70/276 (25%), Positives = 131/276 (47%), Gaps = 11/276 (4%)

Query  30   DECYNLVHIFNKAAIVFHRNGQHKKSLEMYEKAF----GNIFNGEFALSDLFYSVNGMAS  85
            D   ++   ++    V+   G++  +L MY K+       + +   +++  ++ +    S
Sbjct  600  DNHPSIAMTYHNIGSVYKDQGKYDDALSMYNKSLKIKLTQLGDNHPSIATTYHYI---GS  656

Query  86   MYQALGDYDIAIKKYNSVIKIIKDMCLDNNSDLVYALMGIASISQIKGNYDEALSKYNEA  145
            +Y+  G YD A+  YN  +KI      DN+  +      I ++   +G YD+ALS YN++
Sbjct  657  VYEDQGKYDDALSMYNKSLKIKLTQLGDNHPSIATTYHNIGNVYNDQGKYDDALSMYNKS  716

Query  146  LEINEKLYGRNHIETAFVLNRLGMLYHELDDNDKSIDHFNESLKIYREKYPNKLFNIAFT  205
            L+I     G NH   A   + +G +Y +    D ++  +N+SLKI+  +  +   +IA T
Sbjct  717  LKIKLTQLGDNHPSIAMTYHNIGSVYEDQGKYDDALSIYNKSLKIHLTQLGDNHPSIATT  776

Query  206  ISRLAQSLLKMGNDSEALEKYQESIDIFNKIFTISHQAVAFSLYGIGTVYEFRSEYSKAL  265
               +       G   +AL  Y +S+ I       +H ++A + + IG VY+ + +Y  AL
Sbjct  777  YHNIGSVYEDQGKYDDALSMYNKSLKIQLTQLGDNHPSIAATYHNIGGVYKDQGKYDDAL  836

Query  266  EKYQESLQTYKNVYERSEKYQHYDIASCLYKIGLVY  301
              Y +SL+    + +  +   H  IA+  + IG VY
Sbjct  837  SMYNKSLKI--QLTQLGD--NHPSIATTYHNIGGVY  868


 Score = 88.2 bits (217),  Expect = 1e-15, Method: Compositional matrix adjust.
 Identities = 75/295 (25%), Positives = 136/295 (46%), Gaps = 17/295 (6%)

Query  30   DECYNLVHIFNKAAIVFHRNGQHKKSLEMYEKAFGNIFNGEFALSDLFYSVNGMASMYQA  89
            D   ++   ++    V++  G++  +L MY K+       +  L+ L  +    A+ Y +
Sbjct  474  DNHPSIATTYHSIGGVYYHQGKYDDALSMYNKSL------KIKLTQLGDNHPSNATTYHS  527

Query  90   LGD-------YDIAIKKYNSVIKIIKDMCLDNNSDLVYALMGIASISQIKGNYDEALSKY  142
            +GD       YD A+  YN  +KI      DN+         I  + + +G YD+ALS Y
Sbjct  528  IGDVYYHQGKYDDALSMYNKSLKIKLTQLGDNHPSNATTYHSIGGVYEDQGKYDDALSMY  587

Query  143  NEALEINEKLYGRNHIETAFVLNRLGMLYHELDDNDKSIDHFNESLKIYREKYPNKLFNI  202
            N++L+I     G NH   A   + +G +Y +    D ++  +N+SLKI   +  +   +I
Sbjct  588  NKSLKIKLTQLGDNHPSIAMTYHNIGSVYKDQGKYDDALSMYNKSLKIKLTQLGDNHPSI  647

Query  203  AFTISRLAQSLLKMGNDSEALEKYQESIDIFNKIFTISHQAVAFSLYGIGTVYEFRSEYS  262
            A T   +       G   +AL  Y +S+ I       +H ++A + + IG VY  + +Y 
Sbjct  648  ATTYHYIGSVYEDQGKYDDALSMYNKSLKIKLTQLGDNHPSIATTYHNIGNVYNDQGKYD  707

Query  263  KALEKYQESLQTYKNVYERSEKYQHYDIASCLYKIGLVYKLSGNDNESTTYLNQA  317
             AL  Y +SL+    + +  +   H  IA   + IG VY+  G  +++ +  N++
Sbjct  708  DALSMYNKSLKI--KLTQLGD--NHPSIAMTYHNIGSVYEDQGKYDDALSIYNKS  758


 Score = 87.8 bits (216),  Expect = 2e-15, Method: Compositional matrix adjust.
 Identities = 74/295 (25%), Positives = 141/295 (48%), Gaps = 17/295 (6%)

Query  30    DECYNLVHIFNKAAIVFHRNGQHKKSLEMYEKAFGNIFNGEFALSDLFYSVNGMASMYQA  89
             D   ++   ++    V+   G++  +L MY K+       +  L+ L  +   +A+ Y  
Sbjct  894   DNHPSIAMTYHNIGSVYKDQGKYDDALSMYNKSL------KIQLTQLGDNHPSIATTYCN  947

Query  90    LGD-------YDIAIKKYNSVIKIIKDMCLDNNSDLVYALMGIASISQIKGNYDEALSKY  142
             +G        YD A+  YN  +KI      DN+  +      I  + + +G YD+ALS Y
Sbjct  948   IGGVYYYQSKYDDALSMYNKSLKIKLTQLGDNHPSIAVTYTNIGLVYKNQGKYDDALSMY  1007

Query  143   NEALEINEKLYGRNHIETAFVLNRLGMLYHELDDNDKSIDHFNESLKIYREKYPNKLFNI  202
             N++L+I     G N+   A     +G++Y++    D ++  +N+SLKI   +  +   +I
Sbjct  1008  NKSLKIQLTQLGDNYPSIAATYTNIGLVYNDQGKYDDALSMYNKSLKINLTQLGDNHPSI  1067

Query  203   AFTISRLAQSLLKMGNDSEALEKYQESIDIFNKIFTISHQAVAFSLYGIGTVYEFRSEYS  262
             A T   +       G   +AL  Y +S+ I       +H ++A + + IG+VYE + +Y 
Sbjct  1068  ATTYCNIGSVYKDQGKYDDALSMYNKSLKIQLTQLGDNHPSIATTYHNIGSVYEDQGKYD  1127

Query  263   KALEKYQESLQTYKNVYERSEKYQHYDIASCLYKIGLVYKLSGNDNESTTYLNQA  317
              AL  Y +SL+   ++ +  +   H +IA+  + IG VY+  G  +++ +  N++
Sbjct  1128  DALSIYNKSLKI--DLTQLGD--NHSNIATTYHNIGSVYEDQGKYDDALSMYNKS  1178


 Score = 86.7 bits (213),  Expect = 4e-15, Method: Compositional matrix adjust.
 Identities = 76/298 (26%), Positives = 134/298 (45%), Gaps = 25/298 (8%)

Query  31   ECYNLVHIFNKAAIVFHRNGQHKKSLEMYEKAFGNIFNGEFALSDLFYSV----NGMASM  86
            E  N+   +   A ++   G++  +L MY K+          L D   S+      +  +
Sbjct  139  EDINISESYRNIASIYGNQGKYNDALSMYNKSLKIKLT---QLGDNHPSIAVTYTNIGQV  195

Query  87   YQALGDYDIAIKKYNSVIKIIKDMCLDNNSDLVYALMGIASISQIKGNYDEALSKYNEAL  146
            Y+  G YD A+   N  +KI      DN+  +      I  +   +G YD+ALS YN++L
Sbjct  196  YKDQGKYDDALSMCNKSLKIQLTQLGDNHPSIATTYHSIGGVYYHQGKYDDALSMYNKSL  255

Query  147  EINEKLYGRNHIETAFVLNRLGMLYHELDDNDKSIDHFNESLKIYREKYPNKLFNIAFTI  206
            +I+    G NH   A     +G +Y++    D ++  +N+SLKI       KL  +    
Sbjct  256  KIDLTQLGDNHPSVAVTYTNIGQVYNDQGKYDDALSMYNKSLKI-------KLTQLGDNH  308

Query  207  SRLAQSLLKMGNDSEALEKYQESIDIFNKIFTI-------SHQAVAFSLYGIGTVYEFRS  259
              +A +   +G   +   KY +++ I+NK   I       +H ++A + + IG VY  + 
Sbjct  309  PSIATTYHNIGGVYKVQGKYDDAVSIYNKSLKIDLTQLGDNHPSIATTYHSIGGVYYHQG  368

Query  260  EYSKALEKYQESLQTYKNVYERSEKYQHYDIASCLYKIGLVYKLSGNDNESTTYLNQA  317
            +Y  AL  Y +SL+    + +  +   H  IA     IGL YK  G  +++ +  N++
Sbjct  369  KYGDALSMYNKSLKI--KLTQLGD--NHPSIAVTYTNIGLAYKDQGKYDDALSMYNKS  422


 Score = 85.9 bits (211),  Expect = 9e-15, Method: Compositional matrix adjust.
 Identities = 75/292 (26%), Positives = 137/292 (47%), Gaps = 11/292 (4%)

Query  30   DECYNLVHIFNKAAIVFHRNGQHKKSLEMYEKAF----GNIFNGEFALSDLFYSVNGMAS  85
            D   ++   ++    V++  G++  +L MY K+       + +   +++ + Y+  G+A 
Sbjct  348  DNHPSIATTYHSIGGVYYHQGKYGDALSMYNKSLKIKLTQLGDNHPSIA-VTYTNIGLA-  405

Query  86   MYQALGDYDIAIKKYNSVIKIIKDMCLDNNSDLVYALMGIASISQIKGNYDEALSKYNEA  145
             Y+  G YD A+  YN  +KI      DN+  +      I  +   +G YD+ALS YN++
Sbjct  406  -YKDQGKYDDALSMYNKSLKIHLTQLGDNHPSIAVTYTNIGQVYNDQGKYDDALSMYNKS  464

Query  146  LEINEKLYGRNHIETAFVLNRLGMLYHELDDNDKSIDHFNESLKIYREKYPNKLFNIAFT  205
            L+I     G NH   A   + +G +Y+     D ++  +N+SLKI   +  +   + A T
Sbjct  465  LKIKLTQLGDNHPSIATTYHSIGGVYYHQGKYDDALSMYNKSLKIKLTQLGDNHPSNATT  524

Query  206  ISRLAQSLLKMGNDSEALEKYQESIDIFNKIFTISHQAVAFSLYGIGTVYEFRSEYSKAL  265
               +       G   +AL  Y +S+ I       +H + A + + IG VYE + +Y  AL
Sbjct  525  YHSIGDVYYHQGKYDDALSMYNKSLKIKLTQLGDNHPSNATTYHSIGGVYEDQGKYDDAL  584

Query  266  EKYQESLQTYKNVYERSEKYQHYDIASCLYKIGLVYKLSGNDNESTTYLNQA  317
              Y +SL+    + +  +   H  IA   + IG VYK  G  +++ +  N++
Sbjct  585  SMYNKSLKI--KLTQLGD--NHPSIAMTYHNIGSVYKDQGKYDDALSMYNKS  632


 Score = 83.6 bits (205),  Expect = 4e-14, Method: Compositional matrix adjust.
 Identities = 74/280 (26%), Positives = 131/280 (47%), Gaps = 17/280 (6%)

Query  45    VFHRNGQHKKSLEMYEKAFGNIFNGEFALSDLFYSVNGMASMYQALGD-------YDIAI  97
             V+   G++  +L MY K+       +  L+ L  +   +A+ Y  +G        +D A+
Sbjct  825   VYKDQGKYDDALSMYNKSL------KIQLTQLGDNHPSIATTYHNIGGVYYYQSKFDDAL  878

Query  98    KKYNSVIKIIKDMCLDNNSDLVYALMGIASISQIKGNYDEALSKYNEALEINEKLYGRNH  157
               YN  +KI      DN+  +      I S+ + +G YD+ALS YN++L+I     G NH
Sbjct  879   SMYNKSLKIHLTQLGDNHPSIAMTYHNIGSVYKDQGKYDDALSMYNKSLKIQLTQLGDNH  938

Query  158   IETAFVLNRLGMLYHELDDNDKSIDHFNESLKIYREKYPNKLFNIAFTISRLAQSLLKMG  217
                A     +G +Y+     D ++  +N+SLKI   +  +   +IA T + +       G
Sbjct  939   PSIATTYCNIGGVYYYQSKYDDALSMYNKSLKIKLTQLGDNHPSIAVTYTNIGLVYKNQG  998

Query  218   NDSEALEKYQESIDIFNKIFTISHQAVAFSLYGIGTVYEFRSEYSKALEKYQESLQTYKN  277
                +AL  Y +S+ I       ++ ++A +   IG VY  + +Y  AL  Y +SL+   N
Sbjct  999   KYDDALSMYNKSLKIQLTQLGDNYPSIAATYTNIGLVYNDQGKYDDALSMYNKSLKI--N  1056

Query  278   VYERSEKYQHYDIASCLYKIGLVYKLSGNDNESTTYLNQA  317
             + +  +   H  IA+    IG VYK  G  +++ +  N++
Sbjct  1057  LTQLGD--NHPSIATTYCNIGSVYKDQGKYDDALSMYNKS  1094


 Score = 83.6 bits (205),  Expect = 4e-14, Method: Compositional matrix adjust.
 Identities = 66/251 (26%), Positives = 116/251 (46%), Gaps = 15/251 (6%)

Query  30    DECYNLVHIFNKAAIVFHRNGQHKKSLEMYEKAFGNIFNGEFALSDLFYSVNGMASMYQA  89
             D   N+   ++    V+   G++  +L MY K+       +  L+ L  +   +A+ Y+ 
Sbjct  1146  DNHSNIATTYHNIGSVYEDQGKYDDALSMYNKSL------KIKLTQLGDNHPSIAATYRN  1199

Query  90    LGD-------YDIAIKKYNSVIKIIKDMCLDNNSDLVYALMGIASISQIKGNYDEALSKY  142
             +G        YD A+  YN  +KI      DN+  +      I S+ Q  G YD+ALS Y
Sbjct  1200  IGQVYNDQGKYDDALSMYNKSLKIHLTQLGDNHPSIATTYHNIGSVYQ--GKYDDALSMY  1257

Query  143   NEALEINEKLYGRNHIETAFVLNRLGMLYHELDDNDKSIDHFNESLKIYREKYPNKLFNI  202
             N++++I+      NH   A     +G +Y +    D ++  +N+SLKI   +  +   +I
Sbjct  1258  NKSMKIDLTQLDDNHPSIAVTYTNIGQVYKDQGKYDDALSMYNKSLKIQLTQLGDNHPSI  1317

Query  203   AFTISRLAQSLLKMGNDSEALEKYQESIDIFNKIFTISHQAVAFSLYGIGTVYEFRSEYS  262
             A T   +       G   +AL  Y +S+ I       +H ++A + + IG+VY+ + +Y 
Sbjct  1318  ATTYHNIGSVYKDQGKYDDALSMYNKSLKIQLTQLGDNHPSIATTYHNIGSVYKDQGKYD  1377

Query  263   KALEKYQESLQ  273
              AL    +SLQ
Sbjct  1378  DALSMLNKSLQ  1388


 Score = 81.3 bits (199),  Expect = 2e-13, Method: Compositional matrix adjust.
 Identities = 76/292 (26%), Positives = 130/292 (45%), Gaps = 26/292 (9%)

Query  45   VFHRNGQHKKSLEMYEKAF----GNIFNGEFALSDLFYSVNGMASMYQALGDYDIAIKKY  100
            V+   G++  +L M  K+       + +   +++  ++S+ G+   Y   G YD A+  Y
Sbjct  195  VYKDQGKYDDALSMCNKSLKIQLTQLGDNHPSIATTYHSIGGV---YYHQGKYDDALSMY  251

Query  101  NSVIKIIKDMCLDNNSDLVYALMGIASISQIKGNYDEALSKYNEALEINEKLYGRNHIET  160
            N  +KI      DN+  +      I  +   +G YD+ALS YN++L+I     G NH   
Sbjct  252  NKSLKIDLTQLGDNHPSVAVTYTNIGQVYNDQGKYDDALSMYNKSLKIKLTQLGDNHPSI  311

Query  161  AFVLNRLGMLYHELDDNDKSIDHFNESLKIYREKYPNKLFNIAFTISRLAQSLLKMGNDS  220
            A   + +G +Y      D ++  +N+SLKI   +  +   +IA T   +       G   
Sbjct  312  ATTYHNIGGVYKVQGKYDDAVSIYNKSLKIDLTQLGDNHPSIATTYHSIGGVYYHQGKYG  371

Query  221  EALEKYQESIDIFNKIFTISHQAVAFSLYGIGTVYEFRSEYSKALEKYQESLQ-------  273
            +AL  Y +S+ I       +H ++A +   IG  Y+ + +Y  AL  Y +SL+       
Sbjct  372  DALSMYNKSLKIKLTQLGDNHPSIAVTYTNIGLAYKDQGKYDDALSMYNKSLKIHLTQLG  431

Query  274  --------TYKNVYERSEKYQHYDIASCLYKIGLVYKLS--GNDNES--TTY  313
                    TY N+ +       YD A  +Y   L  KL+  G+++ S  TTY
Sbjct  432  DNHPSIAVTYTNIGQVYNDQGKYDDALSMYNKSLKIKLTQLGDNHPSIATTY  483


>ref|XP_002118036.1| hypothetical protein TRIADDRAFT_62072 [Trichoplax adhaerens]
 gb|EDV19519.1| hypothetical protein TRIADDRAFT_62072, partial [Trichoplax adhaerens]
Length=1729

 Score = 97.4 bits (241),  Expect = 2e-18, Method: Compositional matrix adjust.
 Identities = 79/292 (27%), Positives = 140/292 (48%), Gaps = 11/292 (4%)

Query  30   DECYNLVHIFNKAAIVFHRNGQHKKSLEMYEKAF----GNIFNGEFALSDLFYSVNGMAS  85
            D   ++   +N  A V++R G++  +L MY K+       + +   +++D +   N +A+
Sbjct  516  DNHPSIADTYNNTANVYNRQGKYDDALSMYNKSLKIKLTQLGDNHPSIADTY---NNIAN  572

Query  86   MYQALGDYDIAIKKYNSVIKIIKDMCLDNNSDLVYALMGIASISQIKGNYDEALSKYNEA  145
            +Y   G YD A+  YN  +KI      DN+  +      IA++   +G YD+ALS YN++
Sbjct  573  VYDKQGKYDDALSMYNKSLKIKLTQLSDNHPSIADTYNNIANVYDNQGKYDDALSMYNKS  632

Query  146  LEINEKLYGRNHIETAFVLNRLGMLYHELDDNDKSIDHFNESLKIYREKYPNKLFNIAFT  205
            L+I     G NH   A   N +  +Y      D ++  +N+SLKI   +  +   +IA T
Sbjct  633  LKIKLTQLGDNHPSIADTYNNIANVYDNQGKYDDALSMYNKSLKIKLTQLGDNHPSIADT  692

Query  206  ISRLAQSLLKMGNDSEALEKYQESIDIFNKIFTISHQAVAFSLYGIGTVYEFRSEYSKAL  265
             +  A      G   +AL  Y +S+ I       +H ++A +   IG VY  +S++ +A+
Sbjct  693  YNNTANVYDNQGKYDDALLMYNKSLKINLTQLGDNHPSIAITYSNIGRVYSDQSKHKEAI  752

Query  266  EKYQESLQTYKNVYERSEKYQHYDIASCLYKIGLVYKLSGNDNESTTYLNQA  317
              Y++SL+   +V  R+    H D+      +G VY   G   E+ +   Q+
Sbjct  753  SMYKQSLKIQLSVLGRN----HPDVTKSYSGLGNVYLAEGKYEEAISMYEQS  800


 Score = 85.9 bits (211),  Expect = 8e-15, Method: Compositional matrix adjust.
 Identities = 72/265 (27%), Positives = 128/265 (48%), Gaps = 12/265 (5%)

Query  54   KSLEMYEKAFGNIFNGEFALSDLFYSVNGMASMYQALGDYDIAIKKYNSVIKIIKDMCLD  113
            KSL++  K+ G+         D+  S   +  +YQ  G +D A+K+YN  ++I   +  +
Sbjct  85   KSLQIKLKSLGS------EHLDVCESYQNIGLVYQNQGKHDEALKEYNKSLRIKLKILEN  138

Query  114  NNSDLVYALMGIASISQIKGNYDEALSKYNEALEINEKLYGRNHIETAFVLNRLGMLYHE  173
            N+  +      I  + Q  G YD+ALS +N++L+IN    G NH   A   N +G +Y+ 
Sbjct  139  NDPSIAVLYNSIGQVYQDLGKYDDALSMHNKSLKINRTQLGDNHPSIATTYNNIGRVYNH  198

Query  174  LDDNDKSIDHFNESLKIYREKYPNKLFNIAFTISRLAQSLLKMGNDSEALEKYQESIDIF  233
                D ++   N+SLKI + +  +   +IA T   +       G   +AL  + +S+ I 
Sbjct  199  QGKYDDALSMHNKSLKITQTQLDDNHPSIADTYDNIGLVYDNQGKYDDALSMHNKSLKIN  258

Query  234  NKIFTISHQAVAFSLYGIGTVYEFRSEYSKALEKYQESLQ-TYKNVYERSEKYQHYDIAS  292
                  +H ++A + + IG VY  + +Y  AL  + +SL+ T   + +      H  IA+
Sbjct  259  LTQLGDNHPSIATTYHNIGRVYNHQGKYDDALSMHNKSLKITLTQLGD-----NHPSIAT  313

Query  293  CLYKIGLVYKLSGNDNESTTYLNQA  317
                IGLVY   G  +++ +  N++
Sbjct  314  TYDNIGLVYDNQGKYDDALSMHNKS  338


 Score = 80.1 bits (196),  Expect = 6e-13, Method: Compositional matrix adjust.
 Identities = 65/240 (27%), Positives = 119/240 (50%), Gaps = 7/240 (3%)

Query  91   GDYDIAIKKYNSVIKIIKDMCLDNNSDLVYALMGIASISQIKGNYDEALSKYNEALEINE  150
            GD+  A++ YN  ++I        + D+  +   I  + Q +G +DEAL +YN++L I  
Sbjct  74   GDFMGALRDYNKSLQIKLKSLGSEHLDVCESYQNIGLVYQNQGKHDEALKEYNKSLRIKL  133

Query  151  KLYGRNHIETAFVLNRLGMLYHELDDNDKSIDHFNESLKIYREKYPNKLFNIAFTISRLA  210
            K+   N    A + N +G +Y +L   D ++   N+SLKI R +  +   +IA T + + 
Sbjct  134  KILENNDPSIAVLYNSIGQVYQDLGKYDDALSMHNKSLKINRTQLGDNHPSIATTYNNIG  193

Query  211  QSLLKMGNDSEALEKYQESIDIFNKIFTISHQAVAFSLYGIGTVYEFRSEYSKALEKYQE  270
            +     G   +AL  + +S+ I       +H ++A +   IG VY+ + +Y  AL  + +
Sbjct  194  RVYNHQGKYDDALSMHNKSLKITQTQLDDNHPSIADTYDNIGLVYDNQGKYDDALSMHNK  253

Query  271  SLQTYKNVYERSEKYQHYDIASCLYKIGLVYKLSGNDNESTTYLNQANQMFESTSTNIND  330
            SL+   N+ +  +   H  IA+  + IG VY   G  +++   L+  N+  + T T + D
Sbjct  254  SLKI--NLTQLGD--NHPSIATTYHNIGRVYNHQGKYDDA---LSMHNKSLKITLTQLGD  306


 Score = 79.3 bits (194),  Expect = 1e-12, Method: Compositional matrix adjust.
 Identities = 62/233 (27%), Positives = 113/233 (48%), Gaps = 7/233 (3%)

Query  45   VFHRNGQHKKSLEMYEKAF----GNIFNGEFALSDLFYSVNGMASMYQALGDYDIAIKKY  100
            V++  G++  +L M+ K+       + +   +++D +   N  A++Y   G YD A+  +
Sbjct  447  VYNHQGKYDDALSMHNKSLKINLTQLGDNHPSIADTY---NNTANVYDNQGKYDDALSMH  503

Query  101  NSVIKIIKDMCLDNNSDLVYALMGIASISQIKGNYDEALSKYNEALEINEKLYGRNHIET  160
            N  +KI      DN+  +       A++   +G YD+ALS YN++L+I     G NH   
Sbjct  504  NKSLKIKLTQLGDNHPSIADTYNNTANVYNRQGKYDDALSMYNKSLKIKLTQLGDNHPSI  563

Query  161  AFVLNRLGMLYHELDDNDKSIDHFNESLKIYREKYPNKLFNIAFTISRLAQSLLKMGNDS  220
            A   N +  +Y +    D ++  +N+SLKI   +  +   +IA T + +A      G   
Sbjct  564  ADTYNNIANVYDKQGKYDDALSMYNKSLKIKLTQLSDNHPSIADTYNNIANVYDNQGKYD  623

Query  221  EALEKYQESIDIFNKIFTISHQAVAFSLYGIGTVYEFRSEYSKALEKYQESLQ  273
            +AL  Y +S+ I       +H ++A +   I  VY+ + +Y  AL  Y +SL+
Sbjct  624  DALSMYNKSLKIKLTQLGDNHPSIADTYNNIANVYDNQGKYDDALSMYNKSLK  676


>ref|WP_051502750.1| hypothetical protein [[Scytonema hofmanni] UTEX B 1581]
Length=1908

 Score = 97.4 bits (241),  Expect = 2e-18, Method: Compositional matrix adjust.
 Identities = 82/306 (27%), Positives = 142/306 (46%), Gaps = 28/306 (9%)

Query  21   VIETFQKEND--ECYNLVHIFNKAAIVFHRNGQHK-------KSLEMYEKAFGNIFNGEF  71
            ++E   K  D    +NL +  N  A ++   G ++       +S  + EK + N    + 
Sbjct  662  ILENISKNGDFWSDFNLANQLNNLASLYQDFGNYQEAETLFQRSFNIREKLYQNALTAKP  721

Query  72   ALSD---------LFYSVNGMASMYQALGDYDIAIKKYNSVIKIIKDMCLDNNSDLVYAL  122
               D         +  S+N +A++YQ  G+Y  A+K +   + + +      + D+  +L
Sbjct  722  PEKDYKINSLAGRVAGSLNNLANLYQDKGNYTEAVKLHQQALSLHEKAFGKEHPDVALSL  781

Query  123  MGIASISQIKGNYDEALSKYNEALEINEKLYGRNHIETAFVLNRLGMLYHELDDNDKSID  182
              +AS  +  G Y EA+     AL+IN+  +G  H + A  LN LG+LY E     + +D
Sbjct  782  SNLASAYRQLGKYQEAIPLLERALQINQNYFGAEHPQVASNLNILGILYQEQGKFKQVLD  841

Query  183  HFNESLKIYREKYPNKLFNIAFTISRLAQSLLKMGNDSEALEKYQESIDIFNKIFTISHQ  242
             +  +LKI  + + N+   +A +++ LA      GN  +A++ Y+ + +I  KIF   H 
Sbjct  842  LYQRALKIREKAFGNEHPLVASSLNNLAGFYSTQGNYQQAMDLYKRAFEIRQKIFGDEHP  901

Query  243  AVAFSLYGIGTVYEFRSEYSKALEKYQESLQTYKNVYERSEKY---QHYDIASCLYKIGL  299
             VA SL  + +VY+ +        KYQE+L  +K   E  EK    +H DI   L  +  
Sbjct  902  DVASSLSNLASVYQDQG-------KYQEALSLHKRALEIREKLLGSEHPDITISLNNLAE  954

Query  300  VYKLSG  305
            +Y   G
Sbjct  955  LYTTQG  960


 Score = 84.0 bits (206),  Expect = 4e-14, Method: Compositional matrix adjust.
 Identities = 75/271 (28%), Positives = 136/271 (50%), Gaps = 10/271 (4%)

Query  53    KKSLEMYEKAFGNIFNGEFALSDLFYSVNGMASMYQALGDYDIAIKKYNSVIKIIKDMCL  112
             +++L + EKAFG          D+  S+N +A +Y++L  Y+ AI+ +     I + +  
Sbjct  1054  QRALYIQEKAFGKEH------PDVASSINNLAEIYKSLAKYNEAIELHQRAKAINEKVFG  1107

Query  113   DNNSDLVYALMGIASISQIKGNYDEALSKYNEALEINEKLYGRNHIETAFVLNRLGMLYH  172
               +S + Y+L  +A     +GNY EAL  Y EAL+IN+K +   H   A  L  L  LY 
Sbjct  1108  TEHSQIAYSLNNLAGAYLAQGNYPEALKLYQEALKINKKAFNDEHPLVAQSLQNLANLYS  1167

Query  173   ELDDNDKSIDHFNESLKIYREKYPNKLFNIAFTISRLAQSLLKMGNDSEALEKYQESIDI  232
             +L ++ ++   + ++L +  + + +    +A   S LA +     N++EA +  Q ++DI
Sbjct  1168  DLGNDKEAEALYEKALTVSEKVFGSNHPMVATIASNLASTYYHQENNTEAEKLMQRALDI  1227

Query  233   FNKIFTISHQAVAFSLYGIGTVYEFRSEYSKALEKYQESLQTYKNVYERSEKYQHYDIAS  292
               ++F  +H  VA SL  +  +Y  + ++ ++L+  Q S    + VY  +    H  +A 
Sbjct  1228  REQVFGANHPDVALSLNNLALLYNNQDKHQESLQLLQRSSGILEKVYGTN----HPQVAL  1283

Query  293   CLYKIGLVYKLSGNDNESTTYLNQANQMFES  323
              L   G  Y L GN+ ++   L ++  M ES
Sbjct  1284  NLSNQGWTYYLLGNNQKALELLQKSLSMTES  1314


>ref|WP_012599179.1| hypothetical protein [Cyanothece sp. PCC 7424]
 gb|ACK70236.1| Tetratricopeptide TPR_2 repeat protein [Cyanothece sp. PCC 7424]
Length=1186

 Score = 97.1 bits (240),  Expect = 2e-18, Method: Compositional matrix adjust.
 Identities = 80/310 (26%), Positives = 148/310 (48%), Gaps = 35/310 (11%)

Query  31   ECYNLVHIFNKAAIVFHRNGQHKKSLEMYEKAFGNIFNGEFALSDLFYS--VNGMASMYQ  88
            E YNL       AIVF++   H  +L               +L +  Y+  +N +   YQ
Sbjct  47   EQYNL-------AIVFYKKALHLHNL--------------LSLKNAQYTTILNNLGVCYQ  85

Query  89   ALGDYDIAIKKYNSVIKIIKDMCLDNNSDLVYALMGIASISQIKGNYDEALSKYNEALEI  148
             + +Y  A+  Y   ++I + +  +N+     +L  +A + ++ G Y+EAL  Y +ALEI
Sbjct  86   EIVNYTEALPLYQQALEIRQTVLGNNHPHTATSLENLALLYRLMGRYEEALPLYQQALEI  145

Query  149  NEKLYGRNHIETAFVLNRLGMLYHELDDNDKSIDHFNESLKIYREKYPNKLFNIAFTISR  208
            ++ +   NH +TA  LN L  LYH +   ++++    ++L+I +    N   + A +++ 
Sbjct  146  HQTVLDNNHPDTAQSLNNLAALYHSMGRYEEALPLQKQALEIRQTVLGNNHPDTATSLNN  205

Query  209  LAQSLLKMGNDSEALEKYQESIDIFNKIFTISHQAVAFSLYGIGTVYEFRSEYSKALEKY  268
            LA     MG   EAL  +Q++++I   +   +H   A SL  +  +Y     Y +AL  Y
Sbjct  206  LAVLYNSMGRYEEALPVHQQALEISQTVLDNNHPNRASSLNNLAVLYSLMGRYEEALPLY  265

Query  269  QESLQTYKNVYERSEKYQHYDIASCLYKIGLVYKLSGNDNESTTYLNQANQMFES-----  323
            Q++L+  + V   +    H D    L  + L+Y+L G   E+     QA ++ ++     
Sbjct  266  QQTLEISQTVLGNN----HPDTTQSLNNLALLYRLMGRYEEALLLHQQALEIRQTVLGNH  321

Query  324  ---TSTNIND  330
               T+T++N+
Sbjct  322  HPDTATSLNN  331


 Score = 76.6 bits (187),  Expect = 7e-12, Method: Compositional matrix adjust.
 Identities = 55/213 (26%), Positives = 111/213 (52%), Gaps = 17/213 (8%)

Query  39   FNKAAIVFHRNGQHKKSLEMYEKAF-------GNIFNGEFALSDLFYSVNGMASMYQALG  91
             N  A+++   G+++++L +Y++A        GN  N          S++ +A +Y ++G
Sbjct  329  LNNLALLYKSMGRYEETLPLYQQALEICQTVLGN--NHPHTAG----SLSNLAVLYNSMG  382

Query  92   DYDIAIKKYNSVIKIIKDMCLDNNSDLVYALMGIASISQIKGNYDEALSKYNEALEINEK  151
             Y+ A+  +   ++I + +  +N+ D   +L  +A + Q  G Y+EALS Y +AL+I + 
Sbjct  383  RYEEALPLHQQALEIRQTVLDNNHPDTALSLNNLAVLYQSMGRYEEALSLYQQALDIRQT  442

Query  152  LYGRNHIETAFVLNRLGMLYHELDDNDKSIDHFNESLKIYREKYPNKLFNIAFTISRLAQ  211
            + G NH  TA  LN L  LY  +   ++++    ++L+I +    N   + A ++++LA 
Sbjct  443  VLGNNHPHTATSLNNLAALYGSMGRYEEALPLSQKALEIRQTILGNNHPDTALSLNKLAI  502

Query  212  SLLKMGNDSEALEKYQES----IDIFNKIFTIS  240
             L+ +    EA  K  E+    + + ++IF +S
Sbjct  503  LLIAINRYDEAFNKMLEASKIELKLISQIFQLS  535


>ref|XP_012651979.1| tetratricopeptide repeat protein [Tetrahymena thermophila SB210]
 gb|EWS75510.1| tetratricopeptide repeat protein [Tetrahymena thermophila SB210]
Length=1176

 Score = 97.1 bits (240),  Expect = 2e-18, Method: Compositional matrix adjust.
 Identities = 65/244 (27%), Positives = 132/244 (54%), Gaps = 4/244 (2%)

Query  79    SVNGMASMYQALGDYDIAIKKYNSVIKIIKDMCLDNNSDLVYALMGIASISQIKGNYDEA  138
             ++N +   Y  + DYDIA+      ++I K +  +N+ ++  +L  I S     G  D+A
Sbjct  842   TLNNIGLCYLNIADYDIALNHLLKSLEIKKRIYSENHQEIAQSLHNIGSCYTQNGQNDKA  901

Query  139   LSKYNEALEINEKLYGRNHIETAFVLNRLGMLYHELDDNDKSIDHFNESLKIYREKYPNK  198
             L  + E+L+I   +Y  NHI+ A  L+ +   Y + DDN +++ ++ ESL+I +  + N 
Sbjct  902   LEYFKESLKIKRLIYPENHIQIALSLDGIASYYSDTDDNQQALGYYLESLQIRKINFQNA  961

Query  199   LFNIAFTISRLAQSLLKMGNDSEALEKYQESIDIFNKIFTISHQAVAFSLYGIGTVYEFR  258
               +++ +++ +    L +    +AL+  +ES+++  K++   +++VA SL  IG+ Y   
Sbjct  962   NPHVSASLNNVGFCYLGLKECEKALKYLEESLEMDKKLYQGDNESVATSLNNIGSCYLKM  1021

Query  259   SEYSKALEKYQESLQTYKNVYERSEKYQHYDIASCLYKIGLVYKLSGNDNESTTYLNQAN  318
              + ++AL+    SLQ  K +Y++     H  IA+ L ++G+ Y+   +   +  YL ++ 
Sbjct  1022  GDKNQALKNLMSSLQMRKRIYKKD----HPSIATSLDRVGVCYQDLQDQKNAEKYLLESL  1077

Query  319   QMFE  322
             +M E
Sbjct  1078  KMRE  1081


 Score = 67.4 bits (163),  Expect = 9e-09, Method: Compositional matrix adjust.
 Identities = 48/167 (29%), Positives = 90/167 (54%), Gaps = 4/167 (2%)

Query  135  YDEALSKYNEALEINEKLYGRNHIETAFVLNRLGMLYHELDDNDKSIDHFNESLKIYREK  194
            + +AL    ++L++ ++L+  NHI  A  L+ +G+ Y EL+D  K++ +F +S ++ +  
Sbjct  688  FQQALKYQLKSLKLTQQLFKGNHINVAVSLSNVGVCYRELNDQQKALQYFLQSYQMSKHV  747

Query  195  YPNKLFNIAFTISRLAQSLLKMGNDSEALEKYQESIDIFNKIFTISHQAVAFSLYGIGTV  254
            Y     +IA  ++ +      + +   AL+ Y++S+ +  +I+  SH  +A SL  IG  
Sbjct  748  YKGNNSSIATVLNNIGACYYSLYDYRNALDYYEKSLFMRRQIYKGSHPEIAQSLNNIGMY  807

Query  255  YEFRSEYSKALEKYQESLQTYKNVYERSEKYQHYDIASCLYKIGLVY  301
            Y+  S +  AL+   ESL+  + ++    K  H  +AS L  IGL Y
Sbjct  808  YKDISCFELALQYLNESLEMIRVIH----KEDHPLVASTLNNIGLCY  850


>ref|XP_002113129.1| hypothetical protein TRIADDRAFT_56981 [Trichoplax adhaerens]
 gb|EDV25239.1| hypothetical protein TRIADDRAFT_56981 [Trichoplax adhaerens]
Length=1643

 Score = 97.1 bits (240),  Expect = 2e-18, Method: Compositional matrix adjust.
 Identities = 79/301 (26%), Positives = 149/301 (50%), Gaps = 17/301 (6%)

Query  24    TFQKENDECYNLVHIFNKAAIVFHRNGQHKKSLEMYEKAFGNIFNGEFALSDLFYSVNGM  83
             T ++  D   ++ + +NK   V++R G++  +L +Y K+       +  L+ L  +   +
Sbjct  1014  TIKQLGDNHPSIANTYNKIGKVYNRQGKYDDALSVYNKSL------KITLTRLGDNHPNI  1067

Query  84    ASMYQALGD-------YDIAIKKYNSVIKIIKDMCLDNNSDLVYALMGIASISQIKGNYD  136
             A+ Y+ +G        YD A+  YN  +KI      DN+  +      I  +   +G YD
Sbjct  1068  ANTYRDIGQVYNDQCKYDDALSVYNKSLKIDLTKFDDNHPSIANTYDKIGQVYNKQGKYD  1127

Query  137   EALSKYNEALEINEKLYGRNHIETAFVLNRLGMLYHELDDNDKSIDHFNESLKIYREKYP  196
             +ALS YN++L+I    +G NH   A   + +G +Y++    ++++  FN+SLKI  ++  
Sbjct  1128  DALSVYNKSLKIKLSRHGDNHPSIAITYSNIGQIYNDQGKYNEALSVFNKSLKITIKQLG  1187

Query  197   NKLFNIAFTISRLAQSLLKMGNDSEALEKYQESIDIFNKIFTISHQAVAFSLYGIGTVYE  256
             +   +IA T +++ +   + G   +AL  Y +S+ I    F  +H  +A +   IG VY 
Sbjct  1188  DNHPSIANTYNKIGKVYNRQGKYDDALSVYNKSLKITLTRFGDNHPNIANTYGNIGQVYN  1247

Query  257   FRSEYSKALEKYQESLQTYKNVYERSEKYQHYDIASCLYKIGLVYKLSGNDNESTTYLNQ  316
              + +Y  AL  Y +SL+     ++ +    H  IA+   KIG VY   G  +++ +  N+
Sbjct  1248  DQCKYDDALSVYNKSLKIDLTKFDDN----HPSIANTYDKIGQVYNKQGKYDDALSVYNK  1303

Query  317   A  317
             +
Sbjct  1304  S  1304


 Score = 96.3 bits (238),  Expect = 4e-18, Method: Compositional matrix adjust.
 Identities = 82/302 (27%), Positives = 147/302 (49%), Gaps = 19/302 (6%)

Query  24    TFQKENDECYNLVHIFNKAAIVFHRNGQHKKSLEMYEKAFGNIFNGEFALS---DLFYSV  80
             T  K  D   ++ +I++K   V+++ G++  +L +Y K+       +  LS   D   SV
Sbjct  930   TLTKLGDNHPSIANIYDKIGQVYNKQGKYDDALSVYNKSL------KIKLSRHGDNHPSV  983

Query  81    ----NGMASMYQALGDYDIAIKKYNSVIKIIKDMCLDNNSDLVYALMGIASISQIKGNYD  136
                 + +  +Y   G YD A+  +N  +KI      DN+  +      I  +   +G YD
Sbjct  984   AITYSSIGQVYNDQGKYDEALSMFNKSLKITIKQLGDNHPSIANTYNKIGKVYNRQGKYD  1043

Query  137   EALSKYNEALEINEKLYGRNHIETAFVLNRLGMLYHELDDNDKSIDHFNESLKIYREKYP  196
             +ALS YN++L+I     G NH   A     +G +Y++    D ++  +N+SLKI   K+ 
Sbjct  1044  DALSVYNKSLKITLTRLGDNHPNIANTYRDIGQVYNDQCKYDDALSVYNKSLKIDLTKFD  1103

Query  197   NKLFNIAFTISRLAQSLLKMGNDSEALEKYQESIDIFNKIFTISHQAVAFSLYGIGTVYE  256
             +   +IA T  ++ Q   K G   +AL  Y +S+ I       +H ++A +   IG +Y 
Sbjct  1104  DNHPSIANTYDKIGQVYNKQGKYDDALSVYNKSLKIKLSRHGDNHPSIAITYSNIGQIYN  1163

Query  257   FRSEYSKALEKYQESLQ-TYKNVYERSEKYQHYDIASCLYKIGLVYKLSGNDNESTTYLN  315
              + +Y++AL  + +SL+ T K + +      H  IA+   KIG VY   G  +++ +  N
Sbjct  1164  DQGKYNEALSVFNKSLKITIKQLGD-----NHPSIANTYNKIGKVYNRQGKYDDALSVYN  1218

Query  316   QA  317
             ++
Sbjct  1219  KS  1220


 Score = 95.1 bits (235),  Expect = 9e-18, Method: Compositional matrix adjust.
 Identities = 77/301 (26%), Positives = 145/301 (48%), Gaps = 17/301 (6%)

Query  24    TFQKENDECYNLVHIFNKAAIVFHRNGQHKKSLEMYEKAFGNIFNGEFALSDLFYSVNGM  83
             T ++  D   ++ + +N    V++R G++  +L MY K+       +  L+    +   +
Sbjct  846   TLKQLGDNHPSITNTYNNIGKVYNRQGKYDDALSMYNKSL------KITLTRFGDNHPNI  899

Query  84    ASMYQALGD-------YDIAIKKYNSVIKIIKDMCLDNNSDLVYALMGIASISQIKGNYD  136
             A+ Y  +G        YD A+  +N  +KI      DN+  +      I  +   +G YD
Sbjct  900   ANTYGNIGQVYNDQCKYDDALSVFNKSLKITLTKLGDNHPSIANIYDKIGQVYNKQGKYD  959

Query  137   EALSKYNEALEINEKLYGRNHIETAFVLNRLGMLYHELDDNDKSIDHFNESLKIYREKYP  196
             +ALS YN++L+I    +G NH   A   + +G +Y++    D+++  FN+SLKI  ++  
Sbjct  960   DALSVYNKSLKIKLSRHGDNHPSVAITYSSIGQVYNDQGKYDEALSMFNKSLKITIKQLG  1019

Query  197   NKLFNIAFTISRLAQSLLKMGNDSEALEKYQESIDIFNKIFTISHQAVAFSLYGIGTVYE  256
             +   +IA T +++ +   + G   +AL  Y +S+ I       +H  +A +   IG VY 
Sbjct  1020  DNHPSIANTYNKIGKVYNRQGKYDDALSVYNKSLKITLTRLGDNHPNIANTYRDIGQVYN  1079

Query  257   FRSEYSKALEKYQESLQTYKNVYERSEKYQHYDIASCLYKIGLVYKLSGNDNESTTYLNQ  316
              + +Y  AL  Y +SL+     ++ +    H  IA+   KIG VY   G  +++ +  N+
Sbjct  1080  DQCKYDDALSVYNKSLKIDLTKFDDN----HPSIANTYDKIGQVYNKQGKYDDALSVYNK  1135

Query  317   A  317
             +
Sbjct  1136  S  1136


 Score = 93.6 bits (231),  Expect = 3e-17, Method: Compositional matrix adjust.
 Identities = 82/306 (27%), Positives = 147/306 (48%), Gaps = 21/306 (7%)

Query  20    KVIETFQKENDECYNLVHIFNKAAIVFHRNGQHKKSLEMYEKAFGNIFNGEFALSDLFYS  79
             K+I T  K +D   ++   ++    V+++ G++  +L +Y K+       +  L+ L  +
Sbjct  760   KIILT--KFDDNHPSIASTYDIIGRVYNKQGKYDDALSVYNKSL------KIKLTRLGDN  811

Query  80    VNGMASMYQALGD-------YDIAIKKYNSVIKIIKDMCLDNNSDLVYALMGIASISQIK  132
             +  +A  Y ++G        YD A+  +N  +KI      DN+  +      I  +   +
Sbjct  812   LPSIAITYSSIGQVYNDQGKYDEALSMFNKSLKITLKQLGDNHPSITNTYNNIGKVYNRQ  871

Query  133   GNYDEALSKYNEALEINEKLYGRNHIETAFVLNRLGMLYHELDDNDKSIDHFNESLKIYR  192
             G YD+ALS YN++L+I    +G NH   A     +G +Y++    D ++  FN+SLKI  
Sbjct  872   GKYDDALSMYNKSLKITLTRFGDNHPNIANTYGNIGQVYNDQCKYDDALSVFNKSLKITL  931

Query  193   EKYPNKLFNIAFTISRLAQSLLKMGNDSEALEKYQESIDIFNKIFTISHQAVAFSLYGIG  252
              K  +   +IA    ++ Q   K G   +AL  Y +S+ I       +H +VA +   IG
Sbjct  932   TKLGDNHPSIANIYDKIGQVYNKQGKYDDALSVYNKSLKIKLSRHGDNHPSVAITYSSIG  991

Query  253   TVYEFRSEYSKALEKYQESLQ-TYKNVYERSEKYQHYDIASCLYKIGLVYKLSGNDNEST  311
              VY  + +Y +AL  + +SL+ T K + +      H  IA+   KIG VY   G  +++ 
Sbjct  992   QVYNDQGKYDEALSMFNKSLKITIKQLGD-----NHPSIANTYNKIGKVYNRQGKYDDAL  1046

Query  312   TYLNQA  317
             +  N++
Sbjct  1047  SVYNKS  1052


 Score = 91.3 bits (225),  Expect = 1e-16, Method: Compositional matrix adjust.
 Identities = 75/284 (26%), Positives = 140/284 (49%), Gaps = 9/284 (3%)

Query  25    FQKENDECYNLVHIFNKAAIVFHRNGQHKKSLEMYEKAFGNIF--NGEFALSDLFYSVNG  82
               K +D   ++ + ++K   V+++ G++  +L +Y K+       +G+   S +  + + 
Sbjct  1099  LTKFDDNHPSIANTYDKIGQVYNKQGKYDDALSVYNKSLKIKLSRHGDNHPS-IAITYSN  1157

Query  83    MASMYQALGDYDIAIKKYNSVIKIIKDMCLDNNSDLVYALMGIASISQIKGNYDEALSKY  142
             +  +Y   G Y+ A+  +N  +KI      DN+  +      I  +   +G YD+ALS Y
Sbjct  1158  IGQIYNDQGKYNEALSVFNKSLKITIKQLGDNHPSIANTYNKIGKVYNRQGKYDDALSVY  1217

Query  143   NEALEINEKLYGRNHIETAFVLNRLGMLYHELDDNDKSIDHFNESLKIYREKYPNKLFNI  202
             N++L+I    +G NH   A     +G +Y++    D ++  +N+SLKI   K+ +   +I
Sbjct  1218  NKSLKITLTRFGDNHPNIANTYGNIGQVYNDQCKYDDALSVYNKSLKIDLTKFDDNHPSI  1277

Query  203   AFTISRLAQSLLKMGNDSEALEKYQESIDIFNKIFTISHQAVAFSLYGIGTVYEFRSEYS  262
             A T  ++ Q   K G   +AL  Y +S+ I       +H ++A +   IG +Y  + +Y+
Sbjct  1278  ANTYDKIGQVYNKQGKYDDALSVYNKSLKIKLSRHGDNHPSIAITYRNIGQIYNDQGKYN  1337

Query  263   KALEKYQESLQ-TYKNVYERSEKYQHYDIASCLYKIGLVYKLSG  305
             +AL  + +SL+ T K + +      H  IA+   KIG VY   G
Sbjct  1338  EALSVFNKSLKITIKQLGD-----NHPSIANTYNKIGKVYNHQG  1376


 Score = 83.2 bits (204),  Expect = 6e-14, Method: Compositional matrix adjust.
 Identities = 83/339 (24%), Positives = 149/339 (44%), Gaps = 51/339 (15%)

Query  24    TFQKENDECYNLVHIFNKAAIVFHRNGQHKKSLEMYEKAFGNIFNGEFALSDLFYSVNGM  83
             T ++  D   ++ + +NK   V++R G++  +L +Y K+       +  L+    +   +
Sbjct  1182  TIKQLGDNHPSIANTYNKIGKVYNRQGKYDDALSVYNKSL------KITLTRFGDNHPNI  1235

Query  84    ASMYQALGD-------YDIAIKKYNSVIKIIKDMCLDNNSDLVYALMGIASISQIKGNYD  136
             A+ Y  +G        YD A+  YN  +KI      DN+  +      I  +   +G YD
Sbjct  1236  ANTYGNIGQVYNDQCKYDDALSVYNKSLKIDLTKFDDNHPSIANTYDKIGQVYNKQGKYD  1295

Query  137   EALSKYNEALEINEKLYGRNHIETAFVLNRLGMLYHELDDNDKSIDHFNESLKIYREKYP  196
             +ALS YN++L+I    +G NH   A     +G +Y++    ++++  FN+SLKI  ++  
Sbjct  1296  DALSVYNKSLKIKLSRHGDNHPSIAITYRNIGQIYNDQGKYNEALSVFNKSLKITIKQLG  1355

Query  197   NKLFNIAFTISRLAQSLLKMGNDSEALEKYQESIDIFNKIFTISHQAVAFSLYGIGTVYE  256
             +   +IA T +++ +     G   +AL  + +S+ I       +H  +A +   IG VY 
Sbjct  1356  DNHPSIANTYNKIGKVYNHQGKYDDALSIHNKSLKITLTRLGDNHLIIANTYRDIGQVYN  1415

Query  257   FRSEYSKALEKYQESLQ---------------TYKN---VYERSEKYQ------------  286
              + +Y  AL  + +SL+               TY N   VY R ++Y             
Sbjct  1416  NQGKYDDALSVFIKSLKITLTKLGDNHPSIANTYDNIGQVYNRQDEYDDALSVYYKSLKI  1475

Query  287   --------HYDIASCLYKIGLVYKLSGNDNESTTYLNQA  317
                     H  IA     IG VY   G  +E+ + LN++
Sbjct  1476  KLTRLGDNHPSIAKTYNNIGQVYNDQGKFDEALSMLNKS  1514


 Score = 80.9 bits (198),  Expect = 3e-13, Method: Compositional matrix adjust.
 Identities = 70/258 (27%), Positives = 119/258 (46%), Gaps = 5/258 (2%)

Query  45   VFHRNGQHKKSLEMYEKAFG-NIFNGEFALSDLFYSVNGMASMYQALGDYDIAIKKYNSV  103
            V+H  G+  ++L M  K+   N+        ++    N +A +Y     YD A+  +N  
Sbjct  657  VYHCQGKCDEALSMLNKSLKLNLTRFANNHPNIVSLHNKIARIYNQQAKYDDALTIFNKS  716

Query  104  IKIIKDMCLDNNSDLVYALMGIASISQIKGNYDEALSKYNEALEINEKLYGRNHIETAFV  163
            +K       DN+         I  +   +G YD+ALS YN++L+I    +  NH   A  
Sbjct  717  LKFTLTRLGDNHPRTAAIYKDIGQVYNNQGKYDDALSVYNKSLKIILTKFDDNHPSIAST  776

Query  164  LNRLGMLYHELDDNDKSIDHFNESLKIYREKYPNKLFNIAFTISRLAQSLLKMGNDSEAL  223
             + +G +Y++    D ++  +N+SLKI   +  + L +IA T S + Q     G   EAL
Sbjct  777  YDIIGRVYNKQGKYDDALSVYNKSLKIKLTRLGDNLPSIAITYSSIGQVYNDQGKYDEAL  836

Query  224  EKYQESIDIFNKIFTISHQAVAFSLYGIGTVYEFRSEYSKALEKYQESLQTYKNVYERSE  283
              + +S+ I  K    +H ++  +   IG VY  + +Y  AL  Y +SL+     +  + 
Sbjct  837  SMFNKSLKITLKQLGDNHPSITNTYNNIGKVYNRQGKYDDALSMYNKSLKITLTRFGDN-  895

Query  284  KYQHYDIASCLYKIGLVY  301
               H +IA+    IG VY
Sbjct  896  ---HPNIANTYGNIGQVY  910


 Score = 73.9 bits (180),  Expect = 7e-11, Method: Compositional matrix adjust.
 Identities = 76/302 (25%), Positives = 139/302 (46%), Gaps = 29/302 (10%)

Query  30   DECYNLVHIFNKAAIVFHRNGQH-------KKSLEMYEKAFGNIFNGEFALSDLFYSVNG  82
            D    + + ++  A V+ R G++        KSL+M    FG+  N    ++ ++  +  
Sbjct  514  DNHLGITNTYHNIASVYRRQGKYDDAQSICNKSLKMILTKFGDNCN-HPRIARIYRHI--  570

Query  83   MASMYQALGDYDIAIKKYNSVIKIIKDMCLDNNSDLVYALMGIASISQIKGNYDEALSKY  142
               +Y   G YD AI   +  IKI      DN+  +      +  + + +G YD+ALS Y
Sbjct  571  -GKVYTDQGKYDDAISMISKSIKIDLTKLGDNHPIIAKTYGELGHVYKNQGKYDDALSVY  629

Query  143  NEALEINEKLYGRNHIETAFVLNRLGMLYHELDDNDKSIDHFNESLKIYREKYPNKLFNI  202
             ++L+I     G+N++  +   + +G +YH     D+++   N+SLK+   ++ N   NI
Sbjct  630  YKSLKIKLSQAGKNYLSISLTYDGIGQVYHCQGKCDEALSMLNKSLKLNLTRFANNHPNI  689

Query  203  AFTISRLAQSLLKMGNDSEALEKYQESIDIFNKI--FTIS-----HQAVAFSLYGIGTVY  255
                +++A+   +         KY +++ IFNK   FT++     H   A     IG VY
Sbjct  690  VSLHNKIARIYNQQA-------KYDDALTIFNKSLKFTLTRLGDNHPRTAAIYKDIGQVY  742

Query  256  EFRSEYSKALEKYQESLQTYKNVYERSEKYQHYDIASCLYKIGLVYKLSGNDNESTTYLN  315
              + +Y  AL  Y +SL+     ++ +    H  IAS    IG VY   G  +++ +  N
Sbjct  743  NNQGKYDDALSVYNKSLKIILTKFDDN----HPSIASTYDIIGRVYNKQGKYDDALSVYN  798

Query  316  QA  317
            ++
Sbjct  799  KS  800


 Score = 71.6 bits (174),  Expect = 4e-10, Method: Compositional matrix adjust.
 Identities = 64/262 (24%), Positives = 121/262 (46%), Gaps = 8/262 (3%)

Query  17   MIEKVIETFQKENDECYNLVHI-FNKAAIVFHRNGQHKKSLEMYEKAF----GNIFNGEF  71
            +  K ++T   + DE +  + I ++    V++  G++ K+L M  K+       + N   
Sbjct  164  VFNKSLKTQLTQLDENHPSIAITYSNIGQVYNDQGKYNKALSMLNKSLKITLTKLSNNHP  223

Query  72   ALSDLFYSVNGMASMYQALGDYDIAIKKYNSVIKIIKDMCLDNNSDLVYALMGIASISQI  131
            ++++ +   N +  +Y   G YD A+  +N  +KI      DN+  +      I  +   
Sbjct  224  SIANTY---NNIGQVYNHQGKYDDALSIHNKSLKITLTRLGDNHLIIANTYRDIGQVYNN  280

Query  132  KGNYDEALSKYNEALEINEKLYGRNHIETAFVLNRLGMLYHELDDNDKSIDHFNESLKIY  191
            +G YD+ALS YN++L+I       NH   A   + +G +Y+  D  D ++  + +SLKI 
Sbjct  281  QGKYDDALSVYNKSLKITLTKLEDNHPSIANTYDNIGQVYNNQDKYDDALSVYYKSLKIK  340

Query  192  REKYPNKLFNIAFTISRLAQSLLKMGNDSEALEKYQESIDIFNKIFTISHQAVAFSLYGI  251
              +  +   +IA T + + +     G   EAL    +S+ I       +H ++  +   I
Sbjct  341  LTRLGDNHPSIAITYNNIGKVYSDQGKYDEALSMLNKSLKIRVIQLGDNHPSITDTYNNI  400

Query  252  GTVYEFRSEYSKALEKYQESLQ  273
              VY  + +Y  AL  Y +SL+
Sbjct  401  ARVYNSQGKYDNALSTYNKSLK  422


 Score = 65.5 bits (158),  Expect = 4e-08, Method: Compositional matrix adjust.
 Identities = 73/298 (24%), Positives = 138/298 (46%), Gaps = 21/298 (7%)

Query  30   DECYNLVHIFNKAAIVFHRNGQHKKSLEMYEKAFGNIFNGEFALSDLFYSV--NGMASMY  87
            D   ++   +N  A V++  G++  +L  Y K+   I   +   +    ++  NG+  +Y
Sbjct  388  DNHPSITDTYNNIARVYNSQGKYDNALSTYNKSL-KIQQAQLGDNHPSTAITYNGIGHVY  446

Query  88   QALGDYDIAIKKYNSVIKIIKDMCLDNNSDLVYALMGIASISQIKGNYDEALSKYNEALE  147
              LG +D A+  Y   +KI      +N+ +       I  ++  +GNYD AL   N++L+
Sbjct  447  VNLGKHDDALLVYKKSLKIELAQLGENHPNTAETYNNIGQMNTYQGNYDNALLMLNKSLK  506

Query  148  INEKLYGRNHIETAFVLNRLGMLYHELDDNDKSIDHFNESLKIYREKYPNKLFNIAFTIS  207
            I+   YG NH+      + +  +Y      D +    N+SLK+   K+ +   +    I+
Sbjct  507  IHLTRYGDNHLGITNTYHNIASVYRRQGKYDDAQSICNKSLKMILTKFGDNCNHPR--IA  564

Query  208  RLAQSLLKMGNDSEALEKYQESIDIFNKIFTI-------SHQAVAFSLYGIGTVYEFRSE  260
            R+ + + K+  D     KY ++I + +K   I       +H  +A +   +G VY+ + +
Sbjct  565  RIYRHIGKVYTDQ---GKYDDAISMISKSIKIDLTKLGDNHPIIAKTYGELGHVYKNQGK  621

Query  261  YSKALEKYQESLQTYKNVYERSEKYQHYDIASCLYK-IGLVYKLSGNDNESTTYLNQA  317
            Y  AL  Y +SL+      + S+  ++Y   S  Y  IG VY   G  +E+ + LN++
Sbjct  622  YDDALSVYYKSLKI-----KLSQAGKNYLSISLTYDGIGQVYHCQGKCDEALSMLNKS  674


>ref|XP_002118789.1| hypothetical protein TRIADDRAFT_62797 [Trichoplax adhaerens]
 gb|EDV18725.1| hypothetical protein TRIADDRAFT_62797 [Trichoplax adhaerens]
Length=525

 Score = 95.9 bits (237),  Expect = 2e-18, Method: Compositional matrix adjust.
 Identities = 73/287 (25%), Positives = 139/287 (48%), Gaps = 11/287 (4%)

Query  35   LVHIFNKAAIVFHRNGQHKKSLEMYEKAF----GNIFNGEFALSDLFYSVNGMASMYQAL  90
            + + +N   +V++  G++  +L MY K+       + +   +++D +   N +  +Y   
Sbjct  117  IANTYNNIGLVYNDQGKYDDALSMYNKSLKINLTQLGHNHLSIADTY---NNIGLVYDDQ  173

Query  91   GDYDIAIKKYNSVIKIIKDMCLDNNSDLVYALMGIASISQIKGNYDEALSKYNEALEINE  150
            G YD A+  YN  +KI +    DN+  +      IA +   +G YD+ALS Y ++L+IN 
Sbjct  174  GKYDDALSMYNKSLKIRQTQLGDNHPSIADTYNNIAIVYANQGKYDDALSMYKKSLKINL  233

Query  151  KLYGRNHIETAFVLNRLGMLYHELDDNDKSIDHFNESLKIYREKYPNKLFNIAFTISRLA  210
               G NH+  A   + +  +Y +    D ++  +N+SLKI   +  +   +IA T +  A
Sbjct  234  TQLGHNHLSIADTYDNIANVYKDQGKYDDALKRYNKSLKIKLTQLGDNHPSIANTYNNTA  293

Query  211  QSLLKMGNDSEALEKYQESIDIFNKIFTISHQAVAFSLYGIGTVYEFRSEYSKALEKYQE  270
                + G   +AL  Y +S++I       +H ++A + + I +VY+ + +Y  AL  Y +
Sbjct  294  TVYHRQGKYDDALSMYNKSLEIKLTQLGDNHPSIADTYHNIASVYDDQGKYDDALSMYNK  353

Query  271  SLQTYKNVYERSEKYQHYDIASCLYKIGLVYKLSGNDNESTTYLNQA  317
            SL+    + +      H  IA     IG VY   G  +++ +  N++
Sbjct  354  SLK----IRQTQLGDNHPSIADTYNNIGRVYHHQGKYDDALSMYNKS  396


 Score = 95.1 bits (235),  Expect = 4e-18, Method: Compositional matrix adjust.
 Identities = 73/271 (27%), Positives = 133/271 (49%), Gaps = 11/271 (4%)

Query  35   LVHIFNKAAIVFHRNGQHKKSLEMYEKAF----GNIFNGEFALSDLFYSVNGMASMYQAL  90
            +   ++  A V+   G++  +L+ Y K+       + +   ++++ +   N  A++Y   
Sbjct  243  IADTYDNIANVYKDQGKYDDALKRYNKSLKIKLTQLGDNHPSIANTY---NNTATVYHRQ  299

Query  91   GDYDIAIKKYNSVIKIIKDMCLDNNSDLVYALMGIASISQIKGNYDEALSKYNEALEINE  150
            G YD A+  YN  ++I      DN+  +      IAS+   +G YD+ALS YN++L+I +
Sbjct  300  GKYDDALSMYNKSLEIKLTQLGDNHPSIADTYHNIASVYDDQGKYDDALSMYNKSLKIRQ  359

Query  151  KLYGRNHIETAFVLNRLGMLYHELDDNDKSIDHFNESLKIYREKYPNKLFNIAFTISRLA  210
               G NH   A   N +G +YH     D ++  +N+SLKI   +  +   +IA T + +A
Sbjct  360  TQLGDNHPSIADTYNNIGRVYHHQGKYDDALSMYNKSLKIKLTQLGDNHPSIADTYNNIA  419

Query  211  QSLLKMGNDSEALEKYQESIDIFNKIFTISHQAVAFSLYGIGTVYEFRSEYSKALEKYQE  270
                + G   +AL  Y++S+ I       +H ++  + + I +VY  + +Y  AL  Y +
Sbjct  420  NVYNRQGKYDDALSMYKKSLKIELTQLGDNHPSIDDTYHNIASVYNRQGKYDDALSMYNK  479

Query  271  SLQTYKNVYERSEKYQHYDIASCLYKIGLVY  301
            SL+   N+ +  +   H  IA+  Y I  VY
Sbjct  480  SLKI--NLTQLGD--NHPSIATKYYNIASVY  506


 Score = 84.7 bits (208),  Expect = 1e-14, Method: Compositional matrix adjust.
 Identities = 71/248 (29%), Positives = 122/248 (49%), Gaps = 21/248 (8%)

Query  75   DLFYSVNGMASMYQALGDYDIAIKKYNSVIKIIKDMCLDNNSDLVYALMGIASISQIKGN  134
            D+  S + +  +Y   G +D A+K+YN  ++I   +  +N+  +      I  +   +G 
Sbjct  74   DVCESYHDVGLVYYNQGKHDEALKEYNKSLRIKLKILENNDPSIANTYNNIGLVYNDQGK  133

Query  135  YDEALSKYNEALEINEKLYGRNHIETAFVLNRLGMLYHELDDNDKSIDHFNESLKIYREK  194
            YD+ALS YN++L+IN    G NH+  A   N +G++Y +    D ++  +N+SLKI + +
Sbjct  134  YDDALSMYNKSLKINLTQLGHNHLSIADTYNNIGLVYDDQGKYDDALSMYNKSLKIRQTQ  193

Query  195  YPNKLFNIAFTISRLAQSLLKMGNDSEALEKYQESIDIFNKIFTISHQAVAFSLYGIGTV  254
              +   +IA T + +A      G   +AL  Y++S+ I       +H ++A +   I  V
Sbjct  194  LGDNHPSIADTYNNIAIVYANQGKYDDALSMYKKSLKINLTQLGHNHLSIADTYDNIANV  253

Query  255  YEFRSEYSKALEKYQESLQ---------------TYKN---VYERSEKYQHYDIASCLYK  296
            Y+ + +Y  AL++Y +SL+               TY N   VY R  K   YD A  +Y 
Sbjct  254  YKDQGKYDDALKRYNKSLKIKLTQLGDNHPSIANTYNNTATVYHRQGK---YDDALSMYN  310

Query  297  IGLVYKLS  304
              L  KL+
Sbjct  311  KSLEIKLT  318


 Score = 61.6 bits (148),  Expect = 5e-07, Method: Compositional matrix adjust.
 Identities = 51/184 (28%), Positives = 85/184 (46%), Gaps = 18/184 (10%)

Query  17   MIEKVIETFQKE-NDECYNLVHIFNKAAIVFHRNGQHKKSLEMYEKAF----GNIFNGEF  71
            M  K ++  Q +  D   ++   +N    V+H  G++  +L MY K+       + +   
Sbjct  350  MYNKSLKIRQTQLGDNHPSIADTYNNIGRVYHHQGKYDDALSMYNKSLKIKLTQLGDNHP  409

Query  72   ALSDLFYSVNGMASMYQALGDYDIAIKKYNSVIKIIKDMCLDNNSDLVYALMGIASISQI  131
            +++D +   N +A++Y   G YD A+  Y   +KI      DN+  +      IAS+   
Sbjct  410  SIADTY---NNIANVYNRQGKYDDALSMYKKSLKIELTQLGDNHPSIDDTYHNIASVYNR  466

Query  132  KGNYDEALSKYNEALEINEKLYGRNHIETAFVLNRLGMLYHELDDNDKSIDHFNESLKIY  191
            +G YD+ALS YN++L+IN    G NH   A     +  +Y          DH   S+KIY
Sbjct  467  QGKYDDALSMYNKSLKINLTQLGDNHPSIATKYYNIASVYS---------DHL-HSVKIY  516

Query  192  REKY  195
            +  Y
Sbjct  517  KLNY  520


>ref|WP_052330955.1| hypothetical protein [Planktothrix agardhii]
Length=1416

 Score = 97.1 bits (240),  Expect = 2e-18, Method: Composition-based stats.
 Identities = 72/294 (24%), Positives = 142/294 (48%), Gaps = 10/294 (3%)

Query  33   YNLVHIFNKAAIVFHRNGQHKKSLEMYEKAFGNIFNGEFALSDLFYSVNGMASMYQALGD  92
            Y L +++N            ++ LEM ++    +F G+   SD+  S+  +AS Y + G 
Sbjct  99   YKLAYLYNSQGRYNEVEPLLQQELEMTQR----LFTGDH--SDVALSLYNLASFYHSQGR  152

Query  93   YDIAIKKYNSVIKIIKDMCLDNNSDLVYALMGIASISQIKGNYDEALSKYNEALEINEKL  152
            YD         +++ + +   ++ D+  +   +A +   +G Y+EA     +ALE+ ++L
Sbjct  153  YDEVEPLLQQALEMRQRLFTGDHYDVASSFYSLAGLYYCQGRYNEAEPLCKQALEMCQRL  212

Query  153  YGRNHIETAFVLNRLGMLYHELDDNDKSIDHFNESLKIYREKYPNKLFNIAFTISRLAQS  212
[truncated: 57,114 more chars]
